# Supplementary material for: The Mechanism of Chlorantraniliprole Resistance and Detoxification in Trichogramma chilonis (Hymenoptera: Trichogrammatidae)
Source: J Insect Sci. 2022 Jul 29;22(4):7. doi: 10.1093/jisesa/ieac044 (PMC9334689; doi:10.1093/jisesa/ieac044)
Supplement: ieac044_suppl_Supplementary_Table_S1 [file ieac044_suppl_supplementary_table_s1.xls]

Gene id	MeanTPM (CK)	MeanTPM (LV)	log2FoldChange	pValue	qValue	result
TRINITY_DN50840_c2_g1	8222.895	196310.87	-4.57734984187	0.0	0.0	down
TRINITY_DN42936_c0_g1	3190.667941	12660.28698	-1.98837973029	0.0	0.0	down
TRINITY_DN48204_c3_g1	1017.1954527	5078.23041498	-2.31972893831	0.0	0.0	down
TRINITY_DN42936_c0_g2	5695.2	31604.8	-2.47232527383	0.0	0.0	down
TRINITY_DN48204_c3_g2	985.711	5820.0	-2.56178252229	0.0	0.0	down
TRINITY_DN45356_c0_g1	403.139686	1437.277467	-1.83398688403	0.0	0.0	down
TRINITY_DN39694_c0_g1	1069.5125	3670.6252	-1.77907246713	0.0	0.0	down
TRINITY_DN53670_c1_g1	412.271983	1310.8234	-1.66880500469	0.0	0.0	down
TRINITY_DN48342_c1_g5	258.628	1181.04	-2.19110744733	0.0	0.0	down
TRINITY_DN45272_c0_g1	195.34073	992.15567	-2.34457370508	0.0	0.0	down
TRINITY_DN53115_c2_g1	265.935465	647.394744	-1.28356946579	0.0	0.0	down
TRINITY_DN49286_c0_g1	382.661553	948.832032	-1.31008375825	0.0	0.0	down
TRINITY_DN50384_c5_g1	334.161909	1076.73364	-1.68804220771	0.0	0.0	down
TRINITY_DN47524_c0_g4	823.721262	2166.58168	-1.39519249381	0.0	0.0	down
TRINITY_DN53659_c5_g1	556.29589	220.79302	1.33315788232	0.0	0.0	up
TRINITY_DN46452_c0_g1	224.2365	622.9237	-1.47403433149	0.0	0.0	down
TRINITY_DN51843_c1_g1	266.1237729	900.508134	-1.75864191518	0.0	0.0	down
TRINITY_DN50687_c0_g1	162.33268	621.439483	-1.93666044039	0.0	0.0	down
TRINITY_DN51374_c0_g1	91.56975	303.12895	-1.72698865283	0.0	0.0	down
TRINITY_DN50460_c2_g3	143.587227	461.7737241	-1.68525866511	0.0	0.0	down
TRINITY_DN53283_c1_g3	445.876	73.4384	2.60203601408	0.0	0.0	up
TRINITY_DN48151_c2_g1	127.169	435.677	-1.7765119258	0.0	0.0	down
TRINITY_DN46096_c1_g2	176.869	527.694	-1.57702037222	0.0	0.0	down
TRINITY_DN45238_c0_g1	78.9851	412.59653	-2.38507925849	0.0	0.0	down
TRINITY_DN49642_c2_g1	528.44907734	70.7295515374	2.90137943765	0.0	0.0	up
TRINITY_DN45356_c0_g2	549.862	62.0152021	3.14837576882	0.0	0.0	up
TRINITY_DN48191_c1_g3	282.9869839	1136.597119	-2.00591336126	0.0	0.0	down
TRINITY_DN42924_c1_g1	1016.87622	249.894089	2.02475539537	0.0	0.0	up
TRINITY_DN53091_c1_g1	233.2747	675.174634	-1.53323085655	0.0	0.0	down
TRINITY_DN46780_c0_g1	284.7024	981.883	-1.78609647013	0.0	0.0	down
TRINITY_DN49982_c0_g2	3321.23	6873.64	-1.04935665896	0.0	0.0	down
TRINITY_DN51022_c0_g3	314.033	1156.41963	-1.88067692653	0.0	0.0	down
TRINITY_DN27511_c0_g1	105.291	1146.25	-3.44446770488	0.0	0.0	down
TRINITY_DN47427_c3_g2	212.758	524.415	-1.3014955717	0.0	0.0	down
TRINITY_DN43857_c0_g1	170.557	506.104	-1.5691799095	0.0	0.0	down
TRINITY_DN51161_c6_g4	187.713	903.683533	-2.26728906704	0.0	0.0	down
TRINITY_DN49973_c0_g1	227.8093	651.987	-1.5170165545	0.0	0.0	down
TRINITY_DN49983_c8_g2	80.6301	322.644	-2.00055278037	0.0	0.0	down
TRINITY_DN47663_c0_g2	60.85072	226.13708	-1.89385133367	0.0	0.0	down
TRINITY_DN45387_c0_g1	72.441987	353.0932139	-2.2851510708	0.0	0.0	down
TRINITY_DN49653_c2_g1	232.381777	23.00640069	3.3363897401	0.0	0.0	up
TRINITY_DN43574_c4_g2	29.74712	448.317306	-3.91369828736	0.0	0.0	down
TRINITY_DN53244_c1_g1	255.3637792	38.1323	2.74346845082	0.0	0.0	up
TRINITY_DN53784_c4_g2	67.304495	656.300016	-3.28558070323	0.0	0.0	down
TRINITY_DN45776_c1_g1	249.52537	784.403229	-1.65240896821	0.0	0.0	down
TRINITY_DN47070_c5_g1	269.783512	787.23529	-1.54499271522	0.0	0.0	down
TRINITY_DN52232_c5_g3	458.482	2046.472	-2.15820192799	0.0	0.0	down
TRINITY_DN44323_c4_g1	166.596807	521.98128	-1.64763731761	0.0	0.0	down
TRINITY_DN51149_c2_g1	110.128	356.366	-1.69417837928	0.0	0.0	down
TRINITY_DN49368_c1_g1	118.900668	252.578687	-1.08697608695	0.0	0.0	down
TRINITY_DN52103_c7_g3	378.604	46.3049	3.03145288023	0.0	0.0	up
TRINITY_DN52362_c2_g1	203.756	22.1976	3.19836693676	0.0	0.0	up
TRINITY_DN45110_c0_g1	96.331139	276.695139	-1.52222316967	0.0	0.0	down
TRINITY_DN53522_c0_g1	139.49141	370.8538	-1.41067426945	0.0	0.0	down
TRINITY_DN36541_c0_g1	1291.67321	6080.309344	-2.23490360655	0.0	0.0	down
TRINITY_DN53164_c2_g1	57.3295	148.32	-1.37136354736	0.0	0.0	down
TRINITY_DN40458_c0_g1	130.885	482.936	-1.88353224431	0.0	0.0	down
TRINITY_DN49829_c0_g1	38.566505	138.69393	-1.84648433276	0.0	0.0	down
TRINITY_DN46301_c5_g2	66.4911	250.89	-1.91582181849	0.0	0.0	down
TRINITY_DN50301_c4_g1	111.584	414.0706	-1.89174659722	0.0	0.0	down
TRINITY_DN48176_c1_g2	707.272	2836.96	-2.00400875625	0.0	0.0	down
TRINITY_DN52505_c6_g1	179.625	495.596	-1.46417638672	0.0	0.0	down
TRINITY_DN43519_c1_g1	161.211823	768.537183	-2.25315750885	0.0	0.0	down
TRINITY_DN49928_c0_g1	132.80048	423.60908	-1.67347315239	0.0	0.0	down
TRINITY_DN44497_c0_g1	197.464763	435.4990428	-1.14107431626	0.0	0.0	down
TRINITY_DN51361_c2_g4	59.1383	194.992	-1.72125025807	0.0	0.0	down
TRINITY_DN53379_c2_g1	175.541135	18.813703	3.22195340071	0.0	0.0	up
TRINITY_DN48086_c0_g1	198.00915	650.907	-1.71688433061	0.0	0.0	down
TRINITY_DN52110_c1_g2	187.560277	21.2240643	3.14358145827	0.0	0.0	up
TRINITY_DN44256_c0_g1	885.469	190.574	2.21609049368	0.0	0.0	up
TRINITY_DN36285_c0_g1	573.743	2321.02	-2.01628240227	0.0	0.0	down
TRINITY_DN47934_c0_g2	1273.25967	3704.125422	-1.54060627512	0.0	0.0	down
TRINITY_DN46731_c0_g1	61.46559	228.93727	-1.89710146235	0.0	0.0	down
TRINITY_DN50674_c0_g3	1011.267	208.5	2.27804466664	0.0	0.0	up
TRINITY_DN52459_c0_g2	58.5625	168.61465	-1.52568084168	0.0	0.0	down
TRINITY_DN42582_c0_g3	131.9072	643.539	-2.2865042673	0.0	0.0	down
TRINITY_DN52678_c3_g1	245.648779	33.998348	2.85306051641	0.0	0.0	up
TRINITY_DN43877_c1_g3	75.84484	229.10339	-1.59487586895	0.0	0.0	down
TRINITY_DN45198_c0_g2	189.14756	621.1283	-1.71537913594	0.0	0.0	down
TRINITY_DN52103_c7_g2	865.837	115.344	2.90815249345	0.0	0.0	up
TRINITY_DN39926_c0_g1	324.6727739	1337.623612	-2.04261390483	0.0	0.0	down
TRINITY_DN53788_c2_g1	269.42097	58.316	2.20789847419	0.0	0.0	up
TRINITY_DN47427_c4_g1	101.6216	488.566	-2.2653463837	0.0	0.0	down
TRINITY_DN47430_c1_g1	141.2155	540.1938	-1.93557863219	0.0	0.0	down
TRINITY_DN49555_c1_g1	48.5646	211.227	-2.12081727426	0.0	0.0	down
TRINITY_DN51221_c1_g1	128.353242	18.34382	2.8067537279	0.0	0.0	up
TRINITY_DN49175_c2_g1	95.51968	221.50875	-1.21349378044	0.0	0.0	down
TRINITY_DN39879_c0_g1	202.437	544.26	-1.42682301041	0.0	0.0	down
TRINITY_DN48191_c1_g4	144.137	785.505	-2.44617973559	0.0	0.0	down
TRINITY_DN42522_c0_g1	975.21	159.8	2.60944551145	0.0	0.0	up
TRINITY_DN50456_c1_g2	224.475	41.3258	2.44144012644	0.0	0.0	up
TRINITY_DN48828_c0_g1	250.789297	37.0701100005	2.75814747791	0.0	0.0	up
TRINITY_DN50515_c4_g1	201.257	527.952	-1.39136780648	0.0	0.0	down
TRINITY_DN42610_c2_g2	241.50348	12.487602	4.2734756108	0.0	0.0	up
TRINITY_DN43790_c3_g3	50.82848	244.6193	-2.26682924079	0.0	0.0	down
TRINITY_DN44192_c1_g1	266.9030393	691.413658	-1.37323336855	0.0	0.0	down
TRINITY_DN42268_c2_g1	33.138017	639.925171	-4.27134403643	0.0	0.0	down
TRINITY_DN42672_c2_g3	344.9811	51.04198	2.75676112538	0.0	0.0	up
TRINITY_DN44573_c2_g1	120.819872	326.292058	-1.43330610918	0.0	0.0	down
TRINITY_DN50565_c0_g2	630.747736	162.67694	1.95505336416	0.0	0.0	up
TRINITY_DN41093_c1_g1	123.541	418.938	-1.76174683687	0.0	0.0	down
TRINITY_DN45708_c1_g2	136.32625	1002.2248	-2.87807085377	0.0	0.0	down
TRINITY_DN44108_c0_g2	182.226862	426.537728	-1.22693771406	0.0	0.0	down
TRINITY_DN38951_c0_g1	69.9098	307.826	-2.1385484788	0.0	0.0	down
TRINITY_DN49513_c0_g1	364.484608	20.192058	4.17399802699	0.0	0.0	up
TRINITY_DN49804_c1_g1	141.822533	324.658584	-1.19483658627	0.0	0.0	down
TRINITY_DN53628_c3_g1	329.809	61.0031	2.43467630511	0.0	0.0	up
TRINITY_DN48147_c1_g1	34.80395	161.30701	-2.21248617971	0.0	0.0	down
TRINITY_DN50460_c2_g4	900.597	3884.16	-2.10864905384	0.0	0.0	down
TRINITY_DN49586_c1_g2	236.798015	35.5334612	2.73640685848	0.0	0.0	up
TRINITY_DN52789_c0_g2	171.7673	28.5009	2.59137602876	0.0	0.0	up
TRINITY_DN52929_c1_g1	264.129	542.424	-1.03817830246	0.0	0.0	down
TRINITY_DN49951_c1_g1	47.9952	218.9918	-2.18991481587	0.0	0.0	down
TRINITY_DN49732_c1_g1	808.0992	174.371017	2.21237214193	0.0	0.0	up
TRINITY_DN44711_c0_g1	43.43276	171.0536	-1.97759292839	0.0	0.0	down
TRINITY_DN46010_c0_g1	193.4721507	19.61793591	3.30188075063	0.0	0.0	up
TRINITY_DN51088_c1_g1	207.173314	21.202824	3.28850984644	0.0	0.0	up
TRINITY_DN44765_c0_g1	67.83378	227.93789	-1.74856496945	0.0	0.0	down
TRINITY_DN45272_c1_g1	37.0897	147.129	-1.98799113462	0.0	0.0	down
TRINITY_DN50015_c0_g1	83.8406	228.35829	-1.44557821767	0.0	0.0	down
TRINITY_DN44310_c1_g2	114.385	399.167	-1.80309457973	0.0	0.0	down
TRINITY_DN51872_c0_g1	244.912	40.873891	2.58301197092	0.0	0.0	up
TRINITY_DN51360_c2_g1	292.258441	51.059223	2.5170012046	0.0	0.0	up
TRINITY_DN52230_c2_g1	288.5178	28.95657	3.31669770243	0.0	0.0	up
TRINITY_DN48943_c2_g2	108.368889	258.1935587	-1.25250236824	0.0	0.0	down
TRINITY_DN52748_c1_g3	148.58868	448.675913	-1.59434952498	0.0	0.0	down
TRINITY_DN45924_c2_g2	126.5699	8.69324	3.86389656873	0.0	0.0	up
TRINITY_DN52388_c0_g1	189.422937066	41.5384582029	2.18909146284	0.0	0.0	up
TRINITY_DN39738_c0_g1	351.681956	51.7683063	2.76413029193	0.0	0.0	up
TRINITY_DN46927_c2_g1	52.2924	167.759	-1.68171697635	0.0	0.0	down
TRINITY_DN46112_c1_g1	93.296425	391.495612	-2.06910243243	0.0	0.0	down
TRINITY_DN45265_c0_g1	46.07472	206.293614	-2.16265185841	0.0	0.0	down
TRINITY_DN52422_c0_g1	123.885085	21.8655829	2.50226879246	0.0	0.0	up
TRINITY_DN49596_c4_g1	88.2085	207.8662	-1.23666559899	0.0	0.0	down
TRINITY_DN52477_c2_g1	59.0173	5.997239	3.29876754712	0.0	0.0	up
TRINITY_DN49533_c0_g2	79.5874	244.90617	-1.62161716914	0.0	0.0	down
TRINITY_DN53775_c1_g1	104.888	250.563	-1.25632375942	0.0	0.0	down
TRINITY_DN48112_c1_g1	375.389	47.6182	2.97880138368	0.0	0.0	up
TRINITY_DN49008_c1_g1	1386.902684	202.887726	2.77311306555	0.0	0.0	up
TRINITY_DN42421_c0_g2	801.95936303	186.189252267	2.10675933808	0.0	0.0	up
TRINITY_DN53601_c3_g2	98.2897	199.087	-1.01828687259	0.0	0.0	down
TRINITY_DN40024_c0_g1	63.8981	182.14723	-1.51126011688	0.0	0.0	down
TRINITY_DN41350_c0_g1	56.72979	201.62051	-1.82946397693	0.0	0.0	down
TRINITY_DN50862_c1_g3	433.07081	41.461474	3.38475962278	0.0	0.0	up
TRINITY_DN48722_c1_g2	184.611	415.176	-1.16923453034	0.0	0.0	down
TRINITY_DN53390_c2_g2	140.33692	28.760103	2.28675385708	0.0	0.0	up
TRINITY_DN49417_c0_g1	150.712522	12.9675221	3.53882455517	0.0	0.0	up
TRINITY_DN46126_c0_g3	400.520405	69.2374	2.53225228955	0.0	0.0	up
TRINITY_DN42937_c0_g3	178.34374	369.436419	-1.05066551704	0.0	0.0	down
TRINITY_DN51240_c0_g1	106.3162587	9.637225	3.46360064349	0.0	0.0	up
TRINITY_DN41224_c0_g1	50.9815	194.131	-1.92898478792	0.0	0.0	down
TRINITY_DN53330_c1_g1	108.0198	12.76591	3.08092749522	0.0	0.0	up
TRINITY_DN49754_c0_g2	94.72267	18.34663	2.36819466156	0.0	0.0	up
TRINITY_DN45108_c2_g1	123.632787	299.0311814	-1.27423453706	0.0	0.0	down
TRINITY_DN49570_c4_g2	43.527065	161.60695	-1.89250459477	0.0	0.0	down
TRINITY_DN41324_c0_g1	34.1587	114.207	-1.74132610386	0.0	0.0	down
TRINITY_DN47775_c0_g2	265.66715	22.4376	3.56562957435	0.0	0.0	up
TRINITY_DN49008_c1_g2	132.1864	17.250888616	2.93783116874	0.0	0.0	up
TRINITY_DN48553_c1_g1	190.887595	27.9173017	2.77349193884	0.0	0.0	up
TRINITY_DN49030_c0_g2	57.70339	138.2516	-1.26056819406	0.0	0.0	down
TRINITY_DN46362_c4_g1	35.186155	217.52756	-2.62811842112	0.0	0.0	down
TRINITY_DN50153_c0_g2	138.06445	14.973392	3.20486890541	0.0	0.0	up
TRINITY_DN50901_c0_g1	80.4416222212	6.91076592763	3.54102465593	0.0	0.0	up
TRINITY_DN53790_c4_g1	175.58744	13.499859	3.70117340653	0.0	0.0	up
TRINITY_DN44780_c1_g3	318.63003	927.919	-1.54211663167	0.0	0.0	down
TRINITY_DN46609_c0_g2	24.8231	97.0711	-1.96735854474	0.0	0.0	down
TRINITY_DN44072_c2_g2	81.9176	291.3354	-1.83043565981	0.0	0.0	down
TRINITY_DN44780_c1_g5	260.87478	669.1555	-1.35898402811	0.0	0.0	down
TRINITY_DN49812_c0_g1	88.14381	15.780757	2.48169284537	0.0	0.0	up
TRINITY_DN53478_c3_g3	259.313941	50.437893	2.36211985445	0.0	0.0	up
TRINITY_DN46378_c2_g1	170.9257	577.74673	-1.75706785551	0.0	0.0	down
TRINITY_DN45346_c5_g1	65.791	215.288	-1.71030576048	0.0	0.0	down
TRINITY_DN50385_c0_g2	159.8756	13.70736	3.54392712956	0.0	0.0	up
TRINITY_DN41924_c0_g1	198.388	571.1561	-1.5255603324	0.0	0.0	down
TRINITY_DN40268_c0_g1	292.78395	32.12941	3.18787007569	0.0	0.0	up
TRINITY_DN41233_c0_g2	669.792	112.812324	2.56978846335	0.0	0.0	up
TRINITY_DN43650_c0_g1	130.4078	591.164	-2.18052825347	0.0	0.0	down
TRINITY_DN53477_c2_g2	249.6831	34.7335	2.84569847501	0.0	0.0	up
TRINITY_DN51841_c3_g2	142.759613	329.03317	-1.20464513453	0.0	0.0	down
TRINITY_DN44349_c0_g1	144.098486	19.47928286	2.88704270769	0.0	0.0	up
TRINITY_DN47463_c2_g2	22.951603	85.651	-1.89987517153	0.0	0.0	down
TRINITY_DN38440_c1_g1	30.415751	137.43533	-2.17586238863	0.0	0.0	down
TRINITY_DN49215_c0_g1	104.314877	8.45215334408	3.62548217235	0.0	0.0	up
TRINITY_DN48646_c0_g1	390.851356615	74.2880499101	2.39541798487	0.0	0.0	up
TRINITY_DN53293_c0_g2	137.02696976	30.4613000801	2.16941045146	0.0	0.0	up
TRINITY_DN46883_c0_g1	102.918293	14.1869042	2.8588677232	0.0	0.0	up
TRINITY_DN52778_c2_g1	375.230595	73.5017	2.35192794186	0.0	0.0	up
TRINITY_DN48147_c2_g3	235.19226	622.1519835	-1.40342647178	0.0	0.0	down
TRINITY_DN48411_c1_g5	26.4975	79.0984	-1.57779226225	0.0	0.0	down
TRINITY_DN52296_c0_g2	205.259448	36.9644301	2.4732390543	0.0	0.0	up
TRINITY_DN52579_c0_g4	337.695	35.5155	3.24920011723	0.0	0.0	up
TRINITY_DN51727_c0_g1	730.702379996	199.6074529	1.87211831769	0.0	0.0	up
TRINITY_DN53106_c3_g3	170.222939892	27.5865498	2.62538853539	0.0	0.0	up
TRINITY_DN53675_c2_g1	310.28885	24.4466	3.66590611945	0.0	0.0	up
TRINITY_DN48609_c0_g1	40.541602	148.046801	-1.86857831396	0.0	0.0	down
TRINITY_DN48569_c0_g4	174.3469	445.746	-1.35426113927	0.0	0.0	down
TRINITY_DN42735_c5_g4	72.0388	159.261	-1.14454696685	0.0	0.0	down
TRINITY_DN50536_c0_g1	129.1629237	20.3036985	2.66937754668	0.0	0.0	up
TRINITY_DN51941_c2_g1	140.807359702	26.873714	2.38945511903	0.0	0.0	up
TRINITY_DN53086_c1_g1	58.5133849977	5.93698052713	3.30096539415	0.0	0.0	up
TRINITY_DN46126_c0_g1	232.182965	37.66141	2.62410320827	0.0	0.0	up
TRINITY_DN49241_c2_g1	114.255	335.7773	-1.5552473996	0.0	0.0	down
TRINITY_DN38465_c1_g1	183.43343	615.053672	-1.74545572296	0.0	0.0	down
TRINITY_DN53550_c4_g1	1113.3970819	160.979703542	2.79001749846	0.0	0.0	up
TRINITY_DN53275_c0_g2	78.1113758904	12.2359731574	2.67440382604	0.0	0.0	up
TRINITY_DN44482_c5_g1	50.8382	153.6826	-1.59596897616	0.0	0.0	down
TRINITY_DN51151_c0_g2	332.043097969	79.2027761524	2.06774760572	0.0	0.0	up
TRINITY_DN48609_c0_g4	38.9163	146.4117	-1.91158439006	0.0	0.0	down
TRINITY_DN46197_c1_g1	91.85578	240.45618	-1.38833159511	0.0	0.0	down
TRINITY_DN50744_c0_g2	141.12799	22.5404	2.64641912411	0.0	0.0	up
TRINITY_DN50906_c0_g1	141.993418	10.237763	3.79385163707	0.0	0.0	up
TRINITY_DN51015_c1_g1	84.4893	15.1461	2.47982228632	0.0	0.0	up
TRINITY_DN53598_c2_g1	50.091035724	5.716701	3.13129770204	0.0	0.0	up
TRINITY_DN42036_c0_g1	139.488838	15.1105174	3.20652471529	0.0	0.0	up
TRINITY_DN50693_c0_g1	91.2507048	214.565409	-1.23350990476	0.0	0.0	down
TRINITY_DN44408_c6_g1	246.64979	64.2195	1.94138072132	0.0	0.0	up
TRINITY_DN45121_c2_g1	29.2178	92.2968	-1.65943307716	0.0	0.0	down
TRINITY_DN49155_c1_g2	392.591434	51.8958915	2.91933646204	0.0	0.0	up
TRINITY_DN45746_c0_g1	169.8614	26.4538400815	2.68280897928	0.0	0.0	up
TRINITY_DN47644_c0_g1	89.922	14.8602	2.59722059071	0.0	0.0	up
TRINITY_DN51397_c2_g1	82.7624	9.8333	3.0732279188	0.0	0.0	up
TRINITY_DN52282_c0_g1	125.661611075	12.9190042239	3.28197720292	0.0	0.0	up
TRINITY_DN44964_c0_g8	162.954352	472.993328	-1.53735195073	0.0	0.0	down
TRINITY_DN48109_c0_g2	873.020507	2542.815177	-1.54233915656	0.0	0.0	down
TRINITY_DN46384_c1_g2	161.86305803	25.36115	2.67408168624	0.0	0.0	up
TRINITY_DN44562_c0_g1	139.990608	341.971376	-1.28854553269	0.0	0.0	down
TRINITY_DN53832_c6_g1	123.6213095	37.2869819	1.7291835208	0.0	0.0	up
TRINITY_DN52103_c7_g1	753.229	104.505	2.84951657696	0.0	0.0	up
TRINITY_DN51839_c0_g1	43.7306709	4.097024	3.41599723276	0.0	0.0	up
TRINITY_DN46802_c0_g1	225.291	37.0706	2.6034423105	0.0	0.0	up
TRINITY_DN44310_c1_g1	151.475	455.689	-1.58896983981	0.0	0.0	down
TRINITY_DN53214_c2_g1	70.169252	145.583818233	-1.05293911909	0.0	0.0	down
TRINITY_DN52696_c1_g1	35.033774	3.6747352	3.25303421153	0.0	0.0	up
TRINITY_DN44565_c0_g2	199.159	41.4724762	2.26369458258	0.0	0.0	up
TRINITY_DN52511_c1_g3	26.5019	84.0557	-1.66524986059	0.0	0.0	down
TRINITY_DN33183_c0_g1	298.41931	912.265	-1.61211207569	0.0	0.0	down
TRINITY_DN46944_c4_g1	31.0446	184.4215	-2.57059260781	0.0	0.0	down
TRINITY_DN49333_c1_g1	130.147221001	21.4622786	2.60026934969	0.0	0.0	up
TRINITY_DN50301_c3_g1	218.1324	567.6429	-1.37977955154	0.0	0.0	down
TRINITY_DN49678_c1_g3	219.669866	39.691018	2.46845250614	0.0	0.0	up
TRINITY_DN48103_c0_g1	40.558231	96.148418	-1.24526839135	0.0	0.0	down
TRINITY_DN43510_c0_g2	159.171	26.4596	2.58871435234	0.0	0.0	up
TRINITY_DN51760_c2_g1	56.853	157.294	-1.46815525613	0.0	0.0	down
TRINITY_DN53683_c1_g1	97.075286	12.451506	2.96278380687	0.0	0.0	up
TRINITY_DN50384_c3_g1	225.339	688.63	-1.61163200682	0.0	0.0	down
TRINITY_DN41696_c0_g2	172.35837	20.626298	3.06285454478	0.0	0.0	up
TRINITY_DN49066_c0_g2	358.05572	51.6324594	2.79383389013	0.0	0.0	up
TRINITY_DN52725_c0_g2	81.01927	229.864	-1.50444354579	0.0	0.0	down
TRINITY_DN48086_c0_g3	221.922	741.748	-1.74087643707	0.0	0.0	down
TRINITY_DN43303_c1_g2	81.983971	15.155456639	2.43550454881	0.0	0.0	up
TRINITY_DN45530_c0_g1	149.594069	303.158766	-1.01902056195	0.0	0.0	down
TRINITY_DN51736_c1_g2	44.0610541	7.2021273	2.61300900496	0.0	0.0	up
TRINITY_DN48176_c3_g1	93.69928	280.72239	-1.5830342685	0.0	0.0	down
TRINITY_DN52439_c0_g1	26.819297	2.99800734342	3.16119559895	0.0	0.0	up
TRINITY_DN49488_c3_g1	99.423855	13.7641862	2.85267272865	0.0	0.0	up
TRINITY_DN51161_c7_g1	72.077748	271.62572	-1.91399425222	0.0	0.0	down
TRINITY_DN48342_c1_g4	67.9125	246.581	-1.8603125919	0.0	0.0	down
TRINITY_DN53523_c4_g1	580.470585103	189.041336015	1.61852123105	0.0	0.0	up
TRINITY_DN42739_c0_g1	152.591790009	20.697277	2.8821644623	0.0	0.0	up
TRINITY_DN44520_c1_g2	280.417856	32.286	3.11859760016	0.0	0.0	up
TRINITY_DN52121_c0_g2	139.3221748	26.1994203	2.41081810297	0.0	0.0	up
TRINITY_DN53074_c0_g1	64.5907094	8.20685261	2.97642571671	0.0	0.0	up
TRINITY_DN44404_c2_g1	78.601121	9.5809185	3.03631401271	0.0	0.0	up
TRINITY_DN52103_c7_g5	3959.19	427.101	3.21255612243	0.0	0.0	up
TRINITY_DN48953_c1_g1	114.51053891	19.7683442624	2.53421643662	0.0	0.0	up
TRINITY_DN49765_c1_g1	167.76605	356.8068	-1.08869231617	0.0	0.0	down
TRINITY_DN52691_c0_g1	42.601227	5.01041287	3.08789358858	0.0	0.0	up
TRINITY_DN40918_c0_g1	47.6035	105.271	-1.14496850296	0.0	0.0	down
TRINITY_DN50922_c4_g1	68.870426	12.071168	2.51231932361	0.0	0.0	up
TRINITY_DN42630_c0_g1	324.549	67.4927	2.26563293691	0.0	0.0	up
TRINITY_DN47153_c4_g2	56.462064	5.7567469	3.2939561787	0.0	0.0	up
TRINITY_DN50674_c0_g2	183.6349062	39.3668023	2.22178888454	0.0	0.0	up
TRINITY_DN51444_c0_g2	78.63761	11.50109	2.77344887803	0.0	0.0	up
TRINITY_DN53445_c2_g3	451.949806	121.23196	1.89839247227	0.0	0.0	up
TRINITY_DN49661_c1_g3	57.0297	180.0242	-1.65840550719	0.0	0.0	down
TRINITY_DN48488_c2_g1	262.9626	547.9978	-1.05931247532	0.0	0.0	down
TRINITY_DN43189_c3_g1	103.392628	282.7116	-1.45119775622	0.0	0.0	down
TRINITY_DN44953_c0_g1	51.2676931	7.41721100004	2.78910126646	0.0	0.0	up
TRINITY_DN51589_c2_g2	115.409633	14.327675	3.00988722501	0.0	0.0	up
TRINITY_DN50786_c6_g2	80.6415	304.921	-1.91884113306	0.0	0.0	down
TRINITY_DN45789_c5_g5	46.8027	180.499	-1.94732717939	0.0	0.0	down
TRINITY_DN53608_c1_g1	188.500001	44.5521864	2.08099639224	0.0	0.0	up
TRINITY_DN41814_c0_g1	127.8476	14.4619236	3.14409371307	0.0	0.0	up
TRINITY_DN53401_c1_g1	19.115965	1.6267	3.55475791593	0.0	0.0	up
TRINITY_DN46695_c0_g1	141.6064706	24.9805287	2.5030112735	0.0	0.0	up
TRINITY_DN51587_c1_g1	261.04509451	53.2861331851	2.29246699824	0.0	0.0	up
TRINITY_DN42031_c1_g1	110.378260392	15.2475203	2.85580951157	0.0	0.0	up
TRINITY_DN47236_c2_g3	67.62705	156.13137	-1.20708810593	0.0	0.0	down
TRINITY_DN53049_c1_g1	113.665	325.258	-1.51679645722	0.0	0.0	down
TRINITY_DN51150_c2_g4	150.474	410.611	-1.44825804772	0.0	0.0	down
TRINITY_DN46526_c0_g1	68.9615763374	8.34040009	3.04760425552	0.0	0.0	up
TRINITY_DN42942_c1_g1	66.9404113437	608.38603562	-3.18403771762	0.0	0.0	down
TRINITY_DN46365_c0_g1	51.392398	234.593583	-2.19053667504	0.0	0.0	down
TRINITY_DN43311_c1_g1	781.627355	229.2938835	1.7692830879	0.0	0.0	up
TRINITY_DN52323_c2_g1	62.23902277	9.74487	2.67510456373	0.0	0.0	up
TRINITY_DN41122_c0_g1	200.665907	23.150792	3.11566206987	0.0	0.0	up
TRINITY_DN49658_c0_g1	117.37102	16.88211526	2.79750865328	0.0	0.0	up
TRINITY_DN53710_c5_g1	57.9961901	5.8469654	3.31019817031	0.0	0.0	up
TRINITY_DN45206_c5_g3	51.7274	200.97	-1.95797957414	0.0	0.0	down
TRINITY_DN49610_c6_g1	109.47826	462.98962	-2.08033543891	0.0	0.0	down
TRINITY_DN52269_c0_g1	76.3462554	6.56739093381	3.53916515654	0.0	0.0	up
TRINITY_DN49063_c1_g1	549.988861	1174.631372	-1.09473376995	0.0	0.0	down
TRINITY_DN48827_c3_g1	72.537074	5.0653996	3.83997056089	0.0	0.0	up
TRINITY_DN45910_c1_g2	87.0631125	9.8849884	3.13875041922	0.0	0.0	up
TRINITY_DN53616_c1_g1	50.0403729	5.3810723	3.21712694442	0.0	0.0	up
TRINITY_DN40641_c0_g2	1.3427848655	37.0618515	-4.78663486916	0.0	0.0	down
TRINITY_DN48460_c0_g1	386.44584528	71.5787982045	2.43266202928	0.0	0.0	up
TRINITY_DN50792_c4_g1	96.9914	10.0773	3.26674768168	0.0	0.0	up
TRINITY_DN43881_c4_g4	74.194	156.133	-1.0734010678	0.0	0.0	down
TRINITY_DN49596_c4_g2	117.40755	243.8686	-1.0545788265	0.0	0.0	down
TRINITY_DN52094_c2_g1	56.326116	9.27319402506	2.60266574697	0.0	0.0	up
TRINITY_DN50765_c0_g1	48.4006621	4.471073	3.43633377675	0.0	0.0	up
TRINITY_DN52962_c1_g1	214.84079	51.238951	2.06795508639	0.0	0.0	up
TRINITY_DN51644_c0_g4	56.6328332	10.625274	2.41413866075	0.0	0.0	up
TRINITY_DN43336_c1_g5	203.76711	21.750335	3.22781167851	0.0	0.0	up
TRINITY_DN52027_c0_g2	81.2216944	26.693952451	1.60535218972	0.0	0.0	up
TRINITY_DN52581_c2_g1	55.9493699	10.6176630895	2.39765561476	0.0	0.0	up
TRINITY_DN50933_c0_g1	131.933082183	21.3939679	2.62453037889	0.0	0.0	up
TRINITY_DN51092_c0_g2	149.653582	15.015513	3.31710114051	0.0	0.0	up
TRINITY_DN51505_c1_g3	855.9904	280.6894	1.60862003407	0.0	0.0	up
TRINITY_DN47641_c0_g1	107.625978	19.9555583	2.43116380044	0.0	0.0	up
TRINITY_DN48017_c5_g2	159.189844	36.3439168	2.13096248476	0.0	0.0	up
TRINITY_DN52728_c2_g1	81.2197814	11.2061890015	2.8575354142	0.0	0.0	up
TRINITY_DN38601_c0_g1	114.261114	15.150861	2.91486281353	0.0	0.0	up
TRINITY_DN40888_c0_g1	53.3096	296.215	-2.47417743675	0.0	0.0	down
TRINITY_DN50204_c0_g1	71.62694	9.0288771	2.98788383006	0.0	0.0	up
TRINITY_DN47452_c2_g1	150.907593	24.39384	2.62907661215	0.0	0.0	up
TRINITY_DN47818_c0_g1	64.401121853	9.6783963	2.7342459006	0.0	0.0	up
TRINITY_DN51330_c1_g2	45.768757	5.9645361	2.93988127157	0.0	0.0	up
TRINITY_DN49869_c2_g3	82.1819	11.251439	2.86871115883	0.0	0.0	up
TRINITY_DN51696_c0_g1	208.367979	42.3722746	2.29794110646	0.0	0.0	up
TRINITY_DN46887_c2_g1	117.57355	18.83729	2.64190020626	0.0	0.0	up
TRINITY_DN39727_c0_g1	20.10711	76.70951	-1.93169970816	0.0	0.0	down
TRINITY_DN53220_c2_g1	55.4282879	9.7579637	2.50597042404	0.0	0.0	up
TRINITY_DN51764_c0_g1	219.746342121	45.884361007	2.25976472892	0.0	0.0	up
TRINITY_DN44083_c3_g1	50.20528	6.238057	3.00867045737	0.0	0.0	up
TRINITY_DN43559_c3_g4	32.3539	95.07	-1.55505053257	0.0	0.0	down
TRINITY_DN48827_c3_g2	104.074266	14.4263662	2.8508335277	0.0	0.0	up
TRINITY_DN53835_c6_g1	16.7593104	57.4181144	-1.77654316621	0.0	0.0	down
TRINITY_DN47087_c1_g4	112.0302	17.96123	2.64092963672	0.0	0.0	up
TRINITY_DN53632_c1_g1	60.940700501	11.049223998	2.46346103286	0.0	0.0	up
TRINITY_DN40209_c0_g1	152.302	20.3146	2.90634602423	0.0	0.0	up
TRINITY_DN46394_c0_g2	187.9048	429.0458	-1.19112974083	0.0	0.0	down
TRINITY_DN52908_c1_g3	183.06149	38.42805	2.2520966534	0.0	0.0	up
TRINITY_DN52985_c5_g2	330.62856073	59.4201072	2.47618824147	0.0	0.0	up
TRINITY_DN53717_c7_g1	26.18792	3.782929	2.79132587234	0.0	0.0	up
TRINITY_DN49023_c0_g3	91.657127	19.6523	2.22154889736	0.0	0.0	up
TRINITY_DN49493_c0_g1	141.31267	20.606046	2.77775121816	0.0	0.0	up
TRINITY_DN42123_c0_g1	96.3894532	10.65682637	3.1770974336	0.0	0.0	up
TRINITY_DN50040_c0_g1	162.374926473	23.0987585696	2.81344165042	0.0	0.0	up
TRINITY_DN46146_c1_g1	141.758	442.868	-1.64344660238	0.0	0.0	down
TRINITY_DN53359_c2_g2	138.232218	20.80082	2.73238159828	0.0	0.0	up
TRINITY_DN46860_c0_g1	122.531	19.1569	2.67721076734	0.0	0.0	up
TRINITY_DN46313_c1_g1	81.84694896	9.488457	3.10868323548	0.0	0.0	up
TRINITY_DN52154_c0_g7	703.735	2385.49	-1.76118146672	0.0	0.0	down
TRINITY_DN49413_c0_g2	77.0431811989	12.8094005	2.58846431803	0.0	0.0	up
TRINITY_DN48094_c0_g1	218.5573	29.563204	2.88613702674	0.0	0.0	up
TRINITY_DN51833_c1_g1	140.347186589	31.8374224	2.14020470054	0.0	0.0	up
TRINITY_DN47382_c1_g1	202.04343992	33.0187334839	2.61330882166	0.0	0.0	up
TRINITY_DN46532_c0_g1	29.626774	2.855511	3.37508069541	0.0	0.0	up
TRINITY_DN52421_c1_g2	69.336742	9.2864307102	2.90042394805	0.0	0.0	up
TRINITY_DN47961_c1_g1	68.19876827	13.83766421	2.30114524573	0.0	0.0	up
TRINITY_DN49998_c1_g4	162.961	34.9482	2.22123668154	0.0	0.0	up
TRINITY_DN50073_c1_g5	25.5055	99.5243	-1.96424043617	0.0	0.0	down
TRINITY_DN48585_c3_g1	68.4176208	8.381086	3.0291588338	0.0	0.0	up
TRINITY_DN51653_c1_g1	62.0585781598	12.3751396261	2.32618584038	0.0	0.0	up
TRINITY_DN51845_c0_g3	52.82752	8.59376	2.61992829154	0.0	0.0	up
TRINITY_DN45806_c0_g1	250.57612	77.691201	1.68942581279	0.0	0.0	up
TRINITY_DN42000_c0_g2	11.181752	354.926512	-4.98830218561	0.0	0.0	down
TRINITY_DN43883_c0_g3	173.4346	38.16285	2.18415092236	0.0	0.0	up
TRINITY_DN47866_c0_g1	103.754234	11.277305	3.2016759659	0.0	0.0	up
TRINITY_DN50575_c4_g1	56.8290130267	6.3013226726	3.1729010668	0.0	0.0	up
TRINITY_DN46433_c1_g4	117.17143	13.0199	3.16983056623	0.0	0.0	up
TRINITY_DN43637_c0_g1	99.3568860009	13.3502394	2.89575434503	0.0	0.0	up
TRINITY_DN52585_c0_g3	49.265849	3.65726746224	3.75174987699	0.0	0.0	up
TRINITY_DN39929_c1_g1	63.3064	5.26592	3.58759384798	0.0	0.0	up
TRINITY_DN44682_c0_g1	77.0004267	11.596344	2.73119640456	0.0	0.0	up
TRINITY_DN48748_c4_g2	73.7524702	8.6520539	3.09157681247	0.0	0.0	up
TRINITY_DN53165_c1_g2	107.04642	24.599642	2.12152732265	0.0	0.0	up
TRINITY_DN49586_c1_g1	45.675631	3.7792893898	3.59523776077	0.0	0.0	up
TRINITY_DN53053_c1_g2	49.62317	10.47272	2.24437770847	0.0	0.0	up
TRINITY_DN48085_c0_g1	52.50084	133.988	-1.3516913875	0.0	0.0	down
TRINITY_DN53755_c5_g1	41.3820909325	4.67631465678	3.14556262941	0.0	0.0	up
TRINITY_DN44481_c1_g1	83.790419	13.146	2.6721613985	0.0	0.0	up
TRINITY_DN51022_c0_g2	51.8874676833	7.00345738747	2.88924691192	0.0	0.0	up
TRINITY_DN46588_c0_g1	112.10461	14.41785	2.95891765628	0.0	0.0	up
TRINITY_DN53605_c3_g2	130.53544	26.221397	2.31562509224	0.0	0.0	up
TRINITY_DN46475_c0_g1	70.858658	208.86216	-1.5595350925	0.0	0.0	down
TRINITY_DN52050_c2_g1	114.3838255	18.98923	2.59062975004	0.0	0.0	up
TRINITY_DN48252_c1_g3	68.415	146.921	-1.10265604472	0.0	0.0	down
TRINITY_DN41636_c0_g2	191.430582	41.8171867	2.19465341472	0.0	0.0	up
TRINITY_DN48585_c2_g2	162.2607	24.54184	2.72499829459	0.0	0.0	up
TRINITY_DN53553_c4_g1	46.45336	3.39157	3.7757577768	0.0	0.0	up
TRINITY_DN52447_c0_g1	244.3966	33.23303	2.87853447387	0.0	0.0	up
TRINITY_DN50862_c1_g1	302.0642915	76.77635868	1.97612160277	0.0	0.0	up
TRINITY_DN51002_c1_g1	38.6559800061	6.45373000025	2.5824864863	0.0	0.0	up
TRINITY_DN48230_c0_g1	405.4210659	92.5813402	2.13062770174	0.0	0.0	up
TRINITY_DN48746_c0_g4	124.508	22.6383	2.45940091297	0.0	0.0	up
TRINITY_DN45241_c2_g2	48.7629088	5.2997517	3.20178751372	0.0	0.0	up
TRINITY_DN48856_c0_g1	163.5661354	29.69463	2.46160012315	0.0	0.0	up
TRINITY_DN42172_c0_g2	274.573961	51.820898	2.40558889396	0.0	0.0	up
TRINITY_DN33388_c0_g1	59.3116	129.108	-1.12219220222	0.0	0.0	down
TRINITY_DN41723_c0_g1	15.64117	189.77338	-3.60085729689	0.0	0.0	down
TRINITY_DN51212_c4_g6	29.9928	110.296	-1.87869235356	0.0	0.0	down
TRINITY_DN53448_c1_g1	92.7266	290.5955	-1.64795720057	0.0	0.0	down
TRINITY_DN53250_c1_g1	141.253013502	23.033684572	2.61646453171	0.0	0.0	up
TRINITY_DN44814_c0_g1	65.47308	226.12784	-1.78816486892	0.0	0.0	down
TRINITY_DN53617_c2_g1	83.4844641	14.4234	2.53309645831	0.0	0.0	up
TRINITY_DN52617_c0_g1	38.352043	3.441581	3.47816006134	0.0	0.0	up
TRINITY_DN42257_c1_g2	201.35426332	43.99127982	2.19444654042	0.0	0.0	up
TRINITY_DN51988_c2_g2	111.2002	25.28141	2.13701054968	0.0	0.0	up
TRINITY_DN48911_c1_g2	68.3183270151	7.536143	3.18037440077	0.0	0.0	up
TRINITY_DN43877_c0_g1	138.75598	21.76362	2.67255950007	0.0	0.0	up
TRINITY_DN47160_c0_g1	221.883635	55.0631237	2.01064490502	0.0	0.0	up
TRINITY_DN47510_c0_g1	49.355448	12.1147211	2.02644815035	0.0	0.0	up
TRINITY_DN45742_c1_g1	104.959361	14.702967	2.83565162222	0.0	0.0	up
TRINITY_DN45309_c0_g1	97.8591950243	15.1845029704	2.68810772943	0.0	0.0	up
TRINITY_DN50351_c0_g1	63.542431	144.986586	-1.19012723915	0.0	0.0	down
TRINITY_DN42168_c0_g2	15.48727	74.068253	-2.25777245249	0.0	0.0	down
TRINITY_DN47049_c0_g8	105.435	11.0076	3.25978200495	0.0	0.0	up
TRINITY_DN48747_c0_g1	24.69246	78.05912	-1.6604966257	0.0	0.0	down
TRINITY_DN44074_c8_g1	42.5367	135.821582	-1.67493272314	0.0	0.0	down
TRINITY_DN45719_c0_g1	39.689979	80.86702	-1.02677664922	0.0	0.0	down
TRINITY_DN42118_c0_g1	22.197162	132.222401	-2.57451947876	0.0	0.0	down
TRINITY_DN47114_c0_g1	59.577804	6.912571	3.10748064908	0.0	0.0	up
TRINITY_DN48183_c3_g1	27.52708	103.13333	-1.90558716356	0.0	0.0	down
TRINITY_DN49018_c0_g2	190.1833072	40.58752	2.22828252776	0.0	0.0	up
TRINITY_DN52073_c0_g1	45.257454	7.571199902	2.57956156151	0.0	0.0	up
TRINITY_DN53801_c2_g1	57.665249	15.65487506	1.88109017013	0.0	0.0	up
TRINITY_DN51150_c2_g3	51.97355	5.101232	3.34885998421	0.0	0.0	up
TRINITY_DN48375_c1_g1	30.309663	115.923896	-1.93532827066	0.0	0.0	down
TRINITY_DN49379_c1_g1	49.21897	4.831489	3.34867468506	0.0	0.0	up
TRINITY_DN45182_c0_g3	6.980609	247.57668	-5.14837871384	0.0	0.0	down
TRINITY_DN44013_c5_g1	55.7857	7.187055	2.9564227201	0.0	0.0	up
TRINITY_DN44264_c0_g1	53.461457	6.10416	3.13063447311	0.0	0.0	up
TRINITY_DN52183_c3_g1	61.626982	13.0589457	2.23852371395	0.0	0.0	up
TRINITY_DN49307_c3_g1	70.7463	162.7047	-1.20152932357	0.0	0.0	down
TRINITY_DN46440_c0_g1	132.38296	1043.686241	-2.9788987266	0.0	0.0	down
TRINITY_DN33721_c0_g1	37.3426	244.576	-2.71138855593	0.0	0.0	down
TRINITY_DN49560_c1_g2	157.32237	28.866280372	2.44626670217	0.0	0.0	up
TRINITY_DN45694_c4_g1	165.958	10.0997	4.03843383103	0.0	0.0	up
TRINITY_DN51015_c0_g1	66.6109	12.123409	2.45796284524	0.0	0.0	up
TRINITY_DN51150_c2_g1	185.60912	515.68675	-1.47422737779	0.0	0.0	down
TRINITY_DN45321_c0_g1	203.37749	44.7019	2.18575195145	0.0	0.0	up
TRINITY_DN50414_c3_g3	35.993462	78.18859	-1.11922321822	0.0	0.0	down
TRINITY_DN46990_c2_g1	72.1963274	12.8085693	2.49481611205	0.0	0.0	up
TRINITY_DN53722_c4_g4	143.385305	20.113323	2.83367381575	0.0	0.0	up
TRINITY_DN50416_c1_g1	58.4787367	5.52474252	3.40393301094	0.0	0.0	up
TRINITY_DN44456_c1_g1	80.0076	281.881	-1.81687728266	0.0	0.0	down
TRINITY_DN53578_c4_g2	55.5771	11.562	2.26509957955	0.0	0.0	up
TRINITY_DN49767_c0_g2	158.509156	14.131777	3.48755138364	0.0	0.0	up
TRINITY_DN53406_c2_g1	69.272093	9.843023	2.81510089354	0.0	0.0	up
TRINITY_DN53620_c0_g1	17.315151	54.5988	-1.65683427433	0.0	0.0	down
TRINITY_DN42856_c0_g1	85.23625	13.547775	2.6534111906	0.0	0.0	up
TRINITY_DN48601_c0_g3	86.8771035	12.134144975	2.83990355074	0.0	0.0	up
TRINITY_DN49102_c0_g1	45.0257801	8.1889233	2.45900559163	0.0	0.0	up
TRINITY_DN48515_c0_g1	29.8349	2.59533	3.52301104516	0.0	0.0	up
TRINITY_DN40531_c0_g1	72.461683024	11.4311904804	2.66424265658	0.0	0.0	up
TRINITY_DN48053_c1_g2	78.021177	14.7233093	2.40576378581	0.0	0.0	up
TRINITY_DN52715_c0_g2	39.799228	4.9385488	3.01058137548	0.0	0.0	up
TRINITY_DN47932_c0_g3	967.17491	219.393913	2.14025332008	0.0	0.0	up
TRINITY_DN47457_c2_g1	601.2885967	156.565077	1.94129515371	0.0	0.0	up
TRINITY_DN52989_c1_g1	42.02235142	5.291914903	2.98929512475	0.0	0.0	up
TRINITY_DN51030_c1_g1	76.7589316	6.66011808315	3.52671496949	0.0	0.0	up
TRINITY_DN53355_c1_g1	37.9531	4.30704	3.1394491022	0.0	0.0	up
TRINITY_DN47790_c1_g1	107.842945	12.2182749	3.14181928929	0.0	0.0	up
TRINITY_DN47155_c0_g1	42.970547	89.72532	-1.06216702111	0.0	0.0	down
TRINITY_DN49093_c2_g1	78.7766056	12.630284	2.64088017469	0.0	0.0	up
TRINITY_DN48326_c0_g1	79.389609	12.11432	2.71223676511	0.0	0.0	up
TRINITY_DN53259_c0_g4	30.4361	93.6204	-1.62103942146	0.0	0.0	down
TRINITY_DN53798_c4_g2	54.9030019	8.86383719	2.63088174532	0.0	0.0	up
TRINITY_DN50975_c1_g1	23.8513797906	2.23961784	3.41274824553	0.0	0.0	up
TRINITY_DN46251_c0_g1	150.128214311	28.4654184291	2.39891292302	0.0	0.0	up
TRINITY_DN52155_c1_g2	81.399117	192.059571032	-1.23846881079	0.0	0.0	down
TRINITY_DN53069_c0_g3	62.36987	6.08487082	3.35755071146	0.0	0.0	up
TRINITY_DN47367_c2_g1	88.35038	10.253116	3.10717391753	0.0	0.0	up
TRINITY_DN53122_c0_g1	380.441224813	128.495072644	1.56596054792	0.0	0.0	up
TRINITY_DN49735_c0_g3	99.7325	18.5787	2.42441415861	0.0	0.0	up
TRINITY_DN46570_c3_g1	121.035419	23.4706108	2.36650199776	0.0	0.0	up
TRINITY_DN47020_c2_g1	42.228912	8.0603627	2.38931441385	0.0	0.0	up
TRINITY_DN53784_c5_g6	0.0001	516.266	-22.2996831582	0.0	0.0	down
TRINITY_DN48363_c2_g1	292.066783	95.1026022	1.61874156678	0.0	0.0	up
TRINITY_DN46979_c0_g1	24.4800149435	2.8313488591	3.11204301455	0.0	0.0	up
TRINITY_DN45736_c2_g1	11.943867	50.89089	-2.0911374163	0.0	0.0	down
TRINITY_DN45468_c0_g1	77.8040603	8.2769417	3.23267574528	0.0	0.0	up
TRINITY_DN47935_c0_g1	109.7666265	17.54756595	2.64509665223	0.0	0.0	up
TRINITY_DN53450_c1_g1	35.59160574	5.426675241	2.71339654411	0.0	0.0	up
TRINITY_DN45004_c2_g1	109.5867	227.30476	-1.05255517991	0.0	0.0	down
TRINITY_DN49787_c1_g1	117.088589	22.2900766	2.39312700367	0.0	0.0	up
TRINITY_DN49255_c0_g1	116.179162	12.9156	3.16916475768	0.0	0.0	up
TRINITY_DN42858_c2_g1	427.256	131.4716	1.70034956434	0.0	0.0	up
TRINITY_DN44059_c0_g2	28.4538857556	6.38281122166	2.15636180082	0.0	0.0	up
TRINITY_DN43267_c1_g1	47.80821	4.373116	3.45052486782	0.0	0.0	up
TRINITY_DN52326_c4_g2	32.5331073	4.80300056972	2.75990073874	0.0	0.0	up
TRINITY_DN51749_c2_g1	107.974524797	13.7089252	2.97750359592	0.0	0.0	up
TRINITY_DN47603_c2_g1	62.20957933	9.2036813	2.75685381789	0.0	0.0	up
TRINITY_DN50918_c1_g1	43.686940934	3.608984415	3.59753727006	0.0	0.0	up
TRINITY_DN52475_c0_g2	126.368222	9.0986	3.79584532713	0.0	0.0	up
TRINITY_DN47125_c1_g1	57.573261	7.04535	3.03065564622	0.0	0.0	up
TRINITY_DN52579_c0_g2	108.333552	13.3320080016	3.02251413589	0.0	0.0	up
TRINITY_DN49610_c3_g1	52.0207	151.981	-1.54673325783	0.0	0.0	down
TRINITY_DN48046_c1_g1	65.3076	215.881	-1.72491347877	0.0	0.0	down
TRINITY_DN53770_c2_g1	25.8027101	3.45132108659	2.90230199887	0.0	0.0	up
TRINITY_DN53825_c4_g1	29.21527	586.1919078	-4.32657852473	0.0	0.0	down
TRINITY_DN52265_c1_g2	277.176094	64.941956	2.09358008946	0.0	0.0	up
TRINITY_DN45589_c1_g1	59.4624855598	8.60287243	2.78908942019	0.0	0.0	up
TRINITY_DN49535_c1_g2	94.8294	10.57099	3.16522391275	0.0	0.0	up
TRINITY_DN44113_c0_g5	0.0001	1061.3	-23.3393291879	0.0	0.0	down
TRINITY_DN52065_c0_g2	38.090733	5.1635468	2.88300576348	0.0	0.0	up
TRINITY_DN51756_c0_g1	59.6288560382	18.8132184728	1.66426398021	0.0	0.0	up
TRINITY_DN45552_c0_g1	330.0246901	44.39603135	2.89407133863	0.0	0.0	up
TRINITY_DN52349_c0_g1	196.460399	12.622529	3.96016563718	0.0	0.0	up
TRINITY_DN53101_c0_g4	85.4101	191.04634	-1.16144403125	0.0	0.0	down
TRINITY_DN49080_c0_g1	275.157281969	82.7164298	1.73401068712	0.0	0.0	up
TRINITY_DN48607_c0_g5	74.36381	6.640818	3.48516782272	0.0	0.0	up
TRINITY_DN43832_c1_g1	197.288	493.915	-1.32395957633	0.0	0.0	down
TRINITY_DN43124_c0_g1	54.330992	5.3247	3.35100323907	0.0	0.0	up
TRINITY_DN50463_c0_g1	36.2780873545	5.5371697	2.71187775387	0.0	0.0	up
TRINITY_DN50017_c0_g1	60.9251340942	10.39619461	2.55098197579	0.0	0.0	up
TRINITY_DN41114_c0_g2	11.1005583	47.465036	-2.09623293896	0.0	0.0	down
TRINITY_DN41512_c0_g1	62.5199446	4.903381	3.6724677293	0.0	0.0	up
TRINITY_DN52549_c0_g1	62.2522700005	11.289305252	2.46316974049	0.0	0.0	up
TRINITY_DN53729_c1_g1	106.6948206	10.3145993	3.37073046176	0.0	0.0	up
TRINITY_DN47169_c1_g1	362.906	1097.09	-1.59601406787	0.0	0.0	down
TRINITY_DN47261_c1_g1	54.9272660479	8.418052	2.70596415824	0.0	0.0	up
TRINITY_DN48563_c0_g2	70.4602135	25.48413001	1.46720974368	0.0	0.0	up
TRINITY_DN47750_c0_g1	117.37096	27.0315	2.11836202451	0.0	0.0	up
TRINITY_DN53060_c0_g1	120.651126	15.2205385	2.98675007269	0.0	0.0	up
TRINITY_DN45841_c0_g1	50.330417	9.58855	2.39204598139	0.0	0.0	up
TRINITY_DN53378_c3_g1	37.093093	4.68765	2.98421381058	0.0	0.0	up
TRINITY_DN45464_c1_g1	117.705711	20.187519	2.54364879789	0.0	0.0	up
TRINITY_DN49645_c2_g1	82.950748	15.12216	2.45559076647	0.0	0.0	up
TRINITY_DN48794_c0_g1	102.442807025	18.619543	2.45992912094	0.0	0.0	up
TRINITY_DN43832_c3_g2	48.6319	134.6903	-1.46967109343	0.0	0.0	down
TRINITY_DN45542_c5_g3	23.8323	87.5187	-1.87667311914	0.0	0.0	down
TRINITY_DN52579_c0_g1	186.118407298	24.05212603	2.95198441813	0.0	0.0	up
TRINITY_DN42253_c0_g1	54.7387	4.37083	3.64658200043	0.0	0.0	up
TRINITY_DN49367_c0_g1	142.596971	33.978082	2.06926701437	0.0	0.0	up
TRINITY_DN48459_c0_g1	51.3677100509	7.8131851	2.71687906224	0.0	0.0	up
TRINITY_DN50473_c1_g1	35.714512	4.667812	2.93569204702	0.0	0.0	up
TRINITY_DN53688_c0_g2	113.1631	22.103414	2.35606247918	0.0	0.0	up
TRINITY_DN53112_c4_g1	40.5448	131.961	-1.70252281462	0.0	0.0	down
TRINITY_DN53079_c1_g1	317.404143	92.598052	1.77726721074	0.0	0.0	up
TRINITY_DN52567_c2_g3	60.277312	12.300512	2.29289671502	0.0	0.0	up
TRINITY_DN43397_c1_g1	6.7419	65.7917	-3.28667845754	0.0	0.0	down
TRINITY_DN53583_c5_g1	123.411	20.4725	2.59171179906	0.0	0.0	up
TRINITY_DN46627_c2_g2	33.6678	134.134	-1.99423361745	0.0	0.0	down
TRINITY_DN48932_c0_g1	51.517324	4.2786792	3.58982023646	0.0	0.0	up
TRINITY_DN50292_c1_g1	71.0780241	14.228024	2.32066826333	0.0	0.0	up
TRINITY_DN52273_c0_g2	65.699362	19.4889325	1.75322429114	0.0	0.0	up
TRINITY_DN49830_c1_g3	61.534627104	14.1393001805	2.121687764	0.0	0.0	up
TRINITY_DN45289_c0_g2	29.583122	61.987616	-1.0672057074	0.0	0.0	down
TRINITY_DN50692_c0_g1	41.994496	4.3021432	3.28707280191	0.0	0.0	up
TRINITY_DN50709_c0_g1	69.792954515	9.36371369424	2.89792867781	0.0	0.0	up
TRINITY_DN51195_c5_g1	19.6042	2.691701	2.8645727039	0.0	0.0	up
TRINITY_DN43301_c0_g1	38.43568488	4.382279436	3.13269299006	0.0	0.0	up
TRINITY_DN51847_c2_g1	34.0573690195	4.37712575085	2.95991125206	0.0	0.0	up
TRINITY_DN51072_c0_g1	42.11674	5.538241	2.92689403051	0.0	0.0	up
TRINITY_DN49625_c1_g1	37.1686	4.62323	3.00711130661	0.0	0.0	up
TRINITY_DN43374_c4_g1	47.8885464	7.69572972583	2.63755060731	0.0	0.0	up
TRINITY_DN45236_c1_g1	69.8080742	7.942752285	3.1356829973	0.0	0.0	up
TRINITY_DN52093_c2_g1	24.7664878716	3.61746135595	2.77533978477	0.0	0.0	up
TRINITY_DN53789_c8_g1	21.64882	95.5652	-2.14219696653	0.0	0.0	down
TRINITY_DN48460_c0_g4	204.45324	48.3258401	2.08090420796	0.0	0.0	up
TRINITY_DN50416_c0_g1	91.3724	14.3141	2.67432148615	0.0	0.0	up
TRINITY_DN47753_c0_g2	24.518335	85.68348	-1.80515606446	0.0	0.0	down
TRINITY_DN43540_c1_g3	153.560629	21.259271	2.85264434325	0.0	0.0	up
TRINITY_DN46206_c1_g1	48.83456	7.00875	2.80067342827	0.0	0.0	up
TRINITY_DN52591_c3_g2	254.926989	64.5580292	1.98141567647	0.0	0.0	up
TRINITY_DN46676_c1_g1	81.87109	9.66489	3.08252888519	0.0	0.0	up
TRINITY_DN47874_c1_g4	112.42487	7.550774	3.89619286857	0.0	0.0	up
TRINITY_DN53673_c1_g1	62.418524	10.146536	2.62098696323	0.0	0.0	up
TRINITY_DN51441_c2_g1	129.688229608	23.0453229	2.49250166049	0.0	0.0	up
TRINITY_DN53355_c0_g1	34.242486	11.4012394002	1.58659678033	0.0	0.0	up
TRINITY_DN46435_c1_g1	621.643	74.4764	3.06123105715	0.0	0.0	up
TRINITY_DN51862_c0_g2	103.726414	12.9913	2.99716561494	0.0	0.0	up
TRINITY_DN51334_c1_g1	181.959126	54.1788633	1.7478123796	0.0	0.0	up
TRINITY_DN52392_c3_g1	75.6380734	15.9192789	2.24833762924	0.0	0.0	up
TRINITY_DN47547_c0_g1	25.264572	60.468919	-1.25907804836	0.0	0.0	down
TRINITY_DN49256_c0_g3	77.7202629443	8.37026	3.21494643979	0.0	0.0	up
TRINITY_DN52775_c0_g3	57.848611	10.0129436	2.53041616	0.0	0.0	up
TRINITY_DN47290_c2_g1	372.11203933	70.734905078	2.39524285536	0.0	0.0	up
TRINITY_DN47228_c1_g4	1.4196	78.247	-5.78447905537	0.0	0.0	down
TRINITY_DN52459_c0_g4	60.490135	5.73987	3.39760991309	0.0	0.0	up
TRINITY_DN48520_c1_g2	37.527897	5.25241610753	2.83691032707	0.0	0.0	up
TRINITY_DN52043_c0_g1	46.344045066	8.0621890874	2.52314044793	0.0	0.0	up
TRINITY_DN49497_c0_g4	73.2432	221.647	-1.59749710665	0.0	0.0	down
TRINITY_DN53616_c2_g1	96.1451267939	15.0492018515	2.67552676073	0.0	0.0	up
TRINITY_DN48906_c0_g5	47.149	149.041	-1.66041018158	0.0	0.0	down
TRINITY_DN50150_c0_g1	71.2049967	6.78923642969	3.39065725162	0.0	0.0	up
TRINITY_DN51601_c2_g1	89.962201	9.72919	3.20892735419	0.0	0.0	up
TRINITY_DN48156_c1_g2	61.53968	9.379334	2.71395955203	0.0	0.0	up
TRINITY_DN46591_c0_g2	368.767335	93.0319041	1.98691340913	0.0	0.0	up
TRINITY_DN48704_c3_g1	32.376844	4.090318	2.98467744846	0.0	0.0	up
TRINITY_DN49966_c0_g1	160.01941	23.26712	2.78188236107	0.0	0.0	up
TRINITY_DN51736_c1_g1	282.406547	54.9051	2.36276146587	0.0	0.0	up
TRINITY_DN47156_c0_g1	46.312288	3.54746300686	3.70653548835	0.0	0.0	up
TRINITY_DN45287_c0_g1	127.447953	14.060021	3.18023754743	0.0	0.0	up
TRINITY_DN48537_c0_g1	73.453487	11.156718	2.71891829202	0.0	0.0	up
TRINITY_DN48458_c0_g1	233.233792	62.2590877	1.90542048621	0.0	0.0	up
TRINITY_DN47485_c2_g1	131.94385637	21.0932367266	2.64507178011	0.0	0.0	up
TRINITY_DN53418_c1_g1	47.457453	4.102587	3.53202884127	0.0	0.0	up
TRINITY_DN45804_c0_g1	108.9946537	18.935057	2.52512570179	0.0	0.0	up
TRINITY_DN50762_c0_g4	45.1985	7.48763	2.59369384354	0.0	0.0	up
TRINITY_DN52592_c2_g1	46.29354	10.962256	2.07826615641	0.0	0.0	up
TRINITY_DN49622_c0_g1	49.7779251	7.07535	2.81463267415	0.0	0.0	up
TRINITY_DN52892_c2_g1	33.95957027	8.63893180472	1.97489336218	0.0	0.0	up
TRINITY_DN50775_c1_g1	53.639734	8.063506	2.73382292106	0.0	0.0	up
TRINITY_DN48622_c6_g2	53.981688	8.9657841	2.58996842619	0.0	0.0	up
TRINITY_DN52975_c2_g1	208.303481	42.2134762	2.30291140623	0.0	0.0	up
TRINITY_DN49789_c0_g1	51.7844990683	6.42015	3.011841403	0.0	0.0	up
TRINITY_DN47768_c2_g1	31.959361	2.7002947	3.56504979182	0.0	0.0	up
TRINITY_DN52658_c0_g1	166.8617	24.56154	2.76417992375	0.0	0.0	up
TRINITY_DN49240_c9_g1	48.2574343514	5.35482687	3.17183937922	0.0	0.0	up
TRINITY_DN53232_c0_g2	62.9076210647	14.6401700843	2.10330249132	0.0	0.0	up
TRINITY_DN48760_c0_g1	298.5311771	72.9405448	2.03308872674	0.0	0.0	up
TRINITY_DN46594_c4_g1	29.402854	136.77039	-2.21772782613	0.0	0.0	down
TRINITY_DN48826_c0_g1	34.557029	83.1166366	-1.26615808647	0.0	0.0	down
TRINITY_DN49798_c0_g1	70.1767	13.1032	2.42107292504	0.0	0.0	up
TRINITY_DN48879_c4_g1	67.64374	215.4264	-1.67116672641	0.0	0.0	down
TRINITY_DN51011_c1_g1	42.32719	4.955496	3.09448334441	0.0	0.0	up
TRINITY_DN50201_c0_g1	81.92428	13.610422	2.58957928931	0.0	0.0	up
TRINITY_DN51551_c1_g2	58.11483	8.2502400065	2.81639836962	0.0	0.0	up
TRINITY_DN53512_c2_g1	25.2713674	5.0418966	2.3254652921	0.0	0.0	up
TRINITY_DN51326_c0_g3	44.71191	7.140915	2.64647832543	0.0	0.0	up
TRINITY_DN53567_c1_g1	57.390081	22.1897035	1.37091102032	0.0	0.0	up
TRINITY_DN52219_c0_g2	215.490034	48.12811	2.16266947436	0.0	0.0	up
TRINITY_DN46169_c0_g1	24.9051475212	2.8448874	3.13000049935	0.0	0.0	up
TRINITY_DN47999_c2_g1	65.563613	8.058076231	3.02438800007	0.0	0.0	up
TRINITY_DN53544_c2_g2	60.58915	5.023173	3.59238859831	0.0	0.0	up
TRINITY_DN48929_c5_g2	35.1393	108.355	-1.62460837035	0.0	0.0	down
TRINITY_DN51281_c0_g2	52.548338	10.06021	2.38498471459	0.0	0.0	up
TRINITY_DN47891_c0_g2	63.775142	6.94838	3.19824564522	0.0	0.0	up
TRINITY_DN51339_c2_g1	67.97535	15.050759	2.1751754316	0.0	0.0	up
TRINITY_DN51700_c0_g1	998.607712	254.56441	1.97188731446	0.0	0.0	up
TRINITY_DN51899_c0_g3	79.35515	213.52085	-1.42798119439	0.0	0.0	down
TRINITY_DN47920_c0_g2	49.568073	5.3323521	3.2165672228	0.0	0.0	up
TRINITY_DN52322_c0_g1	42.548663	7.1568015	2.5717269281	0.0	0.0	up
TRINITY_DN45263_c0_g1	46.21725	97.06802	-1.07056464435	0.0	0.0	down
TRINITY_DN47874_c1_g2	306.14285	60.27744	2.3445149375	0.0	0.0	up
TRINITY_DN41408_c0_g1	174.857646	39.91087	2.13132724914	0.0	0.0	up
TRINITY_DN50362_c0_g2	33.8933542715	2.38140599345	3.83111691665	0.0	0.0	up
TRINITY_DN46619_c0_g1	53.541516	9.4291609	2.50545669226	0.0	0.0	up
TRINITY_DN52551_c3_g5	16.0531	69.1813	-2.10753020212	0.0	0.0	down
TRINITY_DN42610_c2_g3	76.202252	13.233657	2.52562184193	0.0	0.0	up
TRINITY_DN46046_c0_g1	120.6968894	21.6581508	2.47840652123	0.0	0.0	up
TRINITY_DN41781_c0_g1	37.012131	3.5838501	3.36841600138	0.0	0.0	up
TRINITY_DN46709_c1_g2	84.0817	10.5372	2.99630028121	0.0	0.0	up
TRINITY_DN47486_c0_g1	84.9854	10.3588	3.03635813006	0.0	0.0	up
TRINITY_DN44898_c0_g1	44.2589	7.8475	2.49566256627	0.0	0.0	up
TRINITY_DN45642_c4_g1	44.3325	7.29134	2.60410883927	0.0	0.0	up
TRINITY_DN48486_c1_g3	89.7542	9.938126	3.17493371241	0.0	0.0	up
TRINITY_DN46978_c0_g3	139.198833	23.373004	2.57423204354	0.0	0.0	up
TRINITY_DN46492_c0_g2	51.11328	5.70209	3.16413545815	0.0	0.0	up
TRINITY_DN44596_c0_g1	64.9263	7.79699	3.05781380652	0.0	0.0	up
TRINITY_DN47654_c1_g3	90.4353939294	13.7068628	2.7219891067	0.0	0.0	up
TRINITY_DN51148_c2_g1	31.9525013	5.4741946	2.54521024586	0.0	0.0	up
TRINITY_DN52507_c5_g7	28.5566	134.946	-2.24048608897	0.0	0.0	down
TRINITY_DN47513_c2_g4	120.95528	22.62411	2.41854080306	0.0	0.0	up
TRINITY_DN51486_c0_g2	54.514	13.44769	2.01926841021	0.0	0.0	up
TRINITY_DN53444_c3_g2	87.1537	20.6404	2.07809098375	0.0	0.0	up
TRINITY_DN51037_c2_g1	54.3411	148.207897	-1.44750664646	0.0	0.0	down
TRINITY_DN52985_c5_g1	77.777704	7.23498	3.42629571324	0.0	0.0	up
TRINITY_DN38034_c0_g1	14.8196	73.6834	-2.31383312579	0.0	0.0	down
TRINITY_DN48413_c2_g2	72.35269	7.948845	3.18622950451	0.0	0.0	up
TRINITY_DN48981_c0_g3	28.63257	4.99611	2.51878002305	0.0	0.0	up
TRINITY_DN41791_c0_g1	52.8634	6.91544	2.93437626541	0.0	0.0	up
TRINITY_DN48529_c0_g1	46.130816	5.167029	3.15832392617	0.0	0.0	up
TRINITY_DN51222_c0_g3	40.014304	9.06762	2.1417199776	0.0	0.0	up
TRINITY_DN49818_c0_g1	38.2681	7.249205	2.4002475808	0.0	0.0	up
TRINITY_DN49201_c0_g3	38.18385	4.228833	3.17463108066	0.0	0.0	up
TRINITY_DN51835_c1_g1	87.9599463	20.4880804443	2.10206190077	0.0	0.0	up
TRINITY_DN44323_c3_g1	44.6661	191.915	-2.10321527941	0.0	0.0	down
TRINITY_DN39400_c0_g1	134.957	22.2196	2.60259505849	0.0	0.0	up
TRINITY_DN50128_c0_g1	57.85840373	13.701352	2.07820826079	0.0	0.0	up
TRINITY_DN51126_c2_g3	47.7251	5.75431	3.05203337045	0.0	0.0	up
TRINITY_DN53009_c2_g1	72.5667233	11.845938	2.61491568722	0.0	0.0	up
TRINITY_DN45258_c3_g1	146.50157	27.445134	2.41629383717	0.0	0.0	up
TRINITY_DN47371_c0_g1	49.920743918	112.277111259	-1.16935251232	0.0	0.0	down
TRINITY_DN50462_c2_g1	49.8569992	6.60496	2.91617432274	0.0	0.0	up
TRINITY_DN46704_c1_g2	44.8466802	5.16378145844	3.1185013435	0.0	0.0	up
TRINITY_DN50827_c0_g1	88.884733	16.3603	2.44173643714	0.0	0.0	up
TRINITY_DN47801_c0_g1	62.26463	4.09284	3.92723868544	0.0	0.0	up
TRINITY_DN52402_c0_g1	33.818101	5.7211118	2.56342820744	0.0	0.0	up
TRINITY_DN47210_c0_g2	47.64259719	7.59134	2.64982558914	0.0	0.0	up
TRINITY_DN53234_c1_g1	24.990243494	4.132404877	2.59631144258	0.0	0.0	up
TRINITY_DN51270_c1_g1	22.850006	3.890941	2.55400353472	0.0	0.0	up
TRINITY_DN53406_c3_g1	52.594496	9.2630791191	2.50534808846	0.0	0.0	up
TRINITY_DN48585_c2_g1	139.81746	16.4928266	3.0836339522	0.0	0.0	up
TRINITY_DN45767_c3_g1	60.5453	11.2126	2.43289411905	0.0	0.0	up
TRINITY_DN38823_c0_g1	32.622945	2.85649	3.51357164116	0.0	0.0	up
TRINITY_DN50627_c1_g2	57.836709	9.9310725	2.54196402877	0.0	0.0	up
TRINITY_DN49296_c0_g3	88.6753	13.8388	2.67981345761	0.0	0.0	up
TRINITY_DN46470_c3_g1	70.316771	9.8342453	2.83798257583	0.0	0.0	up
TRINITY_DN44779_c0_g2	141.54444	34.867527	2.02129913107	0.0	0.0	up
TRINITY_DN46114_c0_g1	47.3752731	6.1727701	2.94014429446	0.0	0.0	up
TRINITY_DN49730_c0_g1	108.18041	21.47466	2.33273207535	0.0	0.0	up
TRINITY_DN41207_c1_g1	98.54944	10.756246	3.19567301752	0.0	0.0	up
TRINITY_DN53575_c0_g1	61.5051008	11.3655246	2.43604178603	0.0	0.0	up
TRINITY_DN51755_c0_g2	67.799	195.97	-1.53129691714	0.0	0.0	down
TRINITY_DN52074_c0_g2	268.3039906	57.95169703	2.21094569842	0.0	0.0	up
TRINITY_DN44716_c0_g1	67.390663	8.4273144	2.99940386505	0.0	0.0	up
TRINITY_DN48877_c1_g1	59.107340472	7.194566726	3.038357596	0.0	0.0	up
TRINITY_DN49999_c0_g1	41.39252	7.77689	2.41210484545	0.0	0.0	up
TRINITY_DN47381_c0_g1	68.03147	6.478804159	3.39240280884	0.0	0.0	up
TRINITY_DN50005_c2_g1	111.227933	14.3125295	2.95816856993	0.0	0.0	up
TRINITY_DN52250_c0_g1	129.348209	21.59313	2.58261579076	0.0	0.0	up
TRINITY_DN48688_c0_g2	46.31761	10.2067013	2.18204413436	0.0	0.0	up
TRINITY_DN49518_c1_g1	102.21557	17.1503	2.57530925379	0.0	0.0	up
TRINITY_DN53767_c4_g1	19.454305	3.2733871	2.57123331537	0.0	0.0	up
TRINITY_DN49292_c1_g2	201.130533	38.5702962	2.38256997903	0.0	0.0	up
TRINITY_DN47289_c2_g1	108.3919	26.12268	2.05288213003	0.0	0.0	up
TRINITY_DN40929_c0_g2	89.51565	13.15314	2.76673268063	0.0	0.0	up
TRINITY_DN48206_c0_g2	68.090107	10.7301659	2.66577281841	0.0	0.0	up
TRINITY_DN53455_c2_g1	117.068363	23.8978805293	2.29239667079	0.0	0.0	up
TRINITY_DN42362_c0_g1	23.441163473	3.1170900096	2.91077245774	0.0	0.0	up
TRINITY_DN51649_c1_g2	35.1512	5.34131	2.71830841801	0.0	0.0	up
TRINITY_DN53459_c4_g1	25.9032068	2.6485427408	3.28986001827	0.0	0.0	up
TRINITY_DN34941_c0_g1	78.45925	9.473951	3.04990542929	0.0	0.0	up
TRINITY_DN45146_c2_g2	52.71937	15.323878	1.78255168514	0.0	0.0	up
TRINITY_DN52022_c1_g1	34.704209	2.244609	3.95057458504	0.0	0.0	up
TRINITY_DN51510_c0_g2	70.710965	14.79793	2.25653856866	0.0	0.0	up
TRINITY_DN42759_c0_g1	40.80444	139.02189	-1.76851401565	0.0	0.0	down
TRINITY_DN45435_c1_g4	73.41654	12.185772	2.59090747181	0.0	0.0	up
TRINITY_DN51837_c0_g2	25.9096819	3.79024950137	2.77312657812	0.0	0.0	up
TRINITY_DN47201_c1_g1	39.764292	5.212365	2.93146346566	0.0	0.0	up
TRINITY_DN48109_c0_g4	468.942	1260.36	-1.42635447093	0.0	0.0	down
TRINITY_DN45206_c5_g1	92.7475	188.87	-1.02601326343	0.0	0.0	down
TRINITY_DN49518_c1_g2	101.9788	21.151812	2.2694161025	0.0	0.0	up
TRINITY_DN48777_c0_g1	118.802202	11.768108	3.33560727976	0.0	0.0	up
TRINITY_DN53461_c1_g1	19.599175	3.974551	2.3019291321	0.0	0.0	up
TRINITY_DN45314_c5_g2	82.8587473	15.2756809	2.43941732076	0.0	0.0	up
TRINITY_DN45121_c3_g2	72.307031	13.396968	2.43222941188	0.0	0.0	up
TRINITY_DN47287_c2_g1	420.7762	60.14602	2.80651192579	0.0	0.0	up
TRINITY_DN51621_c3_g1	21.875415	3.4435944	2.66732325507	0.0	0.0	up
TRINITY_DN53398_c1_g2	1707.2195	392.14362	2.12219452622	0.0	0.0	up
TRINITY_DN49827_c0_g1	59.9397752	8.55037976775	2.80945326885	0.0	0.0	up
TRINITY_DN47290_c4_g1	23.043178	3.778035	2.60863172766	0.0	0.0	up
TRINITY_DN50738_c8_g4	1183.73	376.65	1.65204361605	0.0	0.0	up
TRINITY_DN44411_c0_g3	9.14014	84.9694	-3.21665520913	0.0	0.0	down
TRINITY_DN52571_c0_g1	35.694229	4.485303	2.99241348659	0.0	0.0	up
TRINITY_DN50206_c0_g1	72.319089	7.4853819	3.27222867554	0.0	0.0	up
TRINITY_DN46889_c0_g1	24.888177	2.424555	3.35966867405	0.0	0.0	up
TRINITY_DN48157_c0_g1	93.5353	18.04577	2.37385023414	0.0	0.0	up
TRINITY_DN51611_c2_g1	66.5459	5.80797	3.51824387562	0.0	0.0	up
TRINITY_DN45853_c1_g1	66.3003	167.2754	-1.33513799064	0.0	0.0	down
TRINITY_DN44323_c3_g2	52.01004	224.7734	-2.1116092625	0.0	0.0	down
TRINITY_DN50626_c1_g2	120.609664	27.525067	2.13152752898	0.0	0.0	up
TRINITY_DN43272_c1_g1	101.490972	17.3666995	2.54695589558	0.0	0.0	up
TRINITY_DN53329_c1_g4	98.93069	15.341568	2.68897219677	0.0	0.0	up
TRINITY_DN47723_c2_g1	54.578874	10.607675	2.36323415145	0.0	0.0	up
TRINITY_DN52489_c2_g1	37.7161865	6.22765495	2.59842289421	0.0	0.0	up
TRINITY_DN51587_c1_g3	331.949	21.6506	3.93848269391	0.0	0.0	up
TRINITY_DN39077_c0_g3	1.869004	58.05409	-4.95705614894	0.0	0.0	down
TRINITY_DN51078_c1_g3	61.4831	8.36119	2.87840971556	0.0	0.0	up
TRINITY_DN52622_c2_g2	51.56823	6.013654	3.10016875921	0.0	0.0	up
TRINITY_DN47092_c0_g1	35.82575373	3.6567171	3.29237613458	0.0	0.0	up
TRINITY_DN53327_c3_g1	32.017591	4.069276	2.97602072361	0.0	0.0	up
TRINITY_DN53765_c1_g1	21.703373	3.455538	2.65093702512	0.0	0.0	up
TRINITY_DN45419_c1_g1	114.2894549	22.3229668	2.3560916129	0.0	0.0	up
TRINITY_DN40882_c0_g1	100.031593	19.952069	2.325845454	0.0	0.0	up
TRINITY_DN45325_c0_g1	225.528458	50.092103	2.1706544033	0.0	0.0	up
TRINITY_DN49220_c0_g1	17.4925706	39.55044969	-1.1769517839	0.0	0.0	down
TRINITY_DN50366_c0_g2	144.097774	28.2239146	2.35205804334	0.0	0.0	up
TRINITY_DN52944_c0_g2	27.965694	5.1085784	2.45266434962	0.0	0.0	up
TRINITY_DN51414_c0_g1	35.00143	3.585908	3.28700348522	0.0	0.0	up
TRINITY_DN53195_c1_g3	66.208689	6.809585	3.28138178065	0.0	0.0	up
TRINITY_DN47667_c0_g2	37.4313	5.01955	2.89861521609	0.0	0.0	up
TRINITY_DN43592_c0_g1	213.946231	52.19813387	2.03517812865	0.0	0.0	up
TRINITY_DN45746_c0_g2	57.079247	5.65917640143	3.33430228935	0.0	0.0	up
TRINITY_DN52710_c2_g3	71.607163	12.34943	2.53565945587	0.0	0.0	up
TRINITY_DN51511_c2_g1	14.981715	42.959981	-1.51979057256	0.0	0.0	down
TRINITY_DN45710_c0_g3	101.41	239.477	-1.23968717945	0.0	0.0	down
TRINITY_DN45038_c0_g1	143.827589	24.652038	2.54456161482	0.0	0.0	up
TRINITY_DN43549_c0_g1	73.529041	14.489842	2.34327230519	0.0	0.0	up
TRINITY_DN42577_c6_g1	19.17057	70.2963	-1.87455552258	0.0	0.0	down
TRINITY_DN53090_c2_g3	38.1833	5.01984	2.92722850712	0.0	0.0	up
TRINITY_DN53610_c7_g2	136.6123088	23.181441	2.55904532188	0.0	0.0	up
TRINITY_DN48871_c0_g3	87.5572	15.5709	2.49137348439	0.0	0.0	up
TRINITY_DN41743_c3_g1	106.398	12.9062	3.04333483976	0.0	0.0	up
TRINITY_DN50243_c1_g2	45.484	9.00891	2.33593466664	0.0	0.0	up
TRINITY_DN43379_c0_g2	271.44864	54.73318232	2.31019160987	0.0	0.0	up
TRINITY_DN48027_c0_g1	48.0614471137	12.6489100001	1.92586701987	0.0	0.0	up
TRINITY_DN53686_c4_g1	26.9923	1.99967	3.75471407255	0.0	0.0	up
TRINITY_DN53626_c5_g1	39.9521680435	5.2225603	2.93544464459	0.0	0.0	up
TRINITY_DN48469_c0_g2	31.01893	2.78245	3.47872125337	0.0	0.0	up
TRINITY_DN49533_c0_g1	13.7286	49.1113	-1.83887050045	0.0	0.0	down
TRINITY_DN47801_c0_g2	92.89516	13.377164	2.79583113904	0.0	0.0	up
TRINITY_DN51418_c0_g1	33.507947	5.466273	2.61587387795	0.0	0.0	up
TRINITY_DN42101_c0_g1	165.32856	20.1704995	3.03501725104	0.0	0.0	up
TRINITY_DN40442_c0_g1	69.6699	12.821088	2.442016798	0.0	0.0	up
TRINITY_DN50931_c0_g2	33.6815	4.13951	3.02442448105	0.0	0.0	up
TRINITY_DN51744_c1_g1	338.251431	101.575856	1.73553851515	0.0	0.0	up
TRINITY_DN50859_c0_g1	27.7609041	5.537448	2.32576140242	0.0	0.0	up
TRINITY_DN48637_c0_g1	58.16129	6.4252725	3.1782297218	0.0	0.0	up
TRINITY_DN46509_c0_g1	62.006962	20.732413	1.58054216877	0.0	0.0	up
TRINITY_DN52447_c0_g4	56.2117532221	8.85254192	2.66670813727	0.0	0.0	up
TRINITY_DN45640_c0_g1	82.6359084608	14.175642	2.54335474923	0.0	0.0	up
TRINITY_DN44510_c1_g1	57.17788	6.322471	3.17689671012	0.0	0.0	up
TRINITY_DN50980_c0_g1	125.7395	23.87077	2.39712092207	0.0	0.0	up
TRINITY_DN46897_c0_g1	115.47052	16.32396	2.82246158824	0.0	0.0	up
TRINITY_DN52920_c0_g1	123.976334	31.25986	1.98768152677	0.0	0.0	up
TRINITY_DN49889_c2_g2	65.252646	6.17459	3.40162115592	0.0	0.0	up
TRINITY_DN49584_c0_g1	90.540434	23.9966844001	1.91572713832	0.0	0.0	up
TRINITY_DN51886_c1_g1	93.039228	15.923279	2.54670167265	0.0	0.0	up
TRINITY_DN53422_c1_g1	109.287758	32.3675510224	1.75551168652	0.0	0.0	up
TRINITY_DN50426_c0_g1	104.027651	19.9785359015	2.38044428766	0.0	0.0	up
TRINITY_DN53425_c1_g1	25.0521468	3.1271941	3.00199356499	0.0	0.0	up
TRINITY_DN45906_c1_g1	452.381166	170.374872	1.40882629365	0.0	0.0	up
TRINITY_DN48941_c0_g2	33.7204921432	3.8894375	3.11599216294	0.0	0.0	up
TRINITY_DN49922_c0_g2	66.719753	9.801583	2.76702727293	0.0	0.0	up
TRINITY_DN49957_c0_g1	67.8209057444	7.4934	3.17803768146	0.0	0.0	up
TRINITY_DN52356_c0_g1	118.3279773	30.04319603	1.97768102109	0.0	0.0	up
TRINITY_DN53743_c8_g1	56.17867	6.226458	3.17353886359	0.0	0.0	up
TRINITY_DN43243_c0_g1	44.437731	5.82228	2.93212902722	0.0	0.0	up
TRINITY_DN52541_c0_g4	87.3381	10.6004	3.04249244121	0.0	0.0	up
TRINITY_DN47490_c0_g2	47.1086822	7.120573	2.72592772902	0.0	0.0	up
TRINITY_DN42831_c4_g1	121.269	373.425	-1.62260771474	0.0	0.0	down
TRINITY_DN45838_c1_g1	872.42286	322.169835	1.43720615349	0.0	0.0	up
TRINITY_DN46894_c5_g7	214.116	507.41	-1.24475934585	0.0	0.0	down
TRINITY_DN53741_c2_g1	57.8606	10.2933	2.4908757038	0.0	0.0	up
TRINITY_DN46789_c0_g1	30.0984284	4.845961933	2.63483318113	0.0	0.0	up
TRINITY_DN52475_c0_g1	86.89522	7.69718	3.49687492782	0.0	0.0	up
TRINITY_DN50281_c1_g3	54.0722	5.2451	3.36584487184	0.0	0.0	up
TRINITY_DN44676_c0_g5	44.290243	4.391281	3.33427515142	0.0	0.0	up
TRINITY_DN51990_c0_g1	41.0844197	11.2080811606	1.87405208161	0.0	0.0	up
TRINITY_DN50976_c1_g1	58.979568	18.3453178	1.68480335839	0.0	0.0	up
TRINITY_DN45799_c0_g1	26.66155	2.0098978	3.7295666059	0.0	0.0	up
TRINITY_DN43816_c1_g3	70.938773	20.787405	1.77086470646	0.0	0.0	up
TRINITY_DN44977_c0_g1	84.835727	18.3959686	2.20528231683	0.0	0.0	up
TRINITY_DN49475_c0_g1	98.79672	23.43478	2.07581189466	0.0	0.0	up
TRINITY_DN50565_c0_g1	113.6518919	25.9158071	2.13271747049	0.0	0.0	up
TRINITY_DN47206_c1_g3	20.7372	79.9072	-1.94610439214	0.0	0.0	down
TRINITY_DN50268_c3_g1	158.68876	52.677787	1.59093330083	0.0	0.0	up
TRINITY_DN52699_c5_g1	306.428813404	87.5935019979	1.80665620521	0.0	0.0	up
TRINITY_DN53381_c1_g2	74.079889	9.6972609	2.93343273232	0.0	0.0	up
TRINITY_DN51125_c0_g1	44.439324	4.38116410469	3.34245071135	0.0	0.0	up
TRINITY_DN46285_c3_g2	140.211103	40.4170692	1.79456398247	0.0	0.0	up
TRINITY_DN44610_c0_g2	64.27966	174.585	-1.4414954076	0.0	0.0	down
TRINITY_DN53057_c0_g1	26.1616	145.276	-2.47327370394	0.0	0.0	down
TRINITY_DN46120_c1_g2	14.806377	1.4003511	3.40235817384	0.0	0.0	up
TRINITY_DN44017_c0_g1	37.5455793	6.75880281	2.47380342263	0.0	0.0	up
TRINITY_DN53594_c0_g1	69.291916	10.518447	2.71976533583	0.0	0.0	up
TRINITY_DN52369_c0_g2	5.1288	39.923765	-2.96055456112	0.0	0.0	down
TRINITY_DN53503_c2_g1	63.009803	13.2003556309	2.25499950131	0.0	0.0	up
TRINITY_DN44588_c0_g2	58.3366176795	12.46296569	2.22675432887	0.0	0.0	up
TRINITY_DN53422_c0_g1	105.37398	22.5193534	2.22628135732	0.0	0.0	up
TRINITY_DN49296_c0_g2	24.503558053	3.812469	2.68419373993	0.0	0.0	up
TRINITY_DN48474_c0_g1	72.0995723639	11.6313668013	2.63197006481	0.0	0.0	up
TRINITY_DN50677_c0_g1	36.0896360003	4.8643525	2.89126490833	0.0	0.0	up
TRINITY_DN44104_c1_g1	53.204193	7.044719173	2.91692584644	0.0	0.0	up
TRINITY_DN87054_c0_g1	10.3281	107.051	-3.37365149292	0.0	0.0	down
TRINITY_DN43760_c0_g1	53.070343	8.8965107	2.57659436031	0.0	0.0	up
TRINITY_DN45703_c1_g1	178.5829	32.8227	2.44382811832	0.0	0.0	up
TRINITY_DN50856_c0_g3	159.976196	428.943	-1.42292869605	0.0	0.0	down
TRINITY_DN50942_c4_g6	39.60877	164.0006	-2.049809287	0.0	0.0	down
TRINITY_DN51161_c6_g2	18.9594	66.576261	-1.81209454072	0.0	0.0	down
TRINITY_DN47558_c1_g2	50.1138	115.983	-1.21063351755	0.0	0.0	down
TRINITY_DN52907_c1_g3	20.166833	54.75239	-1.44093740039	0.0	0.0	down
TRINITY_DN50573_c1_g1	103.160664	26.1972887	1.97740355203	0.0	0.0	up
TRINITY_DN49338_c0_g1	61.54102547	15.7601472439	1.96526747011	0.0	0.0	up
TRINITY_DN46407_c0_g1	35.88698466	6.076335	2.56218739267	0.0	0.0	up
TRINITY_DN43145_c1_g5	91.5645	200.579	-1.13131029617	0.0	0.0	down
TRINITY_DN53695_c3_g1	19.0707	1.87865	3.34358958244	0.0	0.0	up
TRINITY_DN53077_c1_g1	91.096398	24.3812069	1.90162446731	0.0	0.0	up
TRINITY_DN51933_c0_g3	61.590627	13.837631	2.15411384008	0.0	0.0	up
TRINITY_DN48906_c0_g2	88.2665	200.808	-1.18587884873	0.0	0.0	down
TRINITY_DN47851_c3_g1	48.1333	116.876	-1.27987146645	0.0	0.0	down
TRINITY_DN49708_c1_g1	45.933866504	5.0724157	3.17881333947	0.0	0.0	up
TRINITY_DN49379_c1_g2	85.545868	14.23835867	2.58691532306	0.0	0.0	up
TRINITY_DN45446_c2_g1	40.21976	3.87553	3.37543894734	0.0	0.0	up
TRINITY_DN80355_c0_g1	9.37652	80.109	-3.09483984849	0.0	0.0	down
TRINITY_DN52969_c0_g2	17.8523413	2.6267217	2.76477803254	0.0	0.0	up
TRINITY_DN51662_c0_g2	34.166036	4.602399	2.89210490663	0.0	0.0	up
TRINITY_DN44089_c0_g1	127.331665	24.7969	2.36035955752	0.0	0.0	up
TRINITY_DN50615_c0_g1	38.796456	4.248299	3.19096765702	0.0	0.0	up
TRINITY_DN47202_c1_g2	115.279579036	27.3880130159	2.07352046409	0.0	0.0	up
TRINITY_DN53705_c4_g4	37.691708	5.1201984	2.87997555353	0.0	0.0	up
TRINITY_DN49155_c1_g7	211.358	40.5827	2.38075196302	0.0	0.0	up
TRINITY_DN51171_c2_g2	27.226526	2.6031	3.38671027168	0.0	0.0	up
TRINITY_DN43919_c0_g3	136.0431	15.75443	3.1102343228	0.0	0.0	up
TRINITY_DN42746_c0_g1	17.165335	105.438634	-2.61883366645	0.0	0.0	down
TRINITY_DN44172_c0_g1	91.1856939828	25.898009	1.81596630945	0.0	0.0	up
TRINITY_DN47060_c3_g1	66.7136	176.409	-1.40287136666	0.0	0.0	down
TRINITY_DN52552_c0_g1	47.1381	5.53685	3.08975626576	0.0	0.0	up
TRINITY_DN47050_c0_g5	20.936454	174.548971	-3.05954283264	0.0	0.0	down
TRINITY_DN51587_c1_g5	85.617712	9.41986	3.18413175881	0.0	0.0	up
TRINITY_DN45569_c0_g4	8.90865	78.2482	-3.13477883493	0.0	0.0	down
TRINITY_DN40056_c0_g1	31.8585	101.995829	-1.6787599092	0.0	0.0	down
TRINITY_DN53753_c3_g1	31.64158	96.4314	-1.60768135186	0.0	0.0	down
TRINITY_DN47258_c0_g1	42.6145036467	4.3609852	3.2886185291	0.0	0.0	up
TRINITY_DN50567_c1_g1	31.4993961498	6.8173993	2.20803078178	0.0	0.0	up
TRINITY_DN53245_c1_g2	70.9015752	12.816939	2.4677659277	0.0	0.0	up
TRINITY_DN52588_c0_g1	31.6187955896	6.49472961765	2.28344104305	0.0	0.0	up
TRINITY_DN50956_c0_g1	25.5280843284	3.8393569	2.7331486975	0.0	0.0	up
TRINITY_DN53545_c2_g1	268.778	71.6895	1.90658132033	0.0	0.0	up
TRINITY_DN48929_c7_g1	46.0459	198.22948	-2.10602692378	0.0	0.0	down
TRINITY_DN45922_c1_g1	79.8405	10.5597	2.9185519071	0.0	0.0	up
TRINITY_DN50738_c8_g1	150.993072172	46.70043	1.69297461878	0.0	0.0	up
TRINITY_DN52869_c0_g1	50.574347	8.902356	2.5061466877	0.0	0.0	up
TRINITY_DN53519_c1_g1	42.981	131.848	-1.617104733	0.0	0.0	down
TRINITY_DN49695_c0_g1	34.7349164518	5.7339487769	2.59878570549	0.0	0.0	up
TRINITY_DN50857_c0_g1	52.846828	7.330345	2.84986387503	0.0	0.0	up
TRINITY_DN52542_c4_g1	53.4209	7.61186	2.81108334933	0.0	0.0	up
TRINITY_DN53393_c2_g1	275.366598	88.489561	1.63777439355	0.0	0.0	up
TRINITY_DN51838_c4_g1	75.546652296	11.595048	2.70385903424	0.0	0.0	up
TRINITY_DN37507_c0_g1	127.638	22.4757	2.50561995394	0.0	0.0	up
TRINITY_DN50231_c0_g2	129.6144	19.43393	2.73757642619	0.0	0.0	up
TRINITY_DN43084_c1_g1	43.504356	4.92066	3.14423612227	0.0	0.0	up
TRINITY_DN52506_c1_g1	34.021911	3.815454	3.15653754066	0.0	0.0	up
TRINITY_DN44566_c0_g1	67.7704474	6.2456102	3.43974185969	0.0	0.0	up
TRINITY_DN51288_c1_g2	226.46947	65.870596	1.78161006702	0.0	0.0	up
TRINITY_DN43648_c0_g2	61.972071	8.331362	2.89499391165	0.0	0.0	up
TRINITY_DN52159_c0_g2	87.929329	15.040198	2.54752089958	0.0	0.0	up
TRINITY_DN52583_c2_g1	33.359685	4.00861800033	3.05692881805	0.0	0.0	up
TRINITY_DN53352_c2_g1	40.8635395886	4.18385866754	3.28790815264	0.0	0.0	up
TRINITY_DN53350_c0_g2	35.1045	3.723962	3.23674572302	0.0	0.0	up
TRINITY_DN40333_c0_g1	97.58777	18.162059	2.42577258848	0.0	0.0	up
TRINITY_DN49003_c1_g2	59.37008	15.544942	1.93329082329	0.0	0.0	up
TRINITY_DN49526_c1_g1	48.768829	7.26815	2.74629923258	0.0	0.0	up
TRINITY_DN48189_c2_g1	65.276702	8.4499951	2.9495457594	0.0	0.0	up
TRINITY_DN47794_c0_g2	54.7904119118	6.28154839025	3.12473132003	0.0	0.0	up
TRINITY_DN53136_c0_g1	40.2797403046	5.792223	2.79786532968	7.40150703514e-308	3.38385338893e-306	up
TRINITY_DN51158_c2_g7	33.451409863	4.82153	2.79450408702	7.61994950063e-308	3.48056059949e-306	up
TRINITY_DN47090_c6_g1	29.682667	61.638652	-1.0542145868	1.69381054289e-307	7.72979578305e-306	down
TRINITY_DN48958_c0_g1	27.94322	2.3581762	3.56675485354	4.53156320101e-307	2.06426031933e-305	up
TRINITY_DN41475_c1_g1	127.834	28.6611	2.15710571507	7.05919763609e-307	3.21276466736e-305	up
TRINITY_DN53728_c3_g1	24.5049156617	5.31024188193	2.20622169894	3.97931770678e-306	1.80942128355e-304	up
TRINITY_DN44413_c1_g1	98.4158226802	19.8192274734	2.31198955237	1.88904975236e-305	8.58187800856e-304	up
TRINITY_DN52474_c0_g1	79.0308	18.51724	2.09354593161	4.57759444828e-305	2.07583598332e-303	up
TRINITY_DN44058_c0_g1	135.005874	9.832072	3.77938288838	4.59955380778e-305	2.08391665588e-303	up
TRINITY_DN51223_c1_g1	38.2477	3.588603	3.41387876029	5.23733987652e-305	2.37074406497e-303	up
TRINITY_DN51850_c2_g1	37.7363624	6.87675615583	2.4561552661	5.51057007073e-305	2.49218378329e-303	up
TRINITY_DN49522_c0_g1	293.930744	63.64914	2.20726334082	5.63654448279e-305	2.54686807079e-303	up
TRINITY_DN46833_c0_g1	41.597407	5.244531	2.98760793136	7.41800994235e-305	3.34881568124e-303	up
TRINITY_DN52105_c0_g1	32.3169449053	4.30619140419	2.90780646699	7.53599242417e-305	3.39902970128e-303	up
TRINITY_DN52016_c0_g2	308.208707554	106.367468193	1.53485064236	5.74331162971e-304	2.58582588724e-302	up
TRINITY_DN49049_c0_g2	57.133126	7.90499	2.8534919255	1.01310923541e-303	4.55727135598e-302	up
TRINITY_DN44690_c4_g2	60.768137	137.2761974	-1.1756945271	1.14124703877e-303	5.12909026283e-302	down
TRINITY_DN44938_c0_g1	37.7433	9.55532	1.9818444734	2.43224941341e-303	1.09214724776e-301	up
TRINITY_DN46102_c1_g1	46.6890219257	8.738137553	2.41768564479	2.45300761782e-303	1.10048655482e-301	up
TRINITY_DN50996_c1_g1	90.175556	12.59831	2.83950619693	2.92560290092e-303	1.3101703525e-301	up
TRINITY_DN46709_c1_g1	25.6720592	2.8446411	3.17388047307	4.59260728301e-303	2.05487537953e-301	up
TRINITY_DN44117_c0_g2	46.51912	8.64698505711	2.42755470439	6.85228301075e-303	3.06320175514e-301	up
TRINITY_DN51498_c4_g1	14.478305238	30.0569650901	-1.05380660766	7.48576959088e-303	3.34342234362e-301	down
TRINITY_DN46574_c0_g2	46.0039	6.46583	2.83084868979	7.49894665886e-303	3.34633846649e-301	up
TRINITY_DN49416_c0_g4	79.387494	13.2198748	2.58620324218	1.13129938451e-302	5.04385171115e-301	up
TRINITY_DN52707_c2_g1	52.22207	2.77137	4.23598840484	1.7413843998e-302	7.75701992462e-301	up
TRINITY_DN41434_c0_g1	67.37734	16.097376	2.06543793644	5.16335772308e-302	2.29799093147e-300	up
TRINITY_DN43575_c4_g3	72.6334	10.95276	2.72933865259	5.46935647195e-302	2.43202762696e-300	up
TRINITY_DN52760_c0_g1	41.6129495055	5.58913945666	2.89633447175	5.5808436156e-302	2.47941168786e-300	up
TRINITY_DN53307_c1_g1	82.574444	219.935131	-1.41331081374	5.82900006533e-302	2.58737696022e-300	down
TRINITY_DN44695_c3_g3	66.270417	8.0332211	3.04431450769	1.39842479834e-301	6.20185996909e-300	up
TRINITY_DN50284_c0_g1	14.979905	0.856874001407	4.12780158469	5.97245090737e-301	2.64638458515e-299	up
TRINITY_DN43306_c0_g2	29.45983	1.93522	3.92817961572	1.06690662548e-300	4.7232904046e-299	up
TRINITY_DN53564_c2_g1	22.02141	2.23798	3.29863779695	1.11051604289e-300	4.91203299957e-299	up
TRINITY_DN51424_c0_g2	58.374685	4.202736	3.79594212001	1.81206819564e-300	8.00810050008e-299	up
TRINITY_DN44842_c1_g10	1253.92	481.734	1.38013665155	3.14210532628e-300	1.38737731319e-298	up
TRINITY_DN63674_c0_g1	8.26068	94.7937	-3.52045872968	4.29485779967e-300	1.89470606665e-298	down
TRINITY_DN48690_c0_g1	24.4776058764	3.191322	2.93923636974	1.05868098972e-299	4.66635431687e-298	up
TRINITY_DN46100_c3_g1	25.967833	65.700931	-1.33918818706	3.2434785536e-299	1.42837914676e-297	down
TRINITY_DN51239_c2_g1	117.668001	31.403674	1.9057167839	3.55066333343e-299	1.56229186671e-297	up
TRINITY_DN53016_c1_g1	31.866443463	7.90907790126	2.01045660281	8.40278519091e-299	3.69077308351e-297	up
TRINITY_DN53219_c0_g1	78.37081	5.31687	3.88166731066	5.49101336029e-298	2.40972666524e-296	up
TRINITY_DN42882_c0_g1	55.6878207	5.657706	3.29907272015	1.11473602801e-297	4.88774849354e-296	up
TRINITY_DN52383_c1_g1	33.257286	5.170674	2.68524618665	3.41286937927e-297	1.49382776587e-295	up
TRINITY_DN48957_c2_g1	41.231808491	6.4667019253	2.67265572368	6.51388064448e-297	2.84867676907e-295	up
TRINITY_DN53408_c1_g1	70.7815759309	10.8746783834	2.70240114915	1.21300083467e-296	5.29554293271e-295	up
TRINITY_DN51098_c0_g3	57.24696	11.32602	2.33755810092	4.75042155127e-296	2.07207295671e-294	up
TRINITY_DN51661_c1_g1	45.076671	7.86436	2.5189797043	6.37894374275e-296	2.78000443494e-294	up
TRINITY_DN46720_c0_g2	32.9320100017	5.10843871717	2.68853623398	6.92664077047e-296	3.01608468705e-294	up
TRINITY_DN43954_c0_g2	4.870691	335.909782	-6.10780353805	1.91848748888e-295	8.34649837858e-294	down
TRINITY_DN52056_c0_g1	74.0932398	12.7816494	2.53526789837	6.90547092693e-295	3.00167344195e-293	up
TRINITY_DN47312_c1_g2	63.361148	6.9512815	3.18824760013	8.14536518972e-295	3.53757637782e-293	up
TRINITY_DN47965_c1_g1	60.45179	22.994268	1.39451078718	1.96528428902e-294	8.52797844589e-293	up
TRINITY_DN47356_c0_g1	46.5262087	10.44254699	2.15556999497	3.26020341892e-294	1.41348492071e-292	up
TRINITY_DN47945_c2_g1	23.797604	2.88979486	3.04177733902	5.92421394686e-294	2.56406907334e-292	up
TRINITY_DN49613_c3_g3	62.8137	6.5315	3.26559299394	7.81686043467e-294	3.38032205189e-292	up
TRINITY_DN52650_c0_g1	55.9124621503	6.73606418822	3.05319208552	9.81976363009e-294	4.24281220673e-292	up
TRINITY_DN51776_c0_g1	63.518722	6.4547357	3.29875195739	3.04597685816e-293	1.31381569094e-291	up
TRINITY_DN53826_c7_g2	102.797	14.3734	2.83832488792	3.57927900266e-293	1.54252215649e-291	up
TRINITY_DN49155_c1_g8	3631.85	542.463	2.74310797521	4.6281822237e-293	1.99285013184e-291	up
TRINITY_DN47585_c1_g1	540.233	210.084	1.36261547869	1.10199822099e-292	4.7410412352e-291	up
TRINITY_DN45178_c1_g2	24.7612355	4.2682741	2.53635857061	2.04809519643e-292	8.80383602115e-291	up
TRINITY_DN49871_c1_g1	65.633594	17.203235	1.93175455163	2.43585476849e-292	1.04617052583e-290	up
TRINITY_DN53053_c0_g1	124.465411	25.8202	2.26917279158	2.7668525156e-292	1.18731703517e-290	up
TRINITY_DN46608_c2_g2	42.527881	6.0058	2.82398063542	9.40324250963e-292	4.03170029782e-290	up
TRINITY_DN53539_c0_g1	39.688432	7.59299	2.3859785526	3.24689697646e-291	1.38976025686e-289	up
TRINITY_DN49194_c0_g1	32.7763466	5.4101107	2.59892503463	5.93448969192e-291	2.5379649374e-289	up
TRINITY_DN51122_c0_g1	36.0511478	4.18591231954	3.10643119534	6.90188429001e-291	2.94917867251e-289	up
TRINITY_DN46090_c4_g1	32.9353	122.7174	-1.89763322559	1.24029747448e-290	5.29530226253e-289	down
TRINITY_DN47542_c0_g1	35.705328	87.196036	-1.28812317912	1.28100969981e-290	5.46448341098e-289	down
TRINITY_DN49018_c0_g1	88.711263	15.379008	2.52815483686	5.76787864344e-290	2.45627698305e-288	up
TRINITY_DN45377_c0_g1	65.793252	13.3832002538	2.29751648213	8.03021365846e-290	3.41681178962e-288	up
TRINITY_DN53277_c1_g1	61.4317938	11.9739484	2.35908655213	8.16252586374e-290	3.47017653613e-288	up
TRINITY_DN49083_c1_g1	125.9480247	32.1331385	1.97069469245	7.20596797061e-289	3.05576751279e-287	up
TRINITY_DN53763_c1_g2	67.585322	8.61981626236	2.9709809372	1.03277957197e-288	4.37224495667e-287	up
TRINITY_DN53821_c2_g2	30.268573	5.730997	2.40096261532	1.28761960785e-288	5.4465227379e-287	up
TRINITY_DN50791_c0_g1	229.27749	67.935619	1.7548546305	1.30500869276e-288	5.51544228034e-287	up
TRINITY_DN47550_c0_g6	21.854	2.58212	3.08126941017	2.04805687227e-288	8.64857304718e-287	up
TRINITY_DN52753_c1_g2	33.017077531	7.8042321	2.08088383755	5.09831690263e-288	2.15112220965e-286	up
TRINITY_DN53172_c3_g1	71.4250308062	18.9253182	1.9161121963	9.76372166741e-288	4.11613646441e-286	up
TRINITY_DN49471_c0_g1	36.257468	6.293888	2.52625476844	2.02189128192e-287	8.51664598886e-286	up
TRINITY_DN43841_c2_g1	26.1832636003	4.717672153	2.47249786311	2.22402950112e-287	9.36026329169e-286	up
TRINITY_DN50819_c1_g1	132.119324002	34.43101899	1.94006070972	3.42884701898e-287	1.44189175896e-285	up
TRINITY_DN41496_c0_g1	25.64890845	3.67377651289	2.80356165918	4.00565417624e-287	1.68304347759e-285	up
TRINITY_DN46852_c4_g1	48.368593	7.33259	2.72167579286	7.728170345e-287	3.24441353199e-285	up
TRINITY_DN48214_c2_g1	60.4669279	8.9208186	2.76089827569	1.39806925531e-286	5.86443450295e-285	up
TRINITY_DN53363_c0_g1	28.4464242	8.1180462456	1.80904284919	1.78181242123e-286	7.46788593131e-285	up
TRINITY_DN51282_c1_g5	26.5149	75.9932	-1.51906702212	1.97116586138e-286	8.25462602317e-285	down
TRINITY_DN50451_c1_g4	53.206543	120.372	-1.17782426746	2.16714796332e-286	9.06779383887e-285	down
TRINITY_DN53107_c0_g1	65.77536	8.32989	2.98117789015	4.22015134397e-286	1.76433171138e-284	up
TRINITY_DN52067_c0_g1	100.686467	22.274096	2.17643100168	4.79659636843e-286	2.0036636913e-284	up
TRINITY_DN51753_c1_g1	23.3309	2.65621	3.13480084521	4.87270852276e-286	2.03376995192e-284	up
TRINITY_DN46095_c3_g1	62.6121	9.06139	2.78863721076	8.59095188425e-286	3.58271875763e-284	up
TRINITY_DN48162_c5_g1	45.1343	102.8678	-1.18849531846	3.67013284352e-285	1.52930303652e-283	down
TRINITY_DN46968_c0_g1	36.01791	116.8609	-1.69800593133	5.29592471396e-285	2.20492693467e-283	down
TRINITY_DN49740_c2_g1	97.537282	20.423919	2.25569404918	5.37840275009e-285	2.23741554404e-283	up
TRINITY_DN53614_c2_g1	26.41349	3.3098511	2.99643671541	1.1038644562e-284	4.58828416742e-283	up
TRINITY_DN45312_c1_g1	128.868	18.778	2.77877874548	1.34737898247e-284	5.59584723279e-283	up
TRINITY_DN48808_c1_g1	58.1655411	6.7584266	3.10540539002	1.63071530046e-284	6.76699796899e-283	up
TRINITY_DN51218_c5_g1	100.53954	28.70919	1.80817846129	2.76030331312e-284	1.14450269826e-282	up
TRINITY_DN41870_c0_g2	156.87428	26.26672	2.5783008742	3.3351784948e-284	1.38172464785e-282	up
TRINITY_DN53279_c1_g1	128.340299799	19.99838831	2.68201861686	4.04332167837e-284	1.67372236844e-282	up
TRINITY_DN46831_c0_g2	169.776	346.646	-1.02983058316	5.16497881649e-284	2.13627258592e-282	down
TRINITY_DN38930_c0_g1	38.052574	2.7579	3.78635199407	8.27180652267e-284	3.4184700585e-282	up
TRINITY_DN47866_c0_g2	47.8575	5.71406	3.06615694438	1.02799171214e-283	4.24487209371e-282	up
TRINITY_DN52464_c1_g2	33.903804	5.43440357252	2.64125353971	1.31544453808e-283	5.42739477612e-282	up
TRINITY_DN49889_c2_g1	36.2042907094	5.11211988254	2.82416711283	1.68226399719e-283	6.93517121724e-282	up
TRINITY_DN52014_c0_g1	118.521078	27.6053116	2.10212586238	2.16083094697e-283	8.90078449644e-282	up
TRINITY_DN52640_c0_g2	4.41616	46.0665	-3.38285364245	2.37055449566e-282	9.74871169067e-281	down
TRINITY_DN52633_c0_g1	30.892091	5.1045504	2.59738172458	2.90507762537e-282	1.19371418246e-280	up
TRINITY_DN53436_c1_g3	64.977699	12.616219	2.364665047	5.11502556661e-282	2.10008096999e-280	up
TRINITY_DN48032_c6_g1	62.0295	125.153	-1.01266647283	6.44142105557e-282	2.64250505504e-280	down
TRINITY_DN49934_c1_g1	32.06596	6.89971	2.21643496892	1.03423639258e-281	4.23935855512e-280	up
TRINITY_DN46326_c1_g1	139.9721043	25.24026058	2.47134062446	1.04370504784e-281	4.2746897712e-280	up
TRINITY_DN52264_c0_g1	46.1642668114	7.4359929	2.63417927584	3.71418411288e-280	1.51750950898e-278	up
TRINITY_DN41582_c1_g2	38.5213667	4.82246534	2.99781611499	4.98735884694e-280	2.03603969927e-278	up
TRINITY_DN53665_c3_g4	110.08563	14.737487045	2.90106370924	1.08403721389e-279	4.42188794152e-278	up
TRINITY_DN40660_c2_g2	116.5531	11.273215278	3.37001642077	1.35506676085e-279	5.52296684002e-278	up
TRINITY_DN49341_c0_g1	38.7935369002	7.202029	2.42934100198	7.17489783648e-279	2.91725086831e-277	up
TRINITY_DN39623_c0_g1	40.499816	4.5065388	3.16782363647	3.65187769315e-278	1.48362320874e-276	up
TRINITY_DN48247_c2_g2	63.3499	9.80471	2.69179547735	3.90083219209e-278	1.58348620339e-276	up
TRINITY_DN45786_c0_g1	149.9681559	24.0179848392	2.6424691767	6.47605021929e-278	2.62674024044e-276	up
TRINITY_DN52103_c7_g4	1455.03	406.51	1.83968615149	1.86194431876e-277	7.54612151603e-276	up
TRINITY_DN53799_c5_g1	52.3956328367	14.083824	1.89540746486	3.1239598046e-277	1.26404855888e-275	up
TRINITY_DN50669_c0_g1	38.411606	6.0677885	2.66229957989	3.1566080149e-277	1.27623310071e-275	up
TRINITY_DN47060_c4_g2	198.73	40.5968	2.29137175814	4.59755288181e-277	1.85732280786e-275	up
TRINITY_DN41870_c0_g1	412.8289445	22.574967	4.19274834148	5.02565855615e-277	2.02864113137e-275	up
TRINITY_DN47509_c1_g1	43.8841	6.8036	2.68932809093	1.5659896617e-276	6.31615830219e-275	up
TRINITY_DN44309_c0_g1	385.846187	43.0217425	3.16488798464	1.63642965103e-276	6.59498181861e-275	up
TRINITY_DN52394_c0_g2	28.15826	4.045462	2.79918181153	2.27141191439e-276	9.14670320984e-275	up
TRINITY_DN51268_c4_g1	23.4131459439	4.46886635183	2.38933799292	3.20933963925e-276	1.29132949705e-274	up
TRINITY_DN46742_c2_g2	373.32626	112.828602	1.72630415563	1.88434591396e-275	7.57591341256e-274	up
TRINITY_DN44131_c1_g1	42.814541	5.16521849313	3.05119957619	1.13355463573e-274	4.55375946882e-273	up
TRINITY_DN50398_c0_g1	37.23572	5.50717283	2.75730346417	1.41663416042e-274	5.68641922639e-273	up
TRINITY_DN50894_c0_g2	27.4588981243	5.2189275363	2.39544845822	2.68689386857e-274	1.07766924118e-272	up
TRINITY_DN47941_c1_g1	102.709442	227.890298	-1.14977069229	2.93459823829e-274	1.17608230034e-272	down
TRINITY_DN44581_c0_g1	32.159289	3.3126515	3.27917716971	3.37570430606e-274	1.35178561615e-272	up
TRINITY_DN52980_c2_g2	108.55642	12.326664	3.13859073208	3.47099141735e-274	1.38883802849e-272	up
TRINITY_DN43780_c0_g2	21.3537542	2.06391	3.37103776583	5.62602205392e-274	2.24933634715e-272	up
TRINITY_DN51399_c4_g1	20.0259929	1.9473111	3.36231848329	6.69969582694e-274	2.67647531067e-272	up
TRINITY_DN52677_c0_g1	40.989193	9.409875	2.12299612275	6.88450763458e-274	2.74812510939e-272	up
TRINITY_DN46205_c0_g1	37.080158	3.974889	3.22166091299	8.74161864819e-274	3.48667287065e-272	up
TRINITY_DN52576_c0_g1	35.26026	5.92812	2.57239655594	9.80412659642e-274	3.90736750877e-272	up
TRINITY_DN51825_c1_g1	45.510474	8.3646391	2.443823412	1.99064959457e-273	7.92732104369e-272	up
TRINITY_DN46869_c5_g4	108.562	13.5813	2.99882571853	5.75408325519e-273	2.2896247805e-271	up
TRINITY_DN52414_c1_g1	79.822166	17.88720041	2.1578618237	5.98783981769e-273	2.38075754394e-271	up
TRINITY_DN48442_c0_g1	81.7953294519	17.78593763	2.20128143535	5.99269678656e-273	2.38080809352e-271	up
TRINITY_DN52711_c1_g1	46.641928	8.223917	2.503729816	6.5113480133e-273	2.58482029651e-271	up
TRINITY_DN46752_c1_g1	70.5187000183	16.920475	2.05923581036	9.05306389946e-273	3.59097733998e-271	up
TRINITY_DN45813_c2_g3	49.152	9.52994	2.36671108503	9.6130641998e-273	3.81010393355e-271	up
TRINITY_DN53039_c1_g1	36.686857	6.58603300065	2.47778166676	1.08795314965e-272	4.30867110469e-271	up
TRINITY_DN51292_c3_g2	41.212751	5.49571556	2.90671152634	1.48522026003e-272	5.87736218622e-271	up
TRINITY_DN47953_c0_g1	5.74207100146	41.40837	-2.85027933866	1.93127635352e-272	7.63650640462e-271	down
TRINITY_DN46271_c0_g1	65.396406	13.6668829	2.25852711642	2.39195473566e-272	9.45066197601e-271	up
TRINITY_DN51430_c0_g1	31.0947	4.89348	2.66773598984	3.04372347797e-272	1.20163815676e-270	up
TRINITY_DN47765_c1_g1	32.1665121	3.9336336	3.0316250207	4.02947233597e-272	1.58955736288e-270	up
TRINITY_DN44789_c4_g1	162.1202281	42.3504442	1.93661510364	5.16850984666e-272	2.03729139892e-270	up
TRINITY_DN39970_c1_g1	70.5859559124	11.0762067319	2.67191728094	7.89800037317e-272	3.11074919236e-270	up
TRINITY_DN41475_c0_g1	7.957442	66.88909	-3.07139427656	4.56139926161e-271	1.79517273833e-269	down
TRINITY_DN51625_c0_g3	71.85758	11.64689	2.62519557747	1.34003789028e-270	5.26969900354e-269	up
TRINITY_DN50629_c0_g2	72.0021	10.0146	2.84593418592	1.94393135908e-270	7.6385424583e-269	up
TRINITY_DN53800_c3_g1	5287.15	1489.92	1.82725538906	2.21046317618e-270	8.67908536943e-269	up
TRINITY_DN45147_c0_g3	10.0067	67.3484	-2.75067738989	2.47549032826e-270	9.71210297453e-269	down
TRINITY_DN48142_c1_g1	64.077696	13.03077	2.29789993805	4.10577335471e-270	1.60956547962e-268	up
TRINITY_DN49047_c2_g1	56.723294	7.425249	2.9334300028	5.41815103157e-270	2.12239727879e-268	up
TRINITY_DN43419_c2_g1	41.744376	4.911853	3.08724255391	7.62378592974e-270	2.98406600746e-268	up
TRINITY_DN52629_c0_g1	46.227869	6.902709	2.74352828867	1.12550920595e-269	4.40199156105e-268	up
TRINITY_DN47748_c3_g2	73.746245	16.2449125	2.18258161941	1.32210150356e-269	5.16687121765e-268	up
TRINITY_DN49738_c1_g1	71.343694	14.4553167	2.30318569991	1.44755430624e-269	5.65276133119e-268	up
TRINITY_DN51852_c2_g1	73.9852067	20.6229877	1.8429834791	3.17428754866e-269	1.23765250232e-267	up
TRINITY_DN47209_c1_g1	451.170399	101.159374	2.15704240217	3.29821587183e-269	1.28497673471e-267	up
TRINITY_DN49512_c0_g3	115.059331	15.3833102	2.90294010422	3.77730877182e-269	1.47049199024e-267	up
TRINITY_DN48370_c0_g2	280.796273	66.25778	2.0833620158	4.76889977586e-269	1.85507990045e-267	up
TRINITY_DN53159_c0_g1	137.407595	30.6673848	2.16368469986	4.83867245136e-269	1.88076769507e-267	up
TRINITY_DN46133_c0_g1	58.255841	11.71646	2.3138659672	6.13762458803e-269	2.38382308073e-267	up
TRINITY_DN44323_c4_g2	35.657061	119.39473	-1.74347945827	7.55434909502e-269	2.93180968425e-267	down
TRINITY_DN49039_c0_g2	29.1437291	4.1879565	2.79886712767	6.11791678549e-268	2.37250739071e-266	up
TRINITY_DN49312_c1_g1	30.8835600261	6.522787	2.24327864175	3.51938655629e-267	1.3627064746e-265	up
TRINITY_DN43978_c0_g1	38.9081	130.565	-1.74662577565	4.04348758559e-267	1.56443498162e-265	down
TRINITY_DN49213_c1_g1	66.023697	5.01567	3.71846958862	2.02859162273e-266	7.84264116142e-265	up
TRINITY_DN39948_c0_g1	429.576	146.2985	1.553998416	2.34413985153e-266	9.05561193911e-265	up
TRINITY_DN52295_c1_g1	12.3642407	1.24601600044	3.3107791455	4.63016448152e-266	1.7873003017e-264	up
TRINITY_DN45291_c0_g1	71.4012882	7.523659	3.24644373596	8.10692982547e-266	3.12697639613e-264	up
TRINITY_DN45012_c0_g2	18.653218	0.930901	4.32465298399	1.06753362466e-265	4.11450019379e-264	up
TRINITY_DN51046_c2_g1	379.399291	132.154214	1.52149455381	1.080831994e-265	4.16256765492e-264	up
TRINITY_DN49150_c0_g2	16.859877	1.2389057	3.76645572601	1.30358059334e-265	5.01659271763e-264	up
TRINITY_DN52447_c0_g2	19.0537	1.30147447781	3.87185225342	6.66318013205e-265	2.56224472977e-263	up
TRINITY_DN53677_c3_g1	47.6408	11.8487	2.00746885952	1.12619466607e-264	4.32733852757e-263	up
TRINITY_DN53208_c0_g1	41.472931	13.2310216936	1.64824553967	1.53764352908e-264	5.90380050952e-263	up
TRINITY_DN47943_c0_g1	54.0941857	7.3465922	2.88032643488	1.9412240271e-264	7.4476716942e-263	up
TRINITY_DN50937_c4_g1	38.90445	4.82	3.01283013258	2.91945757825e-264	1.11922175673e-262	up
TRINITY_DN43769_c0_g1	50.6925	6.60835	2.93941031124	4.57083657993e-264	1.75097130964e-262	up
TRINITY_DN46202_c2_g1	58.160906	9.656959	2.59040888548	1.84578158469e-263	7.05997430447e-262	up
TRINITY_DN43893_c5_g1	106.514457	19.264506	2.4670321614	4.30975108137e-263	1.64719537154e-261	up
TRINITY_DN51826_c0_g4	20.592	5.03866	2.03097194451	5.5837156706e-263	2.13248795141e-261	up
TRINITY_DN51065_c0_g1	81.6657	12.308377	2.73008972794	6.11784043376e-263	2.33470520147e-261	up
TRINITY_DN52856_c0_g1	31.1880020021	7.16010900268	2.12293767647	9.16458566135e-263	3.49476199886e-261	up
TRINITY_DN50334_c0_g2	54.88331	4.337709	3.66136231617	1.07691753949e-262	4.10353681058e-261	up
TRINITY_DN52490_c0_g1	34.296647064	5.88708161788	2.54244300712	1.08450346793e-262	4.12931668393e-261	up
TRINITY_DN47203_c1_g2	26.207263	4.463771	2.55363177007	1.84955525078e-262	7.03697755881e-261	up
TRINITY_DN49124_c0_g1	122.861	22.1993	2.46844094037	2.50415886613e-262	9.52034295208e-261	up
TRINITY_DN48562_c0_g1	52.65667	11.02648	2.25564397776	7.6694691762e-262	2.91358792795e-260	up
TRINITY_DN46240_c1_g3	37.3453440109	6.4567447	2.53204949874	1.10630574493e-261	4.19962337683e-260	up
TRINITY_DN53417_c3_g2	19.165012	1.9840068	3.27198602592	1.55817761962e-261	5.91050705813e-260	up
TRINITY_DN51914_c0_g2	198.519	33.733	2.55704455912	1.79184786331e-261	6.7917510578e-260	up
TRINITY_DN48734_c0_g1	103.2270485	17.5551962084	2.55585102258	2.47271558052e-261	9.36543351852e-260	up
TRINITY_DN50609_c0_g1	42.190247	8.3193607	2.34236495969	3.08350982163e-261	1.16700413821e-259	up
TRINITY_DN53825_c5_g1	34.481295	264.3169363	-2.93838300641	3.50333568044e-261	1.32489785733e-259	down
TRINITY_DN48387_c1_g2	53.272494	11.2521163	2.24319445426	4.0415761025e-261	1.52730311333e-259	up
TRINITY_DN50318_c0_g1	36.715048	6.58619700011	2.47885391588	1.12541672717e-260	4.24336901713e-259	up
TRINITY_DN50409_c0_g1	6.1421	49.2405	-3.00304150513	4.05948531517e-260	1.52833397774e-258	down
TRINITY_DN53644_c6_g1	128.6707681	20.948556	2.61876162761	4.06153470325e-260	1.52796271168e-258	up
TRINITY_DN48717_c2_g2	48.1983708	7.4949007	2.68500311221	4.41578396821e-260	1.65999179853e-258	up
TRINITY_DN45642_c4_g3	49.0408	5.58641	3.13398914837	4.85924733333e-260	1.82533637142e-258	up
TRINITY_DN52717_c0_g3	52.74418035	11.0780675322	2.25130568119	9.43233761728e-260	3.54053800375e-258	up
TRINITY_DN46088_c0_g1	42.688019	6.35590760214	2.74766115673	1.09241043378e-259	4.09743454506e-258	up
TRINITY_DN50360_c1_g1	23.129028	4.0220695837	2.52369469155	2.48758883447e-259	9.32354963304e-258	up
TRINITY_DN53747_c1_g5	17.28787	1.5807882	3.45104414068	5.13751861357e-259	1.92412304265e-257	up
TRINITY_DN48743_c0_g1	34.450510737	3.78299	3.18692650352	7.29801299645e-259	2.73124745122e-257	up
TRINITY_DN47053_c3_g5	39.540319	5.6324024	2.81150219604	7.62261924079e-259	2.85061041682e-257	up
TRINITY_DN51131_c0_g1	142.214214586	30.25759387	2.23269650041	7.63995886715e-259	2.85497379018e-257	up
TRINITY_DN48733_c2_g1	21.400747	2.7943354	2.93708405441	1.50235710696e-258	5.60998867475e-257	up
TRINITY_DN40884_c0_g2	162.266111	38.24884	2.08487382702	4.64065318674e-258	1.73159317129e-256	up
TRINITY_DN46743_c2_g1	32.5507	4.156577	2.96922072614	6.29212322969e-258	2.34607640659e-256	up
TRINITY_DN50678_c3_g2	37.677977835	5.3791775619	2.80826402113	6.49616442502e-258	2.42036219465e-256	up
TRINITY_DN53817_c3_g2	16.0089	159.532	-3.31689975225	9.47155080727e-258	3.52633122363e-256	down
TRINITY_DN24880_c0_g1	6.84579	70.2655	-3.35952756494	1.08054305345e-257	4.01997155496e-256	down
TRINITY_DN52724_c0_g1	22.224672	2.7321131	3.02407301484	1.2355575313e-257	4.59328093763e-256	up
TRINITY_DN49599_c2_g2	38.432386	4.93607977874	2.96088492894	7.58239553287e-257	2.81673403353e-255	up
TRINITY_DN44960_c2_g1	29.3343	3.57512	3.03652499329	3.88114670637e-256	1.4407182936e-254	up
TRINITY_DN49120_c6_g2	31.5418	195.33	-2.63057664629	4.02284585212e-256	1.49221789839e-254	down
TRINITY_DN53104_c0_g1	86.48977	7.39397	3.54810840592	4.64278728752e-256	1.72090825408e-254	up
TRINITY_DN46013_c1_g2	205.591768	38.3667123	2.42185545075	6.38232790875e-256	2.36395038716e-254	up
TRINITY_DN49482_c1_g1	61.2105	150.436	-1.29729879363	1.03886303008e-255	3.84501540309e-254	down
TRINITY_DN46986_c3_g1	56.5372	156.103	-1.46522592271	1.23832907183e-255	4.57990684495e-254	down
TRINITY_DN45771_c1_g1	21.1066	2.21015	3.25547800602	1.25490437214e-255	4.6378022376e-254	up
TRINITY_DN51002_c0_g2	33.296832	8.39447	1.98787377378	1.92258513228e-255	7.10016472622e-254	up
TRINITY_DN42672_c2_g5	73.2247	10.4094	2.81444346364	2.51115716866e-255	9.26698000306e-254	up
TRINITY_DN52059_c1_g1	33.761185	4.59549845306	2.87707228502	4.58285093902e-255	1.68998084151e-253	up
TRINITY_DN49949_c1_g2	45.7994	5.36636	3.09331295272	6.41581466836e-255	2.3641760406e-253	up
TRINITY_DN47045_c3_g3	57.8452	8.41553	2.7810712106	1.10661152895e-254	4.07479136218e-253	up
TRINITY_DN47416_c2_g3	40.702523	3.806599	3.41854371999	1.41935885401e-254	5.22257655524e-253	up
TRINITY_DN47391_c1_g1	33.148739	6.868504	2.27088617928	1.46053275093e-254	5.37015168379e-253	up
TRINITY_DN44230_c0_g3	68.31723	9.964253	2.77741592214	2.8382799806e-254	1.04282964309e-252	up
TRINITY_DN34997_c0_g1	1.0631	26.370652	-4.6325840267	4.0926540592e-254	1.50261002716e-252	down
TRINITY_DN43832_c2_g1	46.8336	103.996	-1.15091219469	4.58829162497e-254	1.68335457168e-252	down
TRINITY_DN46170_c4_g1	33.3220365457	5.08512342501	2.71212188031	4.77229480092e-254	1.74958653386e-252	up
TRINITY_DN41787_c0_g1	42.329049	376.7671861	-3.15395334001	7.39901019334e-254	2.71060099776e-252	down
TRINITY_DN51693_c1_g1	35.6829439	6.18753997575	2.5277967988	8.29427652259e-254	3.03636874939e-252	up
TRINITY_DN52977_c0_g1	35.63332	5.732581	2.6359701674	1.73545073209e-253	6.34852093391e-252	up
TRINITY_DN53091_c0_g2	331.554637	94.843296	1.8056289267	1.74374234181e-253	6.37422037164e-252	up
TRINITY_DN53456_c0_g1	22.764129	4.52035124	2.33225547779	6.26176056686e-253	2.28565612686e-251	up
TRINITY_DN69476_c0_g1	10.6562	118.714	-3.47772511275	4.19116353766e-252	1.52874208574e-250	down
TRINITY_DN46863_c0_g2	42.0394428	9.937912	2.08072887561	7.29599316736e-252	2.65931290422e-250	up
TRINITY_DN48191_c1_g2	21.9603	66.034	-1.58831127648	7.47171564167e-252	2.72139130636e-250	down
TRINITY_DN48283_c0_g1	26.7360773749	6.78374140013	1.97863473396	8.51592462604e-252	3.09947637004e-250	up
TRINITY_DN50589_c0_g1	53.09961649	6.20429908	3.09736130257	8.53993719865e-252	3.10597022277e-250	up
TRINITY_DN45439_c2_g1	55.262781	113.816097728	-1.04232455141	9.70280383403e-252	3.52635620065e-250	down
TRINITY_DN44851_c1_g1	4.07922	36.12098	-3.14647181358	1.13071316353e-251	4.10646304471e-250	down
TRINITY_DN48924_c0_g1	39.93464664	7.41688402962	2.42875583179	1.74126498302e-251	6.31927283238e-250	up
TRINITY_DN48808_c2_g2	59.082564	9.92625482	2.57341103985	1.81053194729e-251	6.56591758637e-250	up
TRINITY_DN52070_c0_g3	21.2213	3.45494	2.61878047584	7.43601515574e-251	2.69473908481e-249	up
TRINITY_DN45559_c0_g6	351.506	713.858	-1.02208780771	8.43573059639e-251	3.05482687266e-249	down
TRINITY_DN25386_c0_g1	6.0018	55.756	-3.21565991487	2.12809108311e-250	7.70090530262e-249	down
TRINITY_DN50710_c0_g1	68.0779638353	20.0371848432	1.76450805867	2.63832694865e-250	9.5404328511e-249	up
TRINITY_DN53711_c3_g1	33.48069	5.0213507	2.73718186654	5.8471323321e-250	2.11285895957e-248	up
TRINITY_DN46818_c1_g1	54.1679	8.89315	2.60667173621	8.01901739324e-250	2.89559009689e-248	up
TRINITY_DN43425_c0_g1	99.538349351	35.1452846	1.50192132529	8.6660800057e-250	3.12699500478e-248	up
TRINITY_DN49059_c1_g5	75.0815	10.2979	2.86610730733	1.27380766846e-249	4.59300736387e-248	up
TRINITY_DN50044_c0_g5	80.16775	14.10379	2.50693908515	1.33541249156e-249	4.81169099323e-248	up
TRINITY_DN48266_c0_g1	73.411999	7.68487308	3.25592254878	2.9594088178e-249	1.06555652541e-247	up
TRINITY_DN40171_c1_g1	33.910846	2.6739484	3.66470324615	3.5161824295e-249	1.26512193546e-247	up
TRINITY_DN47194_c0_g1	20.795024	3.038994322	2.77457246556	4.08328806424e-249	1.46811705715e-247	up
TRINITY_DN53479_c1_g2	142.403545	35.46913	2.0053492124	5.81967512539e-249	2.09092910144e-247	up
TRINITY_DN46931_c1_g5	86.6870559	16.13148	2.42593778032	7.04713914021e-249	2.53013406392e-247	up
TRINITY_DN43470_c0_g4	23.464495	1.92091	3.61061757979	1.15225849707e-248	4.13400454087e-247	up
TRINITY_DN49901_c2_g1	49.568498	10.356602	2.25887281107	1.25818973829e-248	4.51084320987e-247	up
TRINITY_DN41104_c0_g1	17.587721	60.297799	-1.77753678972	1.28850148943e-248	4.61622853893e-247	down
TRINITY_DN44130_c1_g2	38.953906	3.47159388249	3.48809790602	1.86165810609e-248	6.66489490954e-247	up
TRINITY_DN51083_c2_g1	67.1515	6.72642	3.31950885712	2.10572633118e-248	7.53332200472e-247	up
TRINITY_DN42624_c0_g1	38.11497	5.010409	2.92735745995	2.53963224431e-248	9.0791852734e-247	up
TRINITY_DN50844_c0_g1	141.2785	27.83468	2.34358652807	4.32092404212e-248	1.54363401408e-246	up
TRINITY_DN53761_c5_g1	81.423402	17.69883	2.20178950828	6.24187467889e-248	2.22830499175e-246	up
TRINITY_DN52221_c0_g1	42.41625828	7.1648495	2.56560905453	1.02891478457e-247	3.6705495816e-246	up
TRINITY_DN42052_c0_g2	102.861685	562.8293	-2.45199174284	1.19499170017e-247	4.25999307506e-246	down
TRINITY_DN52560_c2_g2	52.18678	8.70139	2.58436660111	1.88701511193e-246	6.72220754948e-245	up
TRINITY_DN49599_c3_g1	37.22973	3.764027	3.3061062715	2.08917498037e-246	7.43710833183e-245	up
TRINITY_DN50664_c0_g1	33.72570309	7.1619029	2.23543365573	2.35377379223e-246	8.37311361173e-245	up
TRINITY_DN48778_c1_g2	17.6299709	2.2552468	2.96667286666	3.3209972253e-246	1.18054884416e-244	up
TRINITY_DN52471_c0_g1	23.91442943	5.69594	2.06987551633	1.18144930337e-245	4.19389507293e-244	up
TRINITY_DN45684_c1_g1	7.70393	76.2912	-3.30785015574	1.33093288721e-245	4.72120069138e-244	down
TRINITY_DN52750_c2_g2	79.14163	11.80591	2.7449275305	1.67787789639e-245	5.94353707197e-244	up
TRINITY_DN40594_c0_g1	39.69247	7.137163	2.47544271524	3.73780079132e-245	1.32310788067e-243	up
TRINITY_DN49194_c0_g2	13.964282	1.55787465908	3.16409032743	4.15762841668e-245	1.47068435686e-243	up
TRINITY_DN37038_c0_g1	16.736263	72.15239	-2.10806975589	5.2769463862e-245	1.86531161022e-243	down
TRINITY_DN52849_c0_g2	39.876283	2.460502	4.01850634337	5.97700987646e-245	2.11128960801e-243	up
TRINITY_DN41829_c3_g1	209.792866	52.02402	2.01171583132	1.08749814891e-244	3.83604112288e-243	up
TRINITY_DN51378_c3_g2	49.96444617	6.23999940064	3.00128406767	2.02842772792e-244	7.15006569416e-243	up
TRINITY_DN45315_c2_g1	47.9903	111.4916	-1.21612028185	2.3737013212e-244	8.36127569658e-243	down
TRINITY_DN48899_c0_g2	101.657408	19.4577	2.38530226004	2.58829479843e-244	9.11079769046e-243	up
TRINITY_DN51003_c1_g1	63.750911	12.4256701	2.35912230169	2.88469186031e-244	1.01470195305e-242	up
TRINITY_DN49436_c6_g1	19.51706	2.012051	3.27799696628	1.74319451926e-243	6.12319883612e-242	up
TRINITY_DN50427_c1_g5	35.2833	4.5338	2.96019284471	1.74416526575e-243	6.12233631917e-242	up
TRINITY_DN43150_c1_g1	3.534577	30.535277	-3.11086745646	1.90942723563e-243	6.69776511027e-242	down
TRINITY_DN49868_c0_g3	25.0101647	4.3651376	2.51841552114	3.92705962924e-243	1.37654925834e-241	up
TRINITY_DN45034_c1_g4	699.1217	178.78728	1.96729951722	6.14338819541e-243	2.15193867922e-241	up
TRINITY_DN45861_c0_g1	88.275499	14.26985	2.62904290146	6.21473849286e-243	2.17541778009e-241	up
TRINITY_DN41218_c0_g1	44.128242	7.0793302	2.64001750026	1.94938655438e-242	6.81892436423e-241	up
TRINITY_DN53022_c1_g1	36.8827751	12.6391549	1.5450472069	2.22300618481e-242	7.77064161936e-241	up
TRINITY_DN48750_c1_g4	42.7806	4.71512	3.18159032338	2.78259776861e-242	9.71997510624e-241	up
TRINITY_DN51037_c3_g1	14.18575	59.980543	-2.08005215504	3.17344704953e-242	1.10775749435e-240	down
TRINITY_DN51194_c1_g4	180.822	55.5815	1.70189354149	5.59650435757e-242	1.95222206059e-240	up
TRINITY_DN52952_c1_g1	48.895410512	6.24616800063	2.96865577674	6.59784195368e-242	2.29992363283e-240	up
TRINITY_DN46535_c0_g1	128.5218	26.66705	2.26888294861	1.06832998474e-241	3.72148499046e-240	up
TRINITY_DN49274_c5_g1	75.428096	10.0338317	2.91022936431	1.30912723738e-241	4.55713890877e-240	up
TRINITY_DN45188_c2_g1	105.54	240.369	-1.18746095736	1.42525561446e-241	4.95795899166e-240	down
TRINITY_DN41436_c0_g2	11.10974	55.1544965	-2.31165345321	1.1205754278e-240	3.89270426043e-239	down
TRINITY_DN48915_c4_g1	17.2687	55.8058	-1.69225559196	1.2974670659e-240	4.50408980892e-239	down
TRINITY_DN47151_c0_g1	54.181389744	11.7369099518	2.20674476764	2.93652599816e-240	1.01799567936e-238	up
TRINITY_DN50858_c0_g1	15.9689	1.39887	3.51293113663	4.33039327391e-240	1.50016982681e-238	up
TRINITY_DN52025_c2_g1	34.46192	3.935701	3.13031055498	1.22347139488e-239	4.23553343415e-238	up
TRINITY_DN50989_c0_g2	112.85811	18.483183	2.61022496389	1.73777798285e-239	6.01187577627e-238	up
TRINITY_DN53285_c3_g3	193.4982401	42.078399	2.20116872578	2.26729408225e-239	7.8383595415e-238	up
TRINITY_DN49151_c1_g4	20.6982	3.59358	2.52601160183	2.89657121803e-239	1.00069875656e-237	up
TRINITY_DN47182_c0_g2	33.580453	6.77217	2.30993159795	6.45759814353e-239	2.2294215374e-237	up
TRINITY_DN52423_c4_g2	43.58923	5.848344	2.89787164051	1.37845619921e-238	4.75572112704e-237	up
TRINITY_DN44796_c0_g1	38.082137	5.03393665118	2.91935547219	1.85031299085e-238	6.37927087038e-237	up
TRINITY_DN48056_c0_g1	12.9573	0.797695	4.02178408017	3.68211055495e-238	1.26860175834e-236	up
TRINITY_DN45034_c1_g8	144.451	25.2046	2.51882122747	7.34824200165e-238	2.52823724809e-236	up
TRINITY_DN45539_c0_g1	25.169123	4.24712252465	2.5670973132	1.40096726293e-237	4.81687760565e-236	up
TRINITY_DN53255_c3_g3	112.308931	21.48166	2.38629527058	1.6802356501e-237	5.77312912516e-236	up
TRINITY_DN40462_c0_g1	40.492134	4.03004	3.328775614	1.98969404201e-237	6.83173528639e-236	up
TRINITY_DN53579_c4_g1	92.88526	21.822231	2.0896510695	2.07812857836e-237	7.13051670896e-236	up
TRINITY_DN46253_c0_g2	66.675563622	18.9161496	1.81753965859	2.24187863062e-237	7.68713915198e-236	up
TRINITY_DN47593_c0_g1	33.92048794	5.719630707	2.56816301671	5.64574462736e-237	1.93454187585e-235	up
TRINITY_DN49003_c1_g4	33.5013	6.19435	2.43519227249	6.47822204042e-237	2.21828424916e-235	up
TRINITY_DN48189_c2_g3	41.31311	5.597817	2.88366343939	1.02057104828e-236	3.49228173258e-235	up
TRINITY_DN51905_c2_g3	25.690168	2.2454	3.5161719472	1.13156369137e-236	3.86945584028e-235	up
TRINITY_DN53731_c7_g1	23.8054	51.004	-1.09932152463	1.5592679807e-236	5.3283987153e-235	down
TRINITY_DN47943_c1_g2	128.625296	33.733603048	1.93091607281	2.40674534553e-236	8.21885574713e-235	up
TRINITY_DN52978_c2_g6	58.9887	140.895	-1.25610989469	4.12229807533e-236	1.40582653062e-234	down
TRINITY_DN52289_c0_g1	17.6218507381	3.20385104419	2.45948647195	5.3417138084e-236	1.82045027935e-234	up
TRINITY_DN52071_c0_g2	147.724747	55.4774954469	1.41293696487	6.0206179195e-236	2.05043182406e-234	up
TRINITY_DN44937_c0_g3	68.33634	15.294634	2.15962739741	1.16816787876e-235	3.97571996924e-234	up
TRINITY_DN53729_c2_g3	30.099189	4.6082409	2.70743657311	1.20888236014e-235	4.11150692434e-234	up
TRINITY_DN48582_c0_g2	92.7235906	21.5172479861	2.10744286209	2.05265387177e-235	6.97182086972e-234	up
TRINITY_DN41730_c0_g1	117.8086378	23.4557211	2.32843356286	2.47393243998e-235	8.39702382325e-234	up
TRINITY_DN51355_c0_g3	110.89335	16.636631	2.73673763795	3.53394664815e-235	1.19868422157e-233	up
TRINITY_DN46186_c3_g3	30.739454	10.62622	1.53246305276	4.12558988862e-235	1.39842217262e-233	up
TRINITY_DN47688_c0_g2	26.3934	2.1859	3.59387790315	6.36625736444e-235	2.15647328867e-233	up
TRINITY_DN49011_c0_g1	36.806141	6.4845847	2.50486040962	7.37302931375e-235	2.49582248512e-233	up
TRINITY_DN49041_c0_g1	27.11809	3.6213893	2.90464038892	8.79284949365e-235	2.97444134484e-233	up
TRINITY_DN46668_c1_g2	49.433767023	4.397763	3.49065508592	9.13536822524e-235	3.08823300863e-233	up
TRINITY_DN51478_c2_g7	81.3209	294.075	-1.8544860555	2.10828626878e-234	7.12232869969e-233	down
TRINITY_DN51173_c3_g1	160.67602	26.26926	2.61270716517	2.24626024202e-234	7.58335047233e-233	up
TRINITY_DN48773_c0_g2	77.35889	19.1075	2.0174280638	2.68359395545e-234	9.05371215425e-233	up
TRINITY_DN53227_c0_g1	53.3146666	7.0585765	2.91708329555	4.37120619182e-234	1.47275123743e-232	up
TRINITY_DN53800_c2_g1	18.5381	3.08924	2.5851695254	4.98398284327e-234	1.67808535384e-232	up
TRINITY_DN50968_c0_g1	44.2770353	9.4524705	2.22779527858	6.77775108434e-234	2.28051389426e-232	up
TRINITY_DN42153_c0_g2	21.3615	218.61164	-3.35528535807	6.96448865161e-234	2.34178023225e-232	down
TRINITY_DN47540_c0_g1	362.0971027	130.98271	1.46700024774	9.97959464329e-234	3.35335698241e-232	up
TRINITY_DN48610_c0_g1	31.697068	3.762859	3.07444826071	1.08749251322e-233	3.6517693893e-232	up
TRINITY_DN42830_c0_g1	48.009996	10.009088	2.26202428996	1.55423512985e-233	5.21212388383e-232	up
TRINITY_DN48104_c3_g3	111.777525	24.3788675	2.1969271226	2.3912507648e-233	8.00838313353e-232	up
TRINITY_DN52585_c0_g4	186.225594	50.26815	1.88933486382	6.41801323609e-233	2.14513356077e-231	up
TRINITY_DN52885_c1_g3	68.7012	19.2723	1.83380654233	7.88354982518e-233	2.63322072993e-231	up
TRINITY_DN52553_c0_g1	20.3220080517	4.09775062682	2.31013886895	9.05946709655e-233	3.02398763775e-231	up
TRINITY_DN48493_c0_g1	45.55105	7.021803	2.69757088365	9.80730799637e-233	3.27144238108e-231	up
TRINITY_DN44088_c0_g2	47.843467	8.3010647	2.52695364447	1.28081349654e-232	4.26960451403e-231	up
TRINITY_DN42200_c0_g1	44.000931	5.8081243	2.92138981557	3.84967931386e-232	1.28244512205e-230	up
TRINITY_DN49350_c1_g3	7.39952	34.71426	-2.2300248254	4.14714143875e-232	1.3806250758e-230	down
TRINITY_DN43703_c0_g3	51.5253474	9.746643	2.40230501946	7.13862032617e-232	2.37494773786e-230	up
TRINITY_DN47798_c1_g5	84.1344	18.5894	2.17821558935	8.72378139422e-232	2.90039802021e-230	up
TRINITY_DN45042_c5_g1	74.963826	11.5625781	2.69673147666	2.7977984871e-231	9.29570855755e-230	up
TRINITY_DN53100_c2_g1	63.005283	11.583727	2.44337329667	4.37861331611e-231	1.45383825778e-229	up
TRINITY_DN45968_c0_g1	37.865283	7.47527910085	2.34067636063	4.55227659254e-231	1.51050358973e-229	up
TRINITY_DN50937_c5_g2	163.9423943	35.2877806	2.21594837223	4.80795607237e-231	1.59429036139e-229	up
TRINITY_DN50588_c1_g1	43.454409	8.69857	2.32065241019	8.16659716257e-231	2.70621352716e-229	up
TRINITY_DN52458_c0_g1	51.168797072	13.808299	1.88972870783	1.30094927256e-230	4.30819622262e-229	up
TRINITY_DN48512_c0_g1	19.585002	70.8333145	-1.85467877621	1.49943141508e-230	4.96222088821e-229	down
TRINITY_DN50482_c1_g1	55.231781533	12.138034067	2.18596388827	1.79504032409e-230	5.9366064227e-229	up
TRINITY_DN53028_c3_g1	87.440437	18.124235	2.270380509	1.90256087623e-230	6.28806987956e-229	up
TRINITY_DN51793_c2_g1	48.6184112	6.9950184	2.7971029909	2.43307766878e-230	8.03091131381e-229	up
TRINITY_DN50966_c0_g1	38.79983	83.6683	-1.10863079092	3.02797881971e-230	9.98796473585e-229	down
TRINITY_DN44926_c0_g3	45.7197	7.85978	2.54025510076	3.23305431099e-230	1.06574343024e-228	up
TRINITY_DN52463_c0_g4	29.993615	4.13844	2.85749646828	5.58148950692e-230	1.83867706689e-228	up
TRINITY_DN52916_c0_g1	86.359374142	25.1707569	1.77860418812	9.14882067157e-230	3.01187074771e-228	up
TRINITY_DN52063_c0_g3	18.88733	2.71974	2.7958781248	9.76682019596e-230	3.21322000904e-228	up
TRINITY_DN52578_c2_g1	37.4225718944	4.48803760322	3.05975204349	7.96890308994e-229	2.62000461094e-227	up
TRINITY_DN44822_c2_g2	8.48701	31.5637	-1.89493805023	8.36568910783e-229	2.74866401391e-227	down
TRINITY_DN52219_c0_g1	31.9400970563	4.88697448918	2.70835521806	8.62043732698e-229	2.83051750353e-227	up
TRINITY_DN52321_c0_g1	45.83153	5.56173	3.04273483384	9.12902238121e-229	2.99555717458e-227	up
TRINITY_DN50580_c1_g1	12.93246553	1.46674841	3.14030401301	1.1093021446e-228	3.63764382739e-227	up
TRINITY_DN46010_c1_g1	294.250246	115.761	1.34589433165	1.26765303642e-228	4.15420463809e-227	up
TRINITY_DN45693_c0_g3	13.0748	70.8331	-2.43763480469	1.70240389682e-228	5.57528969099e-227	down
TRINITY_DN48475_c2_g5	67.934624	9.99793	2.76444572399	2.37698386699e-228	7.77944472879e-227	up
TRINITY_DN36212_c0_g1	67.85174	9.42212	2.84826220142	2.79041769144e-228	9.12660590748e-227	up
TRINITY_DN51598_c0_g1	26.54521	5.144058	2.36747274025	3.1558061258e-228	1.03149777369e-226	up
TRINITY_DN52559_c0_g1	63.362196	10.441213	2.6013330114	3.40568806037e-228	1.11245109803e-226	up
TRINITY_DN44973_c0_g1	160.573283	53.4134658	1.58795646642	3.42396809618e-228	1.11769687477e-226	up
TRINITY_DN51718_c0_g2	95.2383122	21.114456	2.17331097606	4.99436312797e-228	1.62821413478e-226	up
TRINITY_DN53309_c1_g1	36.425286851	4.75662098	2.93693135635	6.93137802515e-228	2.25823847426e-226	up
TRINITY_DN44946_c1_g1	203.392187	46.56527	2.12693801248	1.3220711605e-227	4.30451319115e-226	up
TRINITY_DN32177_c0_g1	106.22	19.1045	2.47507102923	1.48266773228e-227	4.82427685663e-226	up
TRINITY_DN45606_c0_g1	113.267	23.5483	2.26603277991	1.58780570632e-227	5.16303540267e-226	up
TRINITY_DN48762_c1_g3	40.22421	5.52279	2.86459491067	1.69575488961e-227	5.51049180912e-226	up
TRINITY_DN49337_c2_g1	28.217154	2.4703986	3.5137567389	2.71833916561e-227	8.82207093748e-226	up
TRINITY_DN38395_c0_g1	68.74434	10.709279	2.68237958128	2.92916242484e-227	9.50014947273e-226	up
TRINITY_DN45034_c1_g1	308.241672	116.2978583	1.40623738787	3.56990163556e-227	1.15708028801e-225	up
TRINITY_DN48601_c0_g2	42.871736	6.561843	2.70785385605	3.83873659813e-227	1.24341470659e-225	up
TRINITY_DN52428_c3_g1	74.629	292.471	-1.97048532137	7.27984479763e-227	2.35651619121e-225	down
TRINITY_DN45700_c2_g4	88.647601	15.3882	2.5262571036	8.46103633065e-227	2.73711262686e-225	up
TRINITY_DN52616_c0_g2	31.023779	5.194902	2.57820599289	9.5686574242e-227	3.09343571037e-225	up
TRINITY_DN48444_c0_g1	43.298027	7.7260827	2.4864922605	1.71165546619e-226	5.53003142144e-225	up
TRINITY_DN52933_c1_g1	65.0581855142	13.607834259	2.25729311143	1.77193435945e-226	5.72110891067e-225	up
TRINITY_DN48003_c0_g1	53.792424	10.4488586163	2.36405764351	1.88179513233e-226	6.07192562697e-225	up
TRINITY_DN52615_c3_g1	31.6861800002	3.503633	3.17693017486	2.40639991956e-226	7.75967625567e-225	up
TRINITY_DN51299_c1_g2	27.8617	3.1874	3.12783130226	2.41416418218e-226	7.77972908285e-225	up
TRINITY_DN46394_c0_g1	173.47232	426.295031	-1.29714676054	3.28488398303e-226	1.05788816487e-224	down
TRINITY_DN51504_c0_g1	15.759225	2.754879	2.5161357292	3.53535115928e-226	1.13782248052e-224	up
TRINITY_DN50459_c0_g2	11.0931	87.3707	-2.97748696187	4.47587088046e-226	1.43960023411e-224	down
TRINITY_DN44885_c0_g1	61.410302	13.6766483	2.16676598182	6.10787521927e-226	1.96325674992e-224	up
TRINITY_DN50726_c0_g5	40.44564	4.71549	3.10050459158	7.64001020018e-226	2.45416434867e-224	up
TRINITY_DN48342_c1_g3	35.1404	107.771	-1.6167664982	1.17572300517e-225	3.76950275085e-224	down
TRINITY_DN46235_c0_g1	21.37026	44.67853	-1.0639772589	1.56211977074e-225	5.00514708974e-224	down
TRINITY_DN49823_c2_g2	30.7817	3.21766	3.25798911629	4.98851664683e-225	1.59531114317e-223	up
TRINITY_DN49381_c0_g1	68.671445	8.5200735	3.01077254015	5.1760017738e-225	1.6542173034e-223	up
TRINITY_DN51211_c0_g1	86.0113278	19.16650639	2.16593928599	5.72909269894e-225	1.829819861e-223	up
TRINITY_DN50817_c3_g1	32.6606	122.50105	-1.90717091547	6.44232309046e-225	2.05631436323e-223	down
TRINITY_DN48413_c2_g1	50.24726	4.7704695	3.39684176232	7.80774796998e-225	2.49056274916e-223	up
TRINITY_DN53690_c2_g1	75.2039478	11.6930305112	2.68515951245	7.93469428713e-225	2.52945390524e-223	up
TRINITY_DN53509_c1_g1	62.701184	21.4875908	1.5449889499	1.81525647314e-224	5.7830854324e-223	up
TRINITY_DN44518_c0_g2	68.742028	8.1729797	3.07225835788	4.13167070651e-224	1.3154445078e-222	up
TRINITY_DN53824_c2_g1	42.3749	5.579562	2.92498618474	5.53790752845e-224	1.76204875697e-222	up
TRINITY_DN51867_c0_g1	15.420843836	1.1550342	3.7388742375	7.11653353769e-224	2.26290481461e-222	up
TRINITY_DN52516_c1_g1	34.4357618061	5.9355545	2.53645287548	8.81522360388e-224	2.80128216745e-222	up
TRINITY_DN47558_c1_g1	106.83415	220.69066	-1.04665268915	2.25756985939e-223	7.16952911307e-222	down
TRINITY_DN51772_c1_g2	56.0686481	12.584063	2.15559648617	3.39278759374e-223	1.076792915e-221	up
TRINITY_DN43841_c3_g1	89.890464	30.466223	1.56095742067	2.13333531641e-222	6.76218932536e-221	up
TRINITY_DN48176_c3_g2	167.293	402.065	-1.26505167383	2.25805974113e-222	7.15303304781e-221	down
TRINITY_DN40657_c0_g1	22.636576	2.9012994	2.96388466571	2.26595740767e-222	7.17353660833e-221	up
TRINITY_DN46014_c0_g1	69.204246	4.393012	3.97757821115	2.63236787971e-222	8.32827590152e-221	up
TRINITY_DN49663_c0_g1	28.703	4.02095	2.83559323175	3.02757400217e-222	9.57261086516e-221	up
TRINITY_DN43943_c1_g1	46.990978	8.66802	2.43860940683	3.95549282604e-222	1.24986620773e-220	up
TRINITY_DN45408_c0_g3	28.9992305	5.0824399	2.51242146319	4.42790611987e-222	1.39826275062e-220	up
TRINITY_DN51037_c1_g2	56.2744	138.411	-1.29840792869	4.7042044889e-222	1.48458205112e-220	down
TRINITY_DN48004_c0_g1	24.7729501619	3.151675	2.97457500933	5.03907501909e-222	1.58926616642e-220	up
TRINITY_DN49223_c0_g1	18.204807	4.658391	1.96641580428	5.67445911586e-222	1.78853834725e-220	up
TRINITY_DN44872_c0_g1	45.6345	4.93190966687	3.20990664377	6.08360763386e-222	1.91629833453e-220	up
TRINITY_DN49903_c0_g1	56.8741452	13.2491056	2.10187798537	1.17437770468e-221	3.6969028232e-220	up
TRINITY_DN52318_c3_g1	13.4913	0.767452	4.13580904006	1.28093215369e-221	4.0298125555e-220	up
TRINITY_DN41779_c0_g3	27.60885	2.644736	3.38393517267	1.34286747156e-221	4.22202230159e-220	up
TRINITY_DN43888_c1_g1	81.003351	21.2515473	1.9304137056	2.16115817555e-221	6.79051547594e-220	up
TRINITY_DN51526_c0_g3	60.2231	131.424	-1.12583987935	4.42130074327e-221	1.3874725325e-219	down
TRINITY_DN53256_c0_g2	76.95586	15.4891690006	2.31277144332	7.12107581685e-221	2.233311354e-219	up
TRINITY_DN50628_c2_g3	27.959488	2.52474	3.46913121143	1.38431304098e-220	4.33607848356e-219	up
TRINITY_DN52820_c0_g2	62.6267	16.7371	1.90372828377	2.30496058631e-220	7.21532935775e-219	up
TRINITY_DN42208_c0_g1	65.0267232	9.034505	2.84751526272	6.2590525824e-220	1.95808372149e-218	up
TRINITY_DN43176_c0_g5	39.8305	5.3971	2.88361726665	9.8822183926e-220	3.0858023884e-218	up
TRINITY_DN52791_c0_g1	8.9742798	1.702648	2.39801595736	1.02307267657e-219	3.19264638859e-218	up
TRINITY_DN46408_c0_g1	60.4834155	13.23641	2.19202772571	4.25480806351e-219	1.32530952156e-217	up
TRINITY_DN42231_c0_g1	45.51251	6.323849	2.84738832791	5.03040007685e-219	1.56592590147e-217	up
TRINITY_DN49394_c4_g1	37.8393	92.2288	-1.2853319268	9.13757251134e-219	2.84269993777e-217	down
TRINITY_DN44034_c0_g1	26.0962	3.61208	2.85293799299	1.09881627432e-218	3.41630734923e-217	up
TRINITY_DN53665_c3_g5	55.14327	11.26727	2.29104682134	1.28161036081e-218	3.98216908158e-217	up
TRINITY_DN47365_c0_g1	61.948707	11.18704542	2.46924511022	1.35998830326e-218	4.22309507916e-217	up
TRINITY_DN44408_c4_g2	53.149063	3.84171	3.79022373456	1.49667202999e-218	4.64466604818e-217	up
TRINITY_DN50935_c8_g1	26.33028	101.4433	-1.94587881452	1.97049461824e-218	6.10756262954e-217	down
TRINITY_DN46212_c1_g1	6.305872	49.138313	-2.9620805376	4.27900698238e-218	1.32546520286e-216	down
TRINITY_DN47712_c0_g1	29.7447985197	3.1207286482	3.2526825826	4.43728508225e-218	1.37364810517e-216	up
TRINITY_DN50154_c2_g1	67.547074	10.894991	2.63222827164	5.7255590784e-218	1.77136903362e-216	up
TRINITY_DN44244_c2_g1	298.0786	79.43823	1.90778742045	7.82599335356e-218	2.41822714208e-216	up
TRINITY_DN50800_c0_g3	30.308743	3.06599819729	3.30530526636	9.63620061412e-218	2.97575333811e-216	up
TRINITY_DN49830_c1_g1	41.674925	4.789071	3.12136187347	6.37217246373e-217	1.96537789911e-215	up
TRINITY_DN51992_c0_g1	27.4280723686	4.01339622	2.77275773644	8.82230404897e-217	2.71940904231e-215	up
TRINITY_DN50148_c0_g1	45.43122	8.149212	2.47895158004	1.39606612623e-216	4.30063552815e-215	up
TRINITY_DN51315_c2_g1	119.38942	20.456417	2.54504961399	1.44417836436e-216	4.4461261253e-215	up
TRINITY_DN51497_c2_g2	58.049045769	18.3453164794	1.66186055867	1.50172385856e-216	4.62046284503e-215	up
TRINITY_DN46388_c4_g2	46.426877	8.2838911	2.48657974517	1.60552350253e-216	4.9368131352e-215	up
TRINITY_DN39231_c0_g2	29.5982	4.37879	2.75690527459	3.25344985897e-216	9.99180305681e-215	up
TRINITY_DN53712_c1_g1	46.2057	6.99292	2.72410392975	4.25040866517e-216	1.30376947331e-214	up
TRINITY_DN50933_c0_g4	184.019	38.4542	2.25864164827	1.53670981019e-215	4.71082978111e-214	up
TRINITY_DN44760_c0_g5	9.07692	57.2442	-2.65685477902	1.63725466637e-215	5.01599822802e-214	down
TRINITY_DN51200_c1_g1	70.92215218	12.658208	2.48616313699	2.28148467581e-215	6.9854508906e-214	up
TRINITY_DN52720_c1_g2	47.193449	9.50167	2.31233360375	2.35940476393e-215	7.21963514878e-214	up
TRINITY_DN52203_c1_g1	38.857629	4.05699045	3.25971606218	2.48093921409e-215	7.58691107415e-214	up
TRINITY_DN5834_c0_g1	9.46389	75.6406	-2.99865559689	3.31210312964e-215	1.01225272091e-213	down
TRINITY_DN46321_c0_g1	22.5552601	2.4324478	3.21298317244	5.12559227414e-215	1.56554498004e-213	up
TRINITY_DN48191_c1_g6	30.5743	95.0642	-1.63658267372	6.69645904372e-215	2.04410529063e-213	down
TRINITY_DN53156_c1_g3	90.0591679977	30.24439	1.57420558633	7.69793241697e-215	2.34838258267e-213	up
TRINITY_DN44786_c1_g1	22.986227	1.963662	3.54915115016	7.80434938671e-215	2.3794047894e-213	up
TRINITY_DN69988_c0_g1	8.78344	70.5057	-3.0048819148	2.3490001177e-214	7.15734079447e-213	down
TRINITY_DN51946_c0_g1	45.433456	5.47176	3.05367819362	2.86245251701e-214	8.71654022359e-213	up
TRINITY_DN44448_c2_g1	31.759806	1.339128	4.56783632824	4.01016896428e-214	1.21893638277e-212	up
TRINITY_DN48154_c0_g1	12.432335	1.5711133	2.98423815536	6.28088122204e-214	1.90799298245e-212	up
TRINITY_DN52505_c3_g1	65.2892	193.108	-1.56449166382	7.62006225258e-214	2.31341045564e-212	down
TRINITY_DN45040_c1_g1	79.5005	12.251363	2.69802167172	1.0470112366e-213	3.17675452715e-212	up
TRINITY_DN49553_c0_g2	11.673448	1.6795888	2.79705077641	2.13187633223e-213	6.4605735737e-212	up
TRINITY_DN47162_c1_g1	29.291908	4.13300433485	2.82523938777	2.28146388631e-213	6.90973322391e-212	up
TRINITY_DN46226_c1_g3	63.57741	10.039253	2.6628623202	3.18127260851e-213	9.62913638135e-212	up
TRINITY_DN49753_c1_g1	66.56777	8.88113	2.90600868302	3.24317340557e-213	9.81059955186e-212	up
TRINITY_DN50892_c2_g1	22.87558	4.661399	2.29497340965	4.77991835994e-213	1.44505688028e-211	up
TRINITY_DN49899_c0_g1	80.21713	13.437204	2.57767737569	4.78916569429e-213	1.44698345971e-211	up
TRINITY_DN45668_c0_g1	35.7454616	7.31998418401	2.2878476462	5.19256206892e-213	1.56792324116e-211	up
TRINITY_DN48237_c1_g1	122.681286	42.251214	1.53785049485	7.92605454623e-213	2.39044866171e-211	up
TRINITY_DN95044_c0_g1	6.10267	59.968	-3.29668037377	8.83990385131e-213	2.66446347461e-211	down
TRINITY_DN51317_c0_g1	35.324516	6.107426	2.53203341012	1.01892643604e-212	3.06934057958e-211	up
TRINITY_DN53622_c1_g1	21.426532373	0.84230314201	4.66891502807	1.31430769768e-212	3.95675791092e-211	up
TRINITY_DN49482_c2_g1	54.11664	120.69603	-1.15723404996	1.79618196131e-212	5.40422087295e-211	down
TRINITY_DN50288_c1_g1	41.440904	9.144519	2.18007628301	2.51997486765e-212	7.57286298139e-211	up
TRINITY_DN33196_c0_g1	100.145579	16.3815	2.61195936275	2.72857154111e-212	8.19483156882e-211	up
TRINITY_DN44624_c0_g3	39.415256	5.29117440251	2.89709426845	4.5854468099e-212	1.37634496496e-210	up
TRINITY_DN44816_c1_g1	41.972	5.59253	2.90785421499	6.24181522123e-212	1.87239577459e-210	up
TRINITY_DN47837_c0_g1	35.206486	7.1244839	2.30498382358	6.62665100784e-212	1.98665339566e-210	up
TRINITY_DN50812_c0_g1	54.100152	6.264364	3.11039269738	8.72361724293e-212	2.61376189012e-210	up
TRINITY_DN49886_c5_g1	47.9803690463	4.2634327	3.49235686593	9.60672902709e-212	2.87664671212e-210	up
TRINITY_DN44783_c1_g1	47.275143	3.301557	3.83986336331	1.0000629761e-211	2.99281628806e-210	up
TRINITY_DN35375_c0_g1	5.942516	37.12886	-2.64339523185	1.04917971534e-211	3.13793880877e-210	down
TRINITY_DN45414_c0_g1	41.152032	7.87319	2.38594346999	1.37346396898e-211	4.10538493721e-210	up
TRINITY_DN51875_c1_g1	161.117713	32.876241	2.29299785128	1.37640062593e-211	4.11172118141e-210	up
TRINITY_DN49748_c0_g2	11.5495608	1.075237	3.42511139691	2.3885188146e-211	7.13098950483e-210	up
TRINITY_DN50124_c2_g1	165.816606	357.1566769	-1.10696859684	2.54055131985e-211	7.58039070751e-210	down
TRINITY_DN49151_c1_g2	26.3507798	4.33706	2.60305634918	3.21315947662e-211	9.58161110279e-210	up
TRINITY_DN44591_c1_g1	55.70823	6.410663	3.11934500316	3.34692080719e-211	9.97457701308e-210	up
TRINITY_DN42623_c0_g2	29.096978	3.2530095	3.1610223825	1.03703565052e-210	3.08694420489e-209	up
TRINITY_DN45666_c0_g1	140.11245635	8.0701869373	4.11783931808	1.09821484144e-210	3.26712424697e-209	up
TRINITY_DN38644_c0_g1	4.92303	34.1385	-2.79378123345	1.65264621904e-210	4.91072019372e-209	down
TRINITY_DN49003_c1_g1	18.855228	1.422289	3.72867804962	1.73245650333e-210	5.14483366086e-209	up
TRINITY_DN49481_c2_g1	12.8095323	1.95508331015	2.71191581097	2.76449496675e-210	8.19997752778e-209	up
TRINITY_DN53255_c3_g1	75.5755	16.73664	2.17490869299	2.8898977183e-210	8.56689585092e-209	up
TRINITY_DN51902_c0_g2	60.32637	11.690584	2.36744177302	3.33829600371e-210	9.89031592953e-209	up
TRINITY_DN53460_c2_g2	35.342605	11.550039229	1.61351062896	4.03111958771e-210	1.19359079745e-208	up
TRINITY_DN51063_c1_g1	21.8365872861	1.59812	3.77229975655	4.98912737422e-210	1.47551536727e-208	up
TRINITY_DN45559_c0_g2	23.8432	130.472	-2.45209045156	1.15371681364e-209	3.40806863448e-208	down
TRINITY_DN52622_c2_g1	51.5340083	8.347007	2.62619392336	1.34652457907e-209	3.97528804764e-208	up
TRINITY_DN49569_c0_g3	74.716163	21.90959	1.76985788124	1.38232143452e-209	4.07857747527e-208	up
TRINITY_DN52797_c3_g5	51.1188	8.7556	2.54557601826	1.6536776126e-209	4.87636299401e-208	up
TRINITY_DN48271_c2_g1	23.408557	2.2242752	3.39562880085	2.68789434637e-209	7.92141977862e-208	up
TRINITY_DN47675_c2_g1	52.244025	9.69889277545	2.42937408581	5.29181287707e-209	1.55771165486e-207	up
TRINITY_DN42813_c0_g1	112.129	21.1148	2.40883296454	6.62410024138e-209	1.94760928592e-207	up
TRINITY_DN49929_c0_g1	22.891308613	3.6462368	2.65031977545	7.48467233066e-209	2.19934889922e-207	up
TRINITY_DN51217_c1_g1	61.212189	11.858304	2.36792127376	1.58416375556e-208	4.65230261376e-207	up
TRINITY_DN34173_c0_g1	11.0591	75.3086	-2.76758064298	1.72261446297e-208	5.0530024247e-207	down
TRINITY_DN52988_c0_g2	58.720966901	13.6537197	2.10458168392	2.16351112369e-208	6.34260314048e-207	up
TRINITY_DN51283_c7_g1	49.9185421	8.4750906	2.558275104	2.82969074026e-208	8.29076327718e-207	up
TRINITY_DN44423_c2_g1	49.380344	218.3543775	-2.14466266218	3.66015443741e-208	1.07177157511e-206	down
TRINITY_DN48668_c1_g3	31.48135	102.42247	-1.70196294267	3.99543881593e-208	1.16926981534e-206	down
TRINITY_DN47450_c0_g1	35.3907987211	7.37718897883	2.2622312235	6.4913261989e-208	1.89859032857e-206	up
TRINITY_DN43814_c0_g1	31.1617	3.0854	3.33624449886	6.89550489026e-208	2.01563376397e-206	up
TRINITY_DN47392_c2_g1	41.8130119837	86.9701202851	-1.05656785837	1.25390428088e-207	3.66317619746e-206	down
TRINITY_DN51680_c0_g3	70.76554	176.835614	-1.32128995574	4.5191573449e-207	1.31870321225e-205	down
TRINITY_DN51379_c0_g1	32.959863	3.05923900507	3.42946551795	4.53609881436e-207	1.32287989525e-205	up
TRINITY_DN52658_c1_g3	138.559999	48.393146	1.51763618893	6.80436670676e-207	1.98323452549e-205	up
TRINITY_DN45794_c0_g1	61.475759	8.969686	2.77688825492	8.35084550809e-207	2.43257036745e-205	up
TRINITY_DN53562_c3_g2	6.68073	52.0378	-2.9614823116	3.58525795693e-206	1.04316499723e-204	down
TRINITY_DN52552_c0_g2	30.319221	4.991812	2.6025971804	5.07312114126e-206	1.47522025284e-204	up
TRINITY_DN41114_c0_g1	13.719964	30.241158	-1.14023668855	6.76352861975e-206	1.96564074252e-204	down
TRINITY_DN53683_c2_g1	44.5614597	11.7635505	1.92147292862	7.83678019539e-206	2.27623870696e-204	up
TRINITY_DN50587_c1_g2	148.847286	24.7701068969	2.58716091676	8.05777938438e-206	2.33907948727e-204	up
TRINITY_DN46074_c0_g1	153.158359	35.028482	2.12842373403	1.39189276745e-205	4.03352414176e-204	up
TRINITY_DN44392_c2_g6	21.61175	43.53512	-1.01036380159	1.44361924315e-205	4.18101370675e-204	down
TRINITY_DN45231_c0_g1	30.417938	4.931897	2.62470778234	1.67591169497e-205	4.85098856111e-204	up
TRINITY_DN41978_c0_g1	35.946911	8.865743	2.01955435451	2.09241974806e-205	6.05310577231e-204	up
TRINITY_DN44072_c2_g1	68.113	313.912	-2.20435809887	2.25033047686e-205	6.50618235975e-204	down
TRINITY_DN52524_c0_g2	35.33793	6.31854	2.48355438901	3.55986604186e-205	1.02864188911e-203	up
TRINITY_DN46861_c0_g1	49.5059	9.86924	2.326589576	3.65974853166e-205	1.05689674177e-203	up
TRINITY_DN48464_c1_g1	54.4834321	15.7238580006	1.79286234636	4.3031784478e-205	1.24199994466e-203	up
TRINITY_DN49945_c1_g6	10.2280706	41.78865	-2.03057712851	8.1220559719e-205	2.34153384537e-203	down
TRINITY_DN48565_c0_g1	31.36575	6.01447	2.38268054331	1.08252448953e-204	3.11905854063e-203	up
TRINITY_DN51590_c0_g1	51.471045	19.54893	1.39667142884	1.93429670855e-204	5.5700663113e-203	up
TRINITY_DN51809_c1_g1	47.57372	7.86967	2.59578979505	2.03026761731e-204	5.84308466465e-203	up
TRINITY_DN53270_c3_g3	34.6221	3.69769	3.22699704892	2.24133923782e-204	6.44686010715e-203	up
TRINITY_DN42868_c2_g1	30.81872	4.15122	2.89219964654	2.45434149835e-204	7.05549592581e-203	up
TRINITY_DN50254_c1_g2	111.6302725	27.25915	2.03391583649	5.6712087878e-204	1.62937194944e-202	up
TRINITY_DN52442_c1_g2	28.1318124	2.3168312	3.60197766061	8.6615507616e-204	2.48709537442e-202	up
TRINITY_DN47611_c2_g1	77.911544	14.663015	2.40965532538	9.63921870511e-204	2.76624693695e-202	up
TRINITY_DN47949_c1_g2	53.8779	8.110355	2.73185665051	9.97889845966e-204	2.86209591376e-202	up
TRINITY_DN53786_c2_g1	36.95978	5.5935	2.72413296631	1.08545413394e-203	3.11147034658e-202	up
TRINITY_DN52177_c2_g2	35.91845	11.3190202	1.66597601373	1.13911922303e-203	3.26344366592e-202	up
TRINITY_DN41639_c0_g1	30.5663	4.53602	2.75244302048	1.18515117213e-203	3.39338847556e-202	up
TRINITY_DN40787_c0_g1	27.1528865	2.56728174	3.40279203782	1.4424810374e-203	4.12784113124e-202	up
TRINITY_DN43708_c0_g1	19.60434	2.9266993	2.74382664227	2.19730469767e-203	6.28429143534e-202	up
TRINITY_DN61249_c0_g1	8.27416	84.1579	-3.34641394458	4.24806889665e-203	1.21356864916e-201	down
TRINITY_DN49457_c4_g1	16.080605	62.726699	-1.96375795665	4.43080362595e-203	1.26505349584e-201	down
TRINITY_DN49656_c0_g1	110.586074	26.95921	2.03631959359	4.90460280113e-203	1.39953563831e-201	up
TRINITY_DN39760_c0_g1	19.6283	2.15698	3.18585052223	5.98838225407e-203	1.70782554754e-201	up
TRINITY_DN31709_c0_g1	3.52106	43.141182	-3.61498398808	1.16989220958e-202	3.33452402386e-201	down
TRINITY_DN42012_c0_g5	43.7969	6.40209	2.77421389425	1.31724440244e-202	3.75027229872e-201	up
TRINITY_DN52989_c2_g1	17.92307	2.316651	2.95170514852	1.73357876649e-202	4.93002377345e-201	up
TRINITY_DN52271_c0_g1	38.984775	5.9628296	2.70884179355	1.89688348083e-202	5.39139056414e-201	up
TRINITY_DN48833_c0_g1	18.937637211	3.3937692	2.48029598155	5.0106267684e-202	1.42333470098e-200	up
TRINITY_DN49936_c2_g1	28.538070325	4.26083394553	2.74368005399	5.2233676515e-202	1.48292969039e-200	up
TRINITY_DN49099_c0_g2	37.630029	7.15877	2.3941007672	5.77807164442e-202	1.63948711552e-200	up
TRINITY_DN49655_c0_g1	21.4184321935	3.887615	2.46189562269	1.33437705734e-201	3.7840678061e-200	up
TRINITY_DN53260_c0_g2	15.9449925	2.82727302703	2.49562030432	4.04478236386e-201	1.14638606457e-199	up
TRINITY_DN44023_c2_g4	24.15326	2.149559	3.49010531048	4.9336664498e-201	1.39752973786e-199	up
TRINITY_DN53584_c7_g1	21.036768	4.389359	2.2608308958	6.66694146857e-201	1.88744187718e-199	up
TRINITY_DN43575_c4_g2	3.98271	16.7356	-2.07109793587	7.65556146935e-201	2.16610647623e-199	down
TRINITY_DN53300_c4_g3	210.925	78.6819	1.42262640032	8.18206269992e-201	2.31377701159e-199	up
TRINITY_DN50675_c1_g1	27.399019	6.18469	2.14735105076	1.94379848006e-200	5.49371366043e-199	up
TRINITY_DN53171_c0_g1	19.09377	4.7227889	2.01539102988	2.1270254097e-200	6.00819029309e-199	up
TRINITY_DN43011_c2_g6	36.712307	213.880804	-2.5424713238	3.90065726347e-200	1.10119733042e-198	down
TRINITY_DN44537_c0_g1	20.221632	3.32158000036	2.60595786828	4.89036941841e-200	1.37982979285e-198	up
TRINITY_DN51345_c0_g1	193.04861	39.980457	2.2715972984	8.02126741592e-200	2.26195247422e-198	up
TRINITY_DN46575_c0_g2	99.51821	200.39965	-1.0098475473	1.0237642679e-199	2.88534144396e-198	down
TRINITY_DN45143_c0_g2	29.678817	6.51414274048	2.18778634907	1.84951333613e-199	5.2067731145e-198	up
TRINITY_DN51346_c0_g1	24.26575	3.794954	2.67676714783	2.05332167592e-199	5.77730575065e-198	up
TRINITY_DN43486_c1_g1	8.204427	111.689634	-3.76694890524	2.38594682578e-199	6.70944242583e-198	down
TRINITY_DN53598_c1_g2	33.49752	3.375454	3.31090082569	3.50546066567e-199	9.8520864359e-198	up
TRINITY_DN53567_c1_g4	44.2354130682	6.941502	2.67188202341	9.63737146193e-199	2.70706880529e-197	up
TRINITY_DN52100_c1_g2	40.464194	3.31011887	3.6116909271	1.15378385457e-198	3.23728339484e-197	up
TRINITY_DN53377_c0_g1	41.45583	5.024752	3.04445070653	1.46315074294e-198	4.10301703601e-197	up
TRINITY_DN44418_c0_g4	49.9000646	7.698365	2.69641770336	1.74290576201e-198	4.88479423366e-197	up
TRINITY_DN32539_c0_g1	18.1569	110.027	-2.59926778467	2.51435327672e-198	7.03907044143e-197	down
TRINITY_DN566_c0_g1	12.019	93.0279	-2.95234659331	2.53117858923e-198	7.08223487868e-197	down
TRINITY_DN51467_c3_g1	39.22932067	11.7671882817	1.73716271676	3.7900690047e-198	1.05987174123e-196	up
TRINITY_DN48476_c1_g2	15.985665	1.55177208	3.36479018202	4.05729460593e-198	1.13396991274e-196	up
TRINITY_DN47096_c1_g2	31.524631	4.4312585	2.83069108888	4.54059576169e-198	1.2683431091e-196	up
TRINITY_DN46729_c2_g1	23.615259	4.556236481	2.37380482443	5.63186347118e-198	1.57229883353e-196	up
TRINITY_DN52518_c0_g2	71.553197	14.840657	2.26946126619	1.01234404691e-197	2.82468680406e-196	up
TRINITY_DN53376_c0_g1	66.519791	9.56886786584	2.79736348737	1.14427210851e-197	3.19102941019e-196	up
TRINITY_DN53339_c1_g2	391.859	26.2124	3.90201327484	1.48417207717e-197	4.13661603967e-196	up
TRINITY_DN42097_c0_g2	46.0694349	8.18246300811	2.49320282141	1.88575052831e-197	5.25296837815e-196	up
TRINITY_DN47477_c0_g1	36.08235	4.590796	2.97447707272	1.97042539868e-197	5.48580380906e-196	up
TRINITY_DN46491_c0_g2	16.910285	51.925224	-1.61853456009	2.376730469e-197	6.6133280756e-196	down
TRINITY_DN52145_c1_g1	19.66952	2.944932	2.73965552463	2.7005753625e-197	7.51028516282e-196	up
TRINITY_DN50216_c3_g1	55.267483	10.132431	2.44745055969	3.63748045738e-197	1.01102272944e-195	up
TRINITY_DN49713_c0_g1	53.118703	9.48574	2.48538769038	4.19939803985e-197	1.16656125681e-195	up
TRINITY_DN44684_c0_g2	142.449	26.5206	2.42526017354	5.09364739965e-197	1.41419655548e-195	up
TRINITY_DN49574_c2_g1	55.937009	8.4711377	2.72317546764	6.67126067308e-197	1.85118289548e-195	up
TRINITY_DN52563_c1_g1	18.6466022704	3.04625292252	2.61380513558	8.42526207888e-197	2.33660601654e-195	up
TRINITY_DN40350_c0_g1	73.164097	12.1899	2.5854495737	1.34229768146e-196	3.71854133703e-195	up
TRINITY_DN45055_c1_g1	93.3326	21.717989	2.10349056437	1.73411519289e-196	4.7987038125e-195	up
TRINITY_DN45368_c2_g1	34.9666	4.17478	3.06620544303	1.76515297393e-196	4.88190879646e-195	up
TRINITY_DN45789_c4_g1	12.2721	45.1344	-1.87884528497	2.10156494611e-196	5.80913636065e-195	down
TRINITY_DN42959_c1_g3	35.15803	4.883256	2.84793891765	2.33386797991e-196	6.44772659915e-195	up
TRINITY_DN42366_c2_g1	46.510631	309.801132	-2.73570999783	3.12995645978e-196	8.64231971254e-195	down
TRINITY_DN51396_c1_g1	45.476188	6.0513947	2.90977173459	3.15876655236e-196	8.71708734536e-195	up
TRINITY_DN46809_c1_g3	39.851065	6.489113	2.61852508591	3.58422933019e-196	9.88579548299e-195	up
TRINITY_DN50869_c0_g1	20.9844147	3.391392	2.62936876839	3.9810369241e-196	1.09742319064e-194	up
TRINITY_DN46589_c0_g1	17.6413755518	2.25670568641	2.96667287317	4.35525021023e-196	1.19992268518e-194	up
TRINITY_DN48101_c0_g1	75.855973	17.172293	2.14318009076	4.70274929668e-196	1.29495398576e-194	up
TRINITY_DN47235_c0_g3	464.645584	141.967515	1.71056984643	6.12788712886e-196	1.6864588656e-194	up
TRINITY_DN52297_c0_g1	39.7908227	12.1938708	1.70627956283	6.56247302237e-196	1.80507454674e-194	up
TRINITY_DN44557_c5_g3	24.8272	3.20394	2.95400252837	6.74670935569e-196	1.85473709518e-194	up
TRINITY_DN52861_c0_g3	17.5904877	3.294288	2.41675689046	2.63713735358e-195	7.23789235713e-194	up
TRINITY_DN48780_c2_g1	60.9482842	14.5048106	2.07105414972	3.3896889352e-195	9.29827696142e-194	up
TRINITY_DN46338_c0_g2	49.6681	11.4851	2.11255614086	4.56617686431e-195	1.25186862005e-193	up
TRINITY_DN47074_c1_g2	101.14553	17.75129	2.5104367879	5.06367119925e-195	1.38750655136e-193	up
TRINITY_DN52688_c0_g2	100.616674	30.4860173	1.72264981181	1.07611162808e-194	2.94707045219e-193	up
TRINITY_DN53800_c3_g2	828.323	314.346	1.39784004326	2.16622063093e-194	5.92602617819e-193	up
TRINITY_DN50196_c0_g1	17.7553540016	2.0560982	3.11027304979	2.37923038103e-194	6.50521132317e-193	up
TRINITY_DN39324_c0_g1	30.5645	3.77061	3.01898712333	5.00568392293e-194	1.36715195846e-192	up
TRINITY_DN47805_c0_g2	33.4006198	3.340834	3.32159466972	8.05829083724e-194	2.19968615826e-192	up
TRINITY_DN46929_c1_g1	319.647413	124.0355139	1.36572816493	1.00053415747e-193	2.72969579136e-192	up
TRINITY_DN41234_c0_g1	46.317779	4.3052881	3.42738438801	1.05679794697e-193	2.88163496525e-192	up
TRINITY_DN37509_c0_g1	29.2619	3.68721	2.98842195732	1.15416635178e-193	3.14543137429e-192	up
TRINITY_DN53202_c0_g1	97.4398	32.66933	1.57657430452	1.26471935173e-193	3.4448546152e-192	up
TRINITY_DN51825_c1_g4	12.211028	0.785647	3.9581596112	1.64431057745e-193	4.47636653469e-192	up
TRINITY_DN53162_c0_g1	33.88325	6.66996	2.3448222465	1.82173104832e-193	4.9566840026e-192	up
TRINITY_DN44411_c0_g2	7.879059	41.013766	-2.3800129788	2.368126784e-193	6.43987195026e-192	down
TRINITY_DN48963_c0_g1	20.642769	3.7809628	2.44881094521	6.56710429745e-193	1.78392747931e-191	up
TRINITY_DN45283_c0_g1	143.678723	9.809463	3.87252846145	6.60185826547e-193	1.7924009582e-191	up
TRINITY_DN39003_c0_g1	18.3817	119.30778	-2.69834602043	1.57338264085e-192	4.26942256658e-191	down
TRINITY_DN39921_c0_g1	59.2546	8.3457700028	2.82781008867	1.69988105035e-192	4.61019464173e-191	up
TRINITY_DN47852_c0_g1	31.774491	6.3759742	2.31715131801	2.87159561028e-192	7.78377149376e-191	up
TRINITY_DN45156_c0_g2	41.5871935	9.319967	2.15774257667	6.56489043184e-192	1.77852704401e-190	up
TRINITY_DN51173_c3_g2	131.0991	9.64012	3.76546286601	8.22185600938e-192	2.22622562715e-190	up
TRINITY_DN45850_c0_g1	36.435368	111.730147	-1.61660703875	8.67171444072e-192	2.34677106499e-190	down
TRINITY_DN2854_c0_g1	5.47559	59.6096	-3.44445836243	1.28636052129e-191	3.47745667024e-190	down
TRINITY_DN51552_c1_g1	26.375329	7.68411802	1.77923750722	1.87271248466e-191	5.05984195533e-190	up
TRINITY_DN44975_c4_g2	71.585876	14.048613	2.34924726748	2.57831349471e-191	6.96255300804e-190	up
TRINITY_DN51204_c1_g2	125.369954	34.8077518	1.84871109528	2.8753727496e-191	7.76057708974e-190	up
TRINITY_DN52554_c0_g1	33.2576541	5.77097061154	2.52680051936	3.12453352189e-191	8.42853801489e-190	up
TRINITY_DN53624_c1_g1	145.308	27.7906	2.38644524559	4.32649795726e-191	1.16646278081e-189	up
TRINITY_DN49452_c0_g1	27.753889	67.122912	-1.27411536316	5.92421651822e-191	1.5963670378e-189	down
TRINITY_DN53050_c1_g1	20.189704	4.058214	2.31470291035	7.5073719429e-191	2.0218891071e-189	up
TRINITY_DN44695_c3_g1	43.9517869	5.0949205	3.10879028046	1.03830675399e-190	2.79487747426e-189	up
TRINITY_DN43319_c0_g1	134.733751	23.320926	2.53041431364	1.43906554198e-190	3.87155548483e-189	up
TRINITY_DN47886_c2_g5	27.932128	4.313859	2.69487456167	1.73103113267e-190	4.65455037896e-189	up
TRINITY_DN49998_c1_g3	197.797728	41.2172	2.2627074477	1.96347727999e-190	5.2767534632e-189	up
TRINITY_DN46689_c0_g2	109.812461	23.3195162	2.23543201087	2.02484515583e-190	5.43877298633e-189	up
TRINITY_DN53201_c1_g1	54.05544	8.6867294	2.63755481238	2.57789114081e-190	6.92057218474e-189	up
TRINITY_DN47201_c1_g2	9.70331	0.873731	3.47321588106	2.65658784315e-190	7.12803868191e-189	up
TRINITY_DN39089_c0_g1	72.6136	11.45	2.66489218151	3.62779823549e-190	9.72876142684e-189	up
TRINITY_DN48743_c0_g2	50.606137	8.085945	2.64582405533	4.63059001693e-190	1.2411362039e-188	up
TRINITY_DN44158_c1_g5	22.0652	66.1501	-1.58397051342	7.37688029278e-190	1.97617161478e-188	down
TRINITY_DN50680_c0_g1	35.249165	8.10623	2.12048606762	8.81080372709e-190	2.35904583195e-188	up
TRINITY_DN51486_c0_g3	498.551898	75.761846	2.71820030457	1.07503196769e-189	2.87681069249e-188	up
TRINITY_DN41979_c1_g1	17.6594	116.443	-2.7211156826	1.2246072119e-189	3.27533627088e-188	down
TRINITY_DN44603_c0_g1	47.1001706461	8.4179586	2.48418996725	2.09799789319e-189	5.60832830333e-188	up
TRINITY_DN47448_c0_g1	333.2747	118.07056	1.49706251729	2.31373964503e-189	6.18176214289e-188	up
TRINITY_DN47921_c0_g4	21.9851	2.39136	3.20062285708	2.339806314e-189	6.24808968814e-188	up
TRINITY_DN39112_c0_g1	67.623091	13.030012	2.37567754967	2.98534051867e-189	7.96766173637e-188	up
TRINITY_DN51591_c0_g2	0.94983	5.346923	-2.49296767194	3.73364939685e-189	9.95956417806e-188	down
TRINITY_DN51238_c0_g1	32.988481	7.8314764998	2.07460611318	4.69648045698e-189	1.25212945065e-187	up
TRINITY_DN44730_c0_g2	19.062261	3.1838344	2.58188204496	6.67112119979e-189	1.77764720335e-187	up
TRINITY_DN46888_c1_g1	14.640575006	1.72288285468	3.08707570061	7.40757919088e-189	1.9728460643e-187	up
TRINITY_DN46145_c2_g3	35.134246616	6.0036372	2.54896926057	9.51279443675e-189	2.53218413944e-187	up
TRINITY_DN53702_c1_g2	99.46976	28.61068	1.79770420861	1.20459496443e-188	3.20478288212e-187	up
TRINITY_DN53602_c1_g3	37.82260792	6.6464389	2.50859537231	1.23322237791e-188	3.27921191836e-187	up
TRINITY_DN49073_c0_g1	34.1350723434	5.87501637714	2.53859003099	1.52948492551e-188	4.06269937786e-187	up
TRINITY_DN50924_c1_g3	42.623592892	6.588649347	2.69359755549	1.6871409522e-188	4.47911007226e-187	up
TRINITY_DN34124_c0_g1	34.00484	4.493661	2.91977690623	1.96456520834e-188	5.21288109261e-187	up
TRINITY_DN48411_c1_g2	13.40392	34.19673	-1.35120339553	1.98588570873e-188	5.26667771521e-187	down
TRINITY_DN44296_c3_g1	16.7809207	2.43985	2.78195751278	4.85638694267e-188	1.28658470077e-186	up
TRINITY_DN51171_c2_g1	109.4237124	40.0085753	1.4515442472	5.48204459497e-188	1.45157389128e-186	up
TRINITY_DN43069_c0_g4	23.3702	2.93572	2.99288380061	7.16110188934e-188	1.89516942535e-186	up
TRINITY_DN40756_c0_g1	81.2641	163.6466	-1.00989356907	9.13426907435e-188	2.41609336903e-186	down
TRINITY_DN48246_c0_g1	26.0850116	4.818996	2.43641656625	9.1831532567e-188	2.42774791139e-186	up
TRINITY_DN42228_c0_g3	21.2217	2.99387	2.82545674732	2.77282564185e-187	7.32282012111e-186	up
TRINITY_DN43247_c0_g1	183.150593	52.66674	1.79806630568	2.81179590159e-187	7.42184365508e-186	up
TRINITY_DN50942_c4_g4	24.7642	121.197	-2.29102606709	3.0518661422e-187	8.05129633825e-186	down
TRINITY_DN41925_c0_g1	101.745399003	27.858358	1.86878142466	3.57553151259e-187	9.42786559547e-186	up
TRINITY_DN50738_c8_g2	2954.14	595.608	2.31030316171	3.91741432813e-187	1.03239250063e-185	up
TRINITY_DN48147_c0_g1	103.2019	231.8827	-1.16792565754	4.12232843711e-187	1.08582691895e-185	down
TRINITY_DN45089_c0_g2	171.018713	51.5620664	1.72977220718	4.42362209385e-187	1.16457867006e-185	up
TRINITY_DN50386_c1_g1	59.894139	8.20212	2.86834607749	4.80642676595e-187	1.26469575374e-185	up
TRINITY_DN44023_c2_g3	28.42422	3.252184	3.12763997139	4.91017525768e-187	1.29131965397e-185	up
TRINITY_DN53818_c5_g1	197.58154	89.193843	1.14743213226	5.34738529713e-187	1.40556650818e-185	up
TRINITY_DN41556_c0_g2	52.160835	9.6634939	2.43235016027	5.61676569875e-187	1.47483316751e-185	up
TRINITY_DN40913_c0_g2	50.7335	7.11865	2.83326311681	6.21526942621e-187	1.63113556745e-185	up
TRINITY_DN50073_c1_g6	29.7935	64.7482	-1.11984247187	1.66480834854e-186	4.36457255375e-185	down
TRINITY_DN43961_c0_g1	27.0715269	4.634344	2.54633921911	1.79366409122e-186	4.69994147298e-185	up
TRINITY_DN45491_c1_g3	46.37458	9.181703	2.33650054461	1.9476235192e-186	5.10070642366e-185	up
TRINITY_DN50952_c0_g1	39.397	143.846	-1.86836742313	3.33040108451e-186	8.71758029068e-185	down
TRINITY_DN51213_c2_g1	39.570404	9.15821638	2.1112832379	4.20901371269e-186	1.10116899294e-184	up
TRINITY_DN40247_c0_g1	43.167214	5.789746	2.89836402194	7.08471975733e-186	1.84967040303e-184	up
TRINITY_DN52748_c1_g1	75.54776	242.76135	-1.68407786355	8.51511339365e-186	2.22196344107e-184	down
TRINITY_DN48298_c1_g1	275.7718	87.89945	1.64954889327	1.05135039612e-185	2.74200899167e-184	up
TRINITY_DN47652_c2_g2	44.7393	5.37939	3.05602819221	1.70291081197e-185	4.4390325547e-184	up
TRINITY_DN50120_c2_g1	46.439657	6.1012889	2.92817136665	1.88235711833e-185	4.90426127888e-184	up
TRINITY_DN29868_c0_g1	206.01047	62.38066	1.72354693896	2.12150400587e-185	5.52161456253e-184	up
TRINITY_DN81874_c0_g1	12.3292	92.614	-2.90915110385	2.23609521109e-185	5.81685212121e-184	down
TRINITY_DN47934_c0_g1	7.0809327	0.935414	2.9202624782	2.51772293445e-185	6.54607962958e-184	up
TRINITY_DN46641_c1_g1	4.50677	44.8969	-3.31645010445	3.27583654421e-185	8.51277791892e-184	down
TRINITY_DN45990_c2_g4	86.306944	13.0744	2.72273189805	3.5128209173e-185	9.12390885929e-184	up
TRINITY_DN44635_c1_g4	44.152036	8.2644	2.41749797899	4.14540276607e-185	1.07613715128e-183	up
TRINITY_DN44620_c0_g1	102.46816	13.38127	2.93688873775	4.8668903917e-185	1.2627824472e-183	up
TRINITY_DN41451_c3_g1	30.8294697	4.78411683364	2.6879855464	5.39089371393e-185	1.3980217722e-183	up
TRINITY_DN53455_c3_g2	41.7413	8.156456	2.35546119386	5.61753602483e-185	1.45604682464e-183	up
TRINITY_DN47635_c2_g3	12.108199	39.091589	-1.6908739373	7.26284347682e-185	1.88153622877e-183	down
TRINITY_DN53376_c1_g4	21.0271	3.75012	2.48724122502	7.61999068598e-185	1.9730445019e-183	up
TRINITY_DN47297_c2_g2	47.9133166	10.39423083	2.20464367835	8.61226105463e-185	2.22882659355e-183	up
TRINITY_DN42978_c1_g1	30.6298667	1.492233	4.35939436505	1.30165854336e-184	3.3669210914e-183	up
TRINITY_DN47927_c1_g1	36.4149515973	4.608446	2.98217867654	1.43184481585e-184	3.70176377251e-183	up
TRINITY_DN52286_c0_g2	12.4790360006	1.74406554	2.83898032994	2.99377983609e-184	7.73587791731e-183	up
TRINITY_DN42697_c1_g1	40.666634	156.864216	-1.94759879282	3.15323348557e-184	8.14372297228e-183	down
TRINITY_DN46657_c1_g2	110.78442	24.9162901536	2.15259382128	3.97000357556e-184	1.0247902563e-182	up
TRINITY_DN51933_c0_g2	31.307475	5.88959	2.41026804703	4.50761955961e-184	1.16297046721e-182	up
TRINITY_DN45989_c2_g1	16.8754	55.6497	-1.72145221124	4.91183903399e-184	1.26661029516e-182	down
TRINITY_DN45458_c0_g1	11.60234	195.286231	-4.07310252552	5.02864813101e-184	1.29606775383e-182	down
TRINITY_DN53470_c0_g1	48.8191	8.19449	2.57471963039	5.08399235643e-184	1.30966140867e-182	up
TRINITY_DN53187_c1_g2	80.746294	18.489506	2.12668936664	5.24004361578e-184	1.34917051378e-182	up
TRINITY_DN52527_c0_g1	36.31104	8.054531	2.17253576047	1.12962300139e-183	2.90698892628e-182	up
TRINITY_DN49635_c2_g2	32.62412	7.090442	2.20199151779	1.15000242303e-183	2.95792140857e-182	up
TRINITY_DN47731_c0_g1	12.753145	3.42696	1.89585181027	1.90071518448e-183	4.88633296863e-182	up
TRINITY_DN43936_c0_g1	20.13635	2.1861866	3.20331374671	2.32250380731e-183	5.96761366232e-182	up
TRINITY_DN51123_c0_g1	50.906276	6.8915542	2.88494224567	2.66119520874e-183	6.8343837769e-182	up
TRINITY_DN47238_c1_g2	47.02615595	10.75187953	2.12887452851	2.89830289696e-183	7.43951935856e-182	up
TRINITY_DN43859_c0_g1	22.793055	1.3891694	4.03629986269	2.89912661743e-183	7.43784084685e-182	up
TRINITY_DN43820_c0_g1	30.290343	4.184028	2.85589350352	3.40788037724e-183	8.73861776203e-182	up
TRINITY_DN50375_c0_g1	26.4308783918	2.40122	3.46038487706	3.61028747213e-183	9.25292414447e-182	up
TRINITY_DN46531_c1_g2	31.298473	4.17695	2.90557049321	4.32149742775e-183	1.10700709681e-181	up
TRINITY_DN45408_c0_g1	232.049928	71.0311941078	1.70791060604	8.32599449214e-183	2.13172562948e-181	up
TRINITY_DN47968_c0_g1	224.95918	26.056268	3.10996087198	1.10858621469e-182	2.83689861223e-181	up
TRINITY_DN46548_c0_g1	75.852679	17.476	2.11782512425	1.20182042393e-182	3.0739244339e-181	up
TRINITY_DN46548_c0_g4	30.562757	4.3272822	2.82024157857	1.23635919583e-182	3.16065903918e-181	up
TRINITY_DN49582_c6_g3	28.1129	77.2213	-1.45776655856	2.90572383489e-182	7.42449314483e-181	down
TRINITY_DN2723_c0_g1	10.2855	101.363	-3.30084729594	3.64262263672e-182	9.3026409458e-181	down
TRINITY_DN52402_c0_g3	77.841036	13.053515	2.57609256888	3.84646497968e-182	9.81823839845e-181	up
TRINITY_DN45279_c0_g2	475.101383001	134.373153	1.82199048183	4.37169441339e-182	1.11532493661e-180	up
TRINITY_DN45248_c0_g2	36.2105	5.15593	2.81210351585	4.47820284482e-182	1.1419190395e-180	up
TRINITY_DN44228_c1_g3	95.264922	23.254982	2.03440526638	6.17568480777e-182	1.57397098979e-180	up
TRINITY_DN46676_c0_g1	22.2289233	2.198637	3.33775673368	6.21040957438e-182	1.58202012316e-180	up
TRINITY_DN46774_c2_g1	144.6248574	298.3577017	-1.04472748175	6.40088189382e-182	1.62971568542e-180	down
TRINITY_DN52399_c3_g2	14.087394	31.8111045	-1.17512570902	8.05208048141e-182	2.04805216327e-180	down
TRINITY_DN44395_c1_g1	39.2553863718	7.45021	2.39753762824	1.00566902963e-181	2.55534357775e-180	up
TRINITY_DN46361_c5_g1	44.084724	10.26551	2.10247352385	1.76032733764e-181	4.47062749079e-180	up
TRINITY_DN51626_c2_g2	25.8794828	3.8279701	2.75715731925	2.46651978375e-181	6.26095511018e-180	up
TRINITY_DN39755_c0_g3	4.11385	39.9203	-3.27856146642	2.87909942899e-181	7.30455387388e-180	down
TRINITY_DN46196_c0_g1	51.119438	11.1028564	2.20294109324	3.66977570955e-181	9.30588564816e-180	up
TRINITY_DN53346_c1_g2	54.99633	15.45809	1.8309732773	3.73441847789e-181	9.46503970308e-180	up
TRINITY_DN50215_c0_g2	22.8340867167	4.64215901159	2.2983212417	3.7454070981e-181	9.48811332109e-180	up
TRINITY_DN49736_c2_g1	17.44604	1.325129	3.71869488602	3.89734542167e-181	9.8680472407e-180	up
TRINITY_DN42610_c2_g1	111.58842	33.017	1.75690637564	3.92431123145e-181	9.93132881579e-180	up
TRINITY_DN49296_c0_g4	52.7451	8.27233	2.67267143028	3.95900801041e-181	1.00141018699e-179	up
TRINITY_DN51047_c2_g1	25.539906	4.684373	2.44682535298	7.02607761209e-181	1.77631663828e-179	up
TRINITY_DN49390_c0_g2	51.784109	9.8197416	2.39875247912	1.30877454189e-180	3.30549299251e-179	up
TRINITY_DN53405_c3_g2	45.219331	13.989351378	1.6926105753	1.3171500453e-180	3.32497816853e-179	up
TRINITY_DN41266_c0_g1	12.996978	1.06146940778	3.61404151559	1.85657860186e-180	4.68434789489e-179	up
TRINITY_DN51383_c0_g2	71.29170969	15.0916466	2.23998409735	2.17710747129e-180	5.49032473321e-179	up
TRINITY_DN49405_c0_g1	49.837984	7.815703	2.67279816054	2.21625565457e-180	5.58625160883e-179	up
TRINITY_DN46728_c1_g1	33.0543104	7.195405	2.1996906188	2.40222788671e-180	6.0519791244e-179	up
TRINITY_DN48486_c1_g2	19.6585088	3.43378973	2.51728028698	2.52675831368e-180	6.36252658715e-179	up
TRINITY_DN48080_c2_g1	12.2259	88.8306	-2.86111606391	3.10557115643e-180	7.8161014865e-179	down
TRINITY_DN52666_c1_g1	32.9483270587	5.554456	2.56848768771	3.963968165e-180	9.971529313e-179	up
TRINITY_DN50569_c0_g2	56.70171	4.72516	3.58495715758	4.07306210012e-180	1.02408418517e-178	up
TRINITY_DN45036_c2_g1	47.1341531	6.9233	2.76724103678	4.21037121286e-180	1.05807910819e-178	up
TRINITY_DN42910_c0_g1	14.4909	55.08641	-1.92654924454	4.94967955856e-180	1.24324885359e-178	down
TRINITY_DN52186_c1_g2	223.003	61.7013	1.85369032716	5.43242225652e-180	1.36382247733e-178	up
TRINITY_DN42797_c0_g2	76.251154	15.1041572	2.33581348669	5.50861411152e-180	1.38226121594e-178	up
TRINITY_DN48080_c1_g1	18.3991722515	2.49081980591	2.8849483021	5.93136151094e-180	1.48759847043e-178	up
TRINITY_DN41127_c0_g1	9.899293	49.47237	-2.32122561642	6.33151387701e-180	1.58716674558e-178	down
TRINITY_DN45385_c0_g1	52.066	9.55388	2.44618291383	6.62623582892e-180	1.66022004323e-178	up
TRINITY_DN45749_c1_g1	60.11178	9.70157	2.63135759917	1.89882185154e-179	4.75281435699e-178	up
TRINITY_DN48049_c0_g4	32.150652	3.99043	3.01023187343	1.93119267839e-179	4.83143711031e-178	up
TRINITY_DN43030_c1_g2	26.53696	66.7195	-1.33010536812	2.21187012403e-179	5.53088398226e-178	down
TRINITY_DN40914_c0_g1	42.590804	7.691289	2.46924465636	2.65005320981e-179	6.62329088226e-178	up
TRINITY_DN53661_c0_g2	64.0356	189.5845	-1.56589493134	3.35957995024e-179	8.39244746278e-178	down
TRINITY_DN48526_c0_g1	53.5920223996	10.0782928487	2.41076697704	5.98777663691e-179	1.49504327775e-177	up
TRINITY_DN47282_c2_g1	34.135613	5.228768	2.70673469526	6.42368682857e-179	1.60308725931e-177	up
TRINITY_DN50907_c3_g3	31.9875	6.02327	2.40888940632	1.57184123074e-178	3.91878158447e-177	up
TRINITY_DN44237_c1_g1	52.421603	8.7068933	2.58993152168	1.83497348059e-178	4.57253589699e-177	up
TRINITY_DN50236_c1_g1	23.67701	5.11708	2.21009421124	1.99194730435e-178	4.96123995604e-177	up
TRINITY_DN49980_c2_g1	0.5149896	9.759882	-4.24424850218	2.23702481828e-178	5.56888631321e-177	down
TRINITY_DN53237_c1_g1	20.5002	3.02925	2.75860543286	2.70712058388e-178	6.73581916511e-177	up
TRINITY_DN49488_c4_g2	14.1487487	1.4302512	3.30633400839	3.88924306462e-178	9.66760192101e-177	up
TRINITY_DN49242_c0_g1	37.3417	7.66755	2.28395003406	4.52120472903e-178	1.12329398441e-176	up
TRINITY_DN51239_c1_g1	10.99134	25.51218	-1.21481889964	4.54910915298e-178	1.12966925666e-176	down
TRINITY_DN52714_c0_g1	11.970548	0.815896	3.87496012116	7.74944085521e-178	1.92345096098e-176	up
TRINITY_DN42891_c0_g1	36.028	5.80273	2.63431485933	8.14468343862e-178	2.02055586775e-176	up
TRINITY_DN38198_c0_g1	12.469	71.90907	-2.52782798419	2.102801945e-177	5.21155286575e-176	down
TRINITY_DN43787_c0_g1	19.21139	3.299555	2.54161853474	2.20991613576e-177	5.47432768749e-176	up
TRINITY_DN52729_c1_g1	55.7669253344	9.71257972181	2.52148329085	2.66438105665e-177	6.59686595511e-176	up
TRINITY_DN46031_c0_g1	30.7147	4.0278	2.93086533876	2.7689219336e-177	6.85233306046e-176	up
TRINITY_DN47470_c0_g1	143.560318	28.568867	2.32914129666	3.04471379774e-177	7.5311407235e-176	up
TRINITY_DN53710_c4_g1	19.912375	3.14465340216	2.66269238544	4.64198778274e-177	1.14763800114e-175	up
TRINITY_DN52026_c0_g2	100.466524	14.345559	2.80803877606	4.78661792149e-177	1.18281394058e-175	up
TRINITY_DN45673_c1_g1	5.35369	42.756	-2.99752138059	5.62853331506e-177	1.39017592221e-175	down
TRINITY_DN33669_c0_g2	6.01832	43.7307	-2.86121371857	6.56014809958e-177	1.61868438598e-175	down
TRINITY_DN52620_c0_g2	318.2621	64.42537	2.30451454223	6.81329755806e-177	1.68032408566e-175	up
TRINITY_DN47531_c0_g2	20.6992427	2.6401585	2.97088153798	1.98270868965e-176	4.88505259924e-175	up
TRINITY_DN52089_c0_g1	13.205877	1.77188350006	2.89782445775	3.198680842e-176	7.87714280152e-175	up
TRINITY_DN38117_c0_g1	46.2361	8.30016	2.47780865982	3.33939711074e-176	8.21965246777e-175	up
TRINITY_DN49430_c2_g3	14.9089217	2.88652364	2.36877097143	6.42782707551e-176	1.58138369342e-174	up
TRINITY_DN40570_c0_g1	29.963	122.5556	-2.03218242377	7.77180767778e-176	1.91109775901e-174	down
TRINITY_DN53105_c1_g2	55.104697	11.0462981	2.31861232989	8.07616652919e-176	1.98497030475e-174	up
TRINITY_DN53438_c1_g1	26.631	6.27024	2.08651403323	9.5665624453e-176	2.35013414957e-174	up
TRINITY_DN44556_c2_g1	40.5319	7.549627	2.42458053277	1.0091653938e-175	2.47791947622e-174	up
TRINITY_DN52803_c1_g1	24.2252984153	6.51138906	1.89547718912	1.02187865221e-175	2.50791242504e-174	up
TRINITY_DN50757_c1_g1	32.78	4.17372	2.97341013085	1.1604633721e-175	2.84664153498e-174	up
TRINITY_DN52830_c0_g1	18.1682357	3.18028934727	2.51418839259	1.40683273526e-175	3.44930991535e-174	up
TRINITY_DN49226_c0_g2	17.5817	2.30694	2.93002218618	1.41927698056e-175	3.47812687894e-174	up
TRINITY_DN51226_c0_g1	47.3033710006	9.3897502447	2.33278430896	1.47916339427e-175	3.62312256029e-174	up
TRINITY_DN50457_c1_g1	17.97132	2.409035	2.89916911998	1.93910459047e-175	4.74741092734e-174	up
TRINITY_DN43979_c0_g1	40.272274	5.46798100549	2.88070680082	4.67862861921e-175	1.14433163351e-173	up
TRINITY_DN47851_c5_g2	60.171	9.96008	2.59483909828	6.39079597491e-175	1.56234631468e-173	up
TRINITY_DN47887_c0_g3	49.043479	6.83458	2.84313673432	8.56300363537e-175	2.0923657815e-173	up
TRINITY_DN49839_c0_g1	28.0848393	3.9171598	2.84191165876	1.15348968206e-174	2.81717887609e-173	up
TRINITY_DN43694_c1_g1	26.092561	2.864817	3.18712366251	1.20084866715e-174	2.93142184819e-173	up
TRINITY_DN52811_c0_g1	14.46436492	5.10891411	1.50141439417	1.86666273317e-174	4.55454848943e-173	up
TRINITY_DN44437_c1_g2	46.560829	7.5869096	2.61753249233	2.58711465459e-174	6.30935093283e-173	up
TRINITY_DN48065_c3_g2	55.098077	9.0324344	2.60881519067	3.01841732787e-174	7.35762976347e-173	up
TRINITY_DN42680_c1_g1	99.055167	28.5620106	1.79413469185	5.19018687909e-174	1.2645365283e-172	up
TRINITY_DN44002_c0_g1	53.616291	7.485787	2.84044551824	8.20123191836e-174	1.99718050238e-172	up
TRINITY_DN53573_c6_g1	26.29345452	5.1343201001	2.35645855149	8.89496717856e-174	2.16507286219e-172	up
TRINITY_DN50895_c1_g1	6.7036988	17.2889274	-1.36681913267	8.99639882746e-174	2.18870338994e-172	down
TRINITY_DN53133_c1_g1	36.893061	8.207032	2.1684170101	1.1520441247e-173	2.80141512371e-172	up
TRINITY_DN50127_c2_g1	40.016173	5.88912	2.76445922368	1.60736267712e-173	3.90672176318e-172	up
TRINITY_DN38984_c0_g1	50.737905	7.3560306	2.78606456457	1.63945245615e-173	3.98279337997e-172	up
TRINITY_DN44972_c0_g1	68.471094	10.082207	2.76368358329	1.98049981758e-173	4.80899367186e-172	up
TRINITY_DN42372_c0_g1	39.28248	7.4427967	2.39996927904	2.7315956864e-173	6.62958536502e-172	up
TRINITY_DN50385_c0_g1	87.8212	7.04391	3.64012086667	3.68608882669e-173	8.94182974364e-172	up
TRINITY_DN52972_c2_g2	54.5826891	14.2900347001	1.93343405325	4.44472362524e-173	1.07769560886e-171	up
TRINITY_DN52357_c5_g5	17.56634	41.35125	-1.23511730826	5.52148069271e-173	1.33812832041e-171	down
TRINITY_DN44835_c0_g1	36.922	3.70802	3.31575977278	6.47865754981e-173	1.56934411178e-171	up
TRINITY_DN43924_c0_g2	6.59719	81.8438	-3.63294957039	6.72772533865e-173	1.62889265342e-171	down
TRINITY_DN48034_c2_g2	68.3751	13.7429	2.3147845669	7.50778515833e-173	1.81688400832e-171	up
TRINITY_DN50341_c0_g1	38.67437	4.91371	2.976493171	1.04499733977e-172	2.52767833228e-171	up
TRINITY_DN42303_c1_g1	27.000259	2.6997446	3.32207840873	1.07148496266e-172	2.59050274162e-171	up
TRINITY_DN44371_c0_g2	36.1241241	5.794823	2.64012610646	1.07689562298e-172	2.60233404121e-171	up
TRINITY_DN35428_c0_g2	12.10383	69.64529	-2.524562159	1.10545760692e-172	2.67007265365e-171	down
TRINITY_DN48768_c0_g2	35.027837	6.7329723	2.3791864686	1.17781602032e-172	2.84347948197e-171	up
TRINITY_DN49407_c2_g1	30.01136	5.129957	2.54849005971	1.44646319737e-172	3.49037255526e-171	up
TRINITY_DN47935_c0_g2	18.683268	1.934935	3.27138981933	2.03166974829e-172	4.90014990177e-171	up
TRINITY_DN45546_c0_g1	45.3039846	5.28684375	3.09915935019	2.03191966152e-172	4.8984055595e-171	up
TRINITY_DN52320_c0_g1	29.065956	5.67169882987	2.35747752874	2.05336304422e-172	4.94773011938e-171	up
TRINITY_DN53598_c2_g2	64.6161	267.2282	-2.0481066779	2.39206404605e-172	5.76109740774e-171	down
TRINITY_DN52832_c0_g1	27.6909354712	2.808586	3.3014979079	2.41654282802e-172	5.81726923918e-171	up
TRINITY_DN53749_c0_g1	57.800001	10.3597	2.48008729215	2.98524798368e-172	7.18286054047e-171	up
TRINITY_DN47477_c0_g2	39.8531087	8.29436519	2.2644887908	4.35872710293e-172	1.04826033184e-170	up
TRINITY_DN41678_c0_g1	36.9928	8.83491	2.06595715934	4.63162421338e-172	1.11335929515e-170	up
TRINITY_DN43627_c0_g1	5.619267	28.3598354	-2.33539530239	4.8706038043e-172	1.17024684054e-170	down
TRINITY_DN51367_c0_g3	7.19962	0.583751	3.62449574095	5.87056214852e-172	1.40983118467e-170	up
TRINITY_DN47946_c0_g3	35.443307	6.961971	2.34794550964	6.16137601034e-172	1.47896529736e-170	up
TRINITY_DN41447_c0_g1	49.91545	6.86489	2.86217792401	6.5665111642e-172	1.57546189686e-170	up
TRINITY_DN41050_c0_g1	23.046787047	2.7461813	3.06906685958	6.78989482061e-172	1.62828082749e-170	up
TRINITY_DN39532_c1_g1	79.13416	13.7433	2.52557213883	9.95834857818e-172	2.38696873348e-170	up
TRINITY_DN47815_c0_g5	268.78362	80.15478	1.74558475858	1.30641306745e-171	3.1299194747e-170	up
TRINITY_DN53484_c0_g1	38.09465	4.1427939	3.2009124458	1.39399808737e-171	3.33816782711e-170	up
TRINITY_DN51103_c1_g3	25.750301	4.122655665	2.64294342262	1.6150149091e-171	3.86559155798e-170	up
TRINITY_DN46128_c2_g2	18.183286	2.30167	2.9818600321	1.71365316494e-171	4.09973601286e-170	up
TRINITY_DN52176_c0_g3	24.245233	7.23927	1.74378498832	1.92489612162e-171	4.60292499657e-170	up
TRINITY_DN51410_c1_g1	10.40191	1.1167757	3.21943710012	2.20422063123e-171	5.26835943463e-170	up
TRINITY_DN53288_c1_g1	26.32358	3.71885	2.82342724551	2.38853570486e-171	5.70618572567e-170	up
TRINITY_DN42076_c0_g1	28.46785	2.39608	3.57058555684	2.43232839807e-171	5.80804944237e-170	up
TRINITY_DN51738_c2_g3	40.169108	5.736275	2.80790033072	3.08635407194e-171	7.36278287038e-170	up
TRINITY_DN52255_c0_g2	39.8024700014	8.5107350002	2.22550232636	6.22285654632e-171	1.48381670827e-169	up
TRINITY_DN50383_c1_g1	42.75477388	6.5534285	2.7057637449	7.32597804456e-171	1.74519844227e-169	up
TRINITY_DN43139_c1_g2	42.6474158	11.78204	1.8558689687	7.57523944867e-171	1.80372399663e-169	up
TRINITY_DN48446_c0_g2	11.5406	120.44755	-3.38361491101	1.10365344918e-170	2.62664302685e-169	down
TRINITY_DN48935_c1_g1	40.807589503	8.114196628	2.33031732506	1.12620423881e-170	2.67904615145e-169	up
TRINITY_DN53195_c1_g1	65.86049	8.019018	3.0379157638	1.22141643532e-170	2.90416710855e-169	up
TRINITY_DN53494_c0_g1	32.6888	6.89261	2.24567412532	1.27530291672e-170	3.03086154938e-169	up
TRINITY_DN53096_c0_g1	169.5349974	27.40387	2.62913157069	1.39358037803e-170	3.31039461579e-169	up
TRINITY_DN39782_c0_g1	34.410816	5.7185423	2.58914275877	1.61882206654e-170	3.84363337459e-169	up
TRINITY_DN49350_c1_g5	18.794	112.734	-2.58457863167	3.10447290162e-170	7.36759773577e-169	down
TRINITY_DN44880_c0_g2	101.881485	25.2596466	2.01198553318	4.86330178162e-170	1.15362468652e-168	up
TRINITY_DN50661_c2_g1	19.8924873986	2.8994161	2.77838938816	8.2650806018e-170	1.95963776341e-168	up
TRINITY_DN43376_c2_g1	40.1164	8.594542	2.22269947978	8.38647283988e-170	1.98748350691e-168	up
TRINITY_DN52124_c3_g2	53.1706	9.68851	2.45628203137	1.13594857661e-169	2.68951587735e-168	up
TRINITY_DN45302_c8_g1	22.4077	89.0125	-1.99001337407	1.7432515262e-169	4.125449404e-168	down
TRINITY_DN50248_c6_g5	66.1661	10.290068	2.68483972986	1.86217712034e-169	4.40481896286e-168	up
TRINITY_DN46883_c0_g2	14.4198216	1.33981200034	3.42795083187	2.2601963842e-169	5.34378793777e-168	up
TRINITY_DN52583_c2_g2	24.4436	3.58928	2.76769040037	2.29249299262e-169	5.41760221955e-168	up
TRINITY_DN43984_c2_g1	106.820517873	21.8117349104	2.29201235169	3.24767098593e-169	7.67127014302e-168	up
TRINITY_DN48598_c0_g1	16.1353367676	1.93549688946	3.05944779506	4.41648713422e-169	1.04272184047e-167	up
TRINITY_DN52908_c1_g2	60.4255	14.2687	2.08230360683	4.5411868499e-169	1.07166048418e-167	up
TRINITY_DN53556_c3_g2	69.1839821026	13.5702424	2.34999156368	4.64588439534e-169	1.09534068817e-167	up
TRINITY_DN45315_c3_g1	7.161192	17.17266	-1.2618418732	4.89055000905e-169	1.1524846688e-167	down
TRINITY_DN53745_c3_g1	104.785311	31.4192	1.73771813926	5.09176681981e-169	1.19934101377e-167	up
TRINITY_DN10301_c0_g1	13.8793	91.722	-2.72433300557	5.89396815979e-169	1.387646311e-167	down
TRINITY_DN48628_c0_g1	29.95611	7.270932	2.04263808429	1.14186125953e-168	2.68582842803e-167	up
TRINITY_DN46412_c3_g4	34.06474	4.1197248	3.04765932252	1.15744258848e-168	2.72120645183e-167	up
TRINITY_DN42047_c0_g2	43.1532	9.581328	2.1711700089	1.20144970459e-168	2.8233507157e-167	up
TRINITY_DN52401_c7_g1	29.2753	6.3737	2.19948093444	1.87432132736e-168	4.40251228811e-167	up
TRINITY_DN53754_c5_g4	16.6752	2.94825	2.4997732954	3.27204222448e-168	7.68197375987e-167	up
TRINITY_DN50173_c3_g1	13.7231702219	1.429822723	3.26270561017	3.35283697285e-168	7.86799076295e-167	up
TRINITY_DN40515_c0_g1	9.513067	60.830071	-2.67680224397	3.3548657324e-168	7.86908301519e-167	down
TRINITY_DN51298_c1_g1	155.025719	29.342888	2.40142480389	4.25943260171e-168	9.98615740288e-167	up
TRINITY_DN52817_c0_g1	43.7637001448	6.214421	2.81604283445	8.92238055632e-168	2.08891603573e-166	up
TRINITY_DN49408_c0_g2	175.463339	56.7475863	1.62853869259	1.058654816e-167	2.4773802333e-166	up
TRINITY_DN43924_c0_g1	7.622601	43.303258	-2.50612030656	1.17198765351e-167	2.7400450779e-166	down
TRINITY_DN52515_c0_g1	78.9975787698	21.4254112117	1.88248554237	1.1765669179e-167	2.74947411231e-166	up
TRINITY_DN45946_c1_g3	104.147068	25.3801623	2.03684902448	1.26343298049e-167	2.95109802812e-166	up
TRINITY_DN50880_c1_g2	56.12142	5.668859	3.30742122194	1.36284480415e-167	3.18182542031e-166	up
TRINITY_DN51378_c3_g1	14.1889550077	1.8680587	2.92515664661	1.6935602973e-167	3.9521117814e-166	up
TRINITY_DN52155_c1_g3	38.23495	85.5638	-1.16210856843	2.07273296579e-167	4.83471207441e-166	down
TRINITY_DN50954_c0_g3	22.6045674	4.4455336	2.34618580593	2.28472613581e-167	5.3242580913e-166	up
TRINITY_DN46305_c0_g3	20.84683945	1.90947940139	3.44857741397	2.75712111566e-167	6.42214014243e-166	up
TRINITY_DN52260_c4_g2	2.6074118	30.0341423	-3.52591310754	2.85497153394e-167	6.64698645386e-166	down
TRINITY_DN44215_c1_g2	72.50226	16.824266	2.10748240163	3.38219321976e-167	7.87083115626e-166	up
TRINITY_DN42262_c0_g2	11.7794	83.203	-2.82036949231	5.66481272832e-167	1.31767104202e-165	down
TRINITY_DN52792_c0_g1	14.939007	2.1196211	2.81720595583	7.78277180383e-167	1.80948545736e-165	up
TRINITY_DN42577_c6_g5	53.3492	108.437	-1.02331856314	1.37727988091e-166	3.2006814444e-165	down
TRINITY_DN50800_c0_g1	39.157945	8.4080718	2.21945816039	2.29826957221e-166	5.3360561433e-165	up
TRINITY_DN51208_c0_g1	9.50599	1.4282253	2.73461330408	3.15520612041e-166	7.31891498972e-165	up
TRINITY_DN52874_c0_g5	114.89406	35.6665586	1.6876602882	3.46242344644e-166	8.02784645786e-165	up
TRINITY_DN51048_c2_g1	62.3201067	28.327558	1.13749146509	3.6612462819e-166	8.48492140174e-165	up
TRINITY_DN41723_c0_g2	17.45569	85.05676	-2.28472851475	3.76783116661e-166	8.72791300517e-165	down
TRINITY_DN46877_c1_g1	14.90625	1.3510004848	3.46381726364	4.32162373281e-166	1.00061293567e-164	up
TRINITY_DN46845_c2_g1	76.807318	13.785101	2.47813393604	7.87354679028e-166	1.82217402867e-164	up
TRINITY_DN53266_c5_g3	15.2104	163.80697	-3.4288667467	1.55740711931e-165	3.6026491157e-164	down
TRINITY_DN45206_c5_g2	73.2932	253.856	-1.79225909996	1.63499535938e-165	3.78039165869e-164	down
TRINITY_DN50863_c3_g1	179.727098	39.280665	2.19391668575	1.86532705606e-165	4.31097808513e-164	up
TRINITY_DN50410_c1_g1	55.117009	12.612073	2.12769217472	2.28846621719e-165	5.28647248776e-164	up
TRINITY_DN45794_c0_g3	188.878	62.8066	1.58846659321	3.04808308109e-165	7.03799587018e-164	up
TRINITY_DN57339_c0_g1	12.3655	93.162	-2.91342103523	3.3105304545e-165	7.64047964042e-164	down
TRINITY_DN51886_c0_g1	43.792349	8.025934	2.44793763981	6.75790906455e-165	1.5582506215e-163	up
TRINITY_DN50055_c0_g2	14.575895	1.994511	2.86947748637	6.91364909377e-165	1.59343150542e-163	up
TRINITY_DN52366_c1_g1	18.361649	45.0655666	-1.29532990119	7.24820959623e-165	1.66977518643e-163	down
TRINITY_DN51319_c0_g1	26.1442	1.31964	4.30827460633	8.39858716925e-165	1.93390340234e-163	up
TRINITY_DN47461_c0_g1	14.6505603644	1.570767	3.22141474767	8.96165819527e-165	2.06261557804e-163	up
TRINITY_DN47615_c0_g2	14.57713533	1.79204304014	3.02403003928	2.12336662168e-164	4.88490778194e-163	up
TRINITY_DN51859_c0_g2	28.9315238317	4.70668159971	2.61986014725	3.00761216034e-164	6.91599660588e-163	up
TRINITY_DN51446_c0_g1	61.471763	16.775999	1.87352518137	5.1120524282e-164	1.17497840651e-162	up
TRINITY_DN49177_c0_g1	18.9605478232	3.0929173	2.61596048479	5.77361006644e-164	1.32642828071e-162	up
TRINITY_DN43609_c0_g1	102.7691384	16.163999	2.66855101537	7.09662182269e-164	1.62963301126e-162	up
TRINITY_DN45815_c1_g1	37.5473918	6.1666974	2.60614273546	1.26010030314e-163	2.89231230548e-162	up
TRINITY_DN40674_c0_g1	21.8071	2.3305	3.22608650908	1.26723995318e-163	2.90737421527e-162	up
TRINITY_DN43251_c0_g1	12.9192	93.3929	-2.85379613993	1.30984080816e-163	3.00374245646e-162	down
TRINITY_DN50942_c4_g2	58.351	237.315	-2.02397400634	1.37437147605e-163	3.14885583152e-162	down
TRINITY_DN52882_c1_g2	17.6838068	5.54641250034	1.67280205543	2.02544380405e-163	4.6384321802e-162	up
TRINITY_DN53413_c2_g4	18.4507210136	1.5579751	3.5659331136	2.16238599263e-163	4.94978905524e-162	up
TRINITY_DN47968_c0_g2	493.659	48.1613	3.35756858963	2.48224862878e-163	5.67938486265e-162	up
TRINITY_DN49156_c0_g1	20.4490304	3.68641413076	2.4717423816	3.26226860005e-163	7.46067933902e-162	up
TRINITY_DN45160_c0_g2	14.387681	1.128265	3.67265621381	4.28582606621e-163	9.79706361802e-162	up
TRINITY_DN47911_c0_g4	2.594967882	90.2935631601	-5.12083455713	4.28796423432e-163	9.79750193822e-162	down
TRINITY_DN53226_c2_g1	40.907414	13.6634191	1.58204379358	5.30034895582e-163	1.21051889764e-161	up
TRINITY_DN46443_c2_g1	37.439805	78.5247	-1.06857360527	1.22241541448e-162	2.78927934284e-161	down
TRINITY_DN53637_c3_g2	21.9063548	4.537143253	2.2714933247	1.23612489182e-162	2.81928330561e-161	up
TRINITY_DN49766_c1_g2	61.757894	13.255545	2.2200275686	1.64029493555e-162	3.73939700525e-161	up
TRINITY_DN49661_c1_g1	80.6668	178.4768	-1.14568962073	2.20157977206e-162	5.01669168885e-161	down
TRINITY_DN45771_c0_g1	211.90067	10.786264	4.29612099402	2.92660753839e-162	6.66577905215e-161	up
TRINITY_DN51094_c1_g1	26.63519	4.21789	2.65874019616	4.42510837488e-162	1.00742765788e-160	up
TRINITY_DN49317_c3_g3	32.47834	65.842725	-1.01954614825	4.54052557787e-162	1.03323641721e-160	down
TRINITY_DN42455_c0_g1	51.359685	14.66348	1.80840882344	4.94881344132e-162	1.12563702387e-160	up
TRINITY_DN46623_c0_g1	68.7509	7.51606	3.19333011078	8.53129857311e-162	1.93874241524e-160	up
TRINITY_DN41932_c1_g3	61.1295	147.185	-1.2676899782	1.20226997406e-161	2.73093237429e-160	down
TRINITY_DN51481_c2_g1	64.2015	292.414	-2.18733347543	1.26140374526e-161	2.86396116019e-160	down
TRINITY_DN54112_c0_g1	16.593	95.1866	-2.52018374293	1.61499418965e-161	3.66511936566e-160	down
TRINITY_DN39960_c0_g1	42.7823286	7.798577	2.4557322034	1.89037281292e-161	4.28813906765e-160	up
TRINITY_DN39837_c0_g1	2.760774	56.767419	-4.36191845195	2.65140516475e-161	6.0090558475e-160	down
TRINITY_DN46102_c4_g1	24.576152	4.4335	2.47074106342	2.87899948022e-161	6.52193149578e-160	up
TRINITY_DN42778_c0_g1	42.1651	5.56689	2.92110589459	3.15114003625e-161	7.13200471515e-160	up
TRINITY_DN44207_c0_g2	79.264583	8.5323095	3.21566818103	3.46915574871e-161	7.84824376482e-160	up
TRINITY_DN44807_c2_g1	42.98429	6.14326	2.80673312794	4.97133963419e-161	1.12415701629e-159	up
TRINITY_DN53592_c5_g2	30.6017001557	5.07573334	2.59192362526	5.72562153076e-161	1.29413958407e-159	up
TRINITY_DN46257_c0_g1	19.916449	2.6149985	2.92907842122	1.09548950674e-160	2.47498024287e-159	up
TRINITY_DN40504_c0_g1	36.21554	4.875138	2.89309392433	1.1763472587e-160	2.65646548291e-159	up
TRINITY_DN49343_c2_g3	12.7786124122	2.05388949371	2.63730072032	1.48461348243e-160	3.35109884537e-159	up
TRINITY_DN44842_c1_g9	46.1157	135.652	-1.5565804162	1.62393209213e-160	3.66392854277e-159	down
TRINITY_DN46594_c2_g1	17.9752	52.4214	-1.54414806092	2.15760694786e-160	4.86582900214e-159	down
TRINITY_DN48053_c1_g4	118.72	23.0664	2.36369823347	2.66535104486e-160	6.00820018783e-159	up
TRINITY_DN37824_c0_g2	1.70345	31.1062	-4.19067065602	3.1607377172e-160	7.12170518054e-159	down
TRINITY_DN45491_c0_g1	31.3833	4.84075	2.69669456837	3.56093013832e-160	8.01623342767e-159	up
TRINITY_DN59461_c0_g1	0.847655	13.5346	-3.99703124086	5.96782210646e-160	1.34285334623e-158	down
TRINITY_DN45847_c0_g1	22.370029	2.6575583	3.07339388044	6.3932959234e-160	1.43794880965e-158	up
TRINITY_DN28339_c0_g1	5.97637	39.2141	-2.71403111565	1.61136751144e-159	3.62259022133e-158	down
TRINITY_DN42021_c0_g1	17.948672	2.1079847	3.0899408039	1.71923963027e-159	3.86337705488e-158	up
TRINITY_DN47675_c2_g2	85.986018	227.502376	-1.40370762219	1.85001635981e-159	4.15539596107e-158	down
TRINITY_DN51716_c0_g1	95.304577702	21.718652	2.13361094888	1.91526197314e-159	4.30002795183e-158	up
TRINITY_DN43096_c1_g1	3.299749	13.971888	-2.08209878996	2.17018865209e-159	4.87020133712e-158	down
TRINITY_DN45358_c0_g1	58.9320612	16.8373615	1.8073866481	2.5079001233e-159	5.62556419815e-158	up
TRINITY_DN51928_c0_g1	31.957548	7.9768580119	2.00226421587	2.76876314291e-159	6.20794929004e-158	up
TRINITY_DN39956_c0_g1	32.163313	4.290299	2.90626591897	2.80081132251e-159	6.27700973863e-158	up
TRINITY_DN46473_c2_g3	90.401811	20.935533	2.11039802585	3.16200538809e-159	7.08019142415e-158	up
TRINITY_DN53698_c5_g3	2205.47	754.535	1.54742640771	3.29103288207e-159	7.36582619617e-158	up
TRINITY_DN45464_c1_g2	39.3786	6.31497	2.64056403557	4.57475978395e-159	1.0234449266e-157	up
TRINITY_DN52337_c4_g1	21.294526	5.3938722	1.98108937243	4.9876138992e-159	1.11531112052e-157	up
TRINITY_DN48596_c0_g1	26.9148076	5.71998004845	2.23431809238	7.00961494406e-159	1.5660718057e-157	up
TRINITY_DN51905_c1_g1	32.0065	3.93491	3.02396237915	7.66533402245e-159	1.71181123937e-157	up
TRINITY_DN50876_c1_g1	21.178699	4.3496553	2.28364098741	9.50347154241e-159	2.12136028186e-157	up
TRINITY_DN47308_c0_g2	27.280153	6.625162	2.04182409848	9.75905193545e-159	2.17744520489e-157	up
TRINITY_DN47030_c0_g1	15.4109237	1.8975574	3.02173790461	9.874716406e-159	2.20227614095e-157	up
TRINITY_DN52917_c0_g3	27.8479	4.258	2.70932068366	1.04926447163e-158	2.33905121542e-157	up
TRINITY_DN44457_c0_g1	10.152099	39.682795	-1.96673560037	1.08441233115e-158	2.4163337362e-157	down
TRINITY_DN51450_c1_g1	121.604919295	40.68510949	1.5796288131	1.09642092218e-158	2.44201077606e-157	up
TRINITY_DN53428_c2_g1	20.01415	5.61725	1.83308442813	1.19936560357e-158	2.67011353478e-157	up
TRINITY_DN47689_c0_g1	65.160952	11.376154	2.51799478167	1.47336380783e-158	3.27865785283e-157	up
TRINITY_DN52980_c2_g1	104.9956	14.27987	2.87827412019	1.66097265553e-158	3.69450815681e-157	up
TRINITY_DN51946_c1_g1	25.4511	6.0137	2.08140320672	1.83770328355e-158	4.08580532159e-157	up
TRINITY_DN53033_c0_g4	155.863326	52.9214	1.55835837499	2.27460431195e-158	5.05494404619e-157	up
TRINITY_DN43863_c0_g1	8.35791	44.728695	-2.41998653846	2.83290493829e-158	6.2928995134e-157	down
TRINITY_DN53213_c1_g2	50.1286972164	10.5682497	2.24590028153	3.85004781058e-158	8.54856667813e-157	up
TRINITY_DN52405_c0_g3	114.062	34.66301	1.71834939169	4.14369324553e-158	9.19651425074e-157	up
TRINITY_DN48115_c1_g3	27.1756	3.60923	2.91254890059	6.21049339678e-158	1.37774965016e-156	up
TRINITY_DN44662_c0_g2	27.4838	3.9748753	2.78959998376	6.3906955253e-158	1.41710154168e-156	up
TRINITY_DN42603_c4_g1	25.33987275	3.29816735	2.94167277115	8.94738438778e-158	1.98315957967e-156	up
TRINITY_DN34780_c0_g1	1.31877	20.26364	-3.94162847324	1.0270293956e-157	2.27537639336e-156	down
TRINITY_DN48331_c0_g1	13.5003913	2.2283413723	2.59895905407	1.36931467741e-157	3.0323723538e-156	up
TRINITY_DN53575_c1_g3	61.9087	13.0226	2.2491246494	2.0469268473e-157	4.53096349101e-156	up
TRINITY_DN49574_c0_g1	93.3171	17.286	2.43253740729	2.68739236512e-157	5.94604756443e-156	up
TRINITY_DN53547_c3_g1	39.33502	10.55175	1.89833202846	2.71072184113e-157	5.99503051824e-156	up
TRINITY_DN42783_c1_g1	26.07257	2.4876976	3.38964976796	2.81431090288e-157	6.2186634595e-156	up
TRINITY_DN46516_c0_g1	28.068612	2.477664	3.50190526432	3.36931505867e-157	7.44176580928e-156	up
TRINITY_DN56109_c0_g1	8.25289	105.013	-3.66952471469	6.69127260701e-157	1.47724516643e-155	down
TRINITY_DN40098_c0_g1	79.105936	18.39340543	2.10459734568	7.3590652437e-157	1.62396277118e-155	up
TRINITY_DN51836_c1_g1	29.862	4.30321	2.79482564109	7.4622416948e-157	1.64600963168e-155	up
TRINITY_DN51847_c1_g1	27.1967	3.76093	2.8542702483	7.75589322622e-157	1.71003347102e-155	up
TRINITY_DN45174_c1_g1	75.3774406	13.810051	2.44841416248	8.74024125134e-157	1.92622059382e-155	up
TRINITY_DN41448_c0_g1	27.9983	3.46667	3.01371681746	9.26537886851e-157	2.04105956554e-155	up
TRINITY_DN44510_c1_g2	52.0451	4.66369	3.48021854196	9.59982160783e-157	2.11380848841e-155	up
TRINITY_DN42586_c1_g3	8.98435	1.138267	2.98057512522	1.0346938828e-156	2.27732187514e-155	up
TRINITY_DN42806_c0_g1	31.8573	7.23907	2.13774772743	1.30792699567e-156	2.87743939048e-155	up
TRINITY_DN40986_c0_g5	4.95069	48.03373	-3.27834632439	1.74024992761e-156	3.82687725453e-155	down
TRINITY_DN43096_c1_g3	1.546898	11.8581	-2.9384228922	2.05798683275e-156	4.52361682155e-155	down
TRINITY_DN42485_c0_g4	62.970228	10.28511	2.61411266734	2.14140022447e-156	4.70491146657e-155	up
TRINITY_DN45224_c1_g1	156.248	28.2609	2.46695840741	2.74122076304e-156	6.02016092182e-155	up
TRINITY_DN48459_c0_g2	98.0604	28.2679	1.79450593609	3.56031321851e-156	7.81560951448e-155	up
TRINITY_DN53733_c4_g1	61.4974537	18.359145	1.74402780409	4.5343201795e-156	9.94941327616e-155	up
TRINITY_DN38938_c0_g1	41.927437	5.1681644	3.02017077357	4.62211327156e-156	1.01376337097e-154	up
TRINITY_DN53793_c7_g3	16.69408	36.4398	-1.12617845133	5.17051136977e-156	1.13305555206e-154	down
TRINITY_DN41824_c4_g1	28.447286	2.7748732	3.35779726645	7.49992016688e-156	1.64280235648e-154	up
TRINITY_DN50479_c1_g1	39.82785	7.2085529439	2.46599601697	8.90984099736e-156	1.94993807149e-154	up
TRINITY_DN48204_c2_g1	47.813113	10.631594	2.1690484222	1.09022651307e-155	2.38494749073e-154	up
TRINITY_DN46924_c0_g2	27.4118101325	6.529858	2.06967407534	1.37783912151e-155	3.01150282328e-154	up
TRINITY_DN45102_c0_g1	91.5169	21.555967	2.08595090056	1.43216369666e-155	3.12887985396e-154	up
TRINITY_DN48623_c0_g3	18.919065	2.63742	2.84264155214	1.44088618478e-155	3.14657036863e-154	up
TRINITY_DN41941_c0_g1	38.1055	6.7346974	2.50031421594	1.62756289304e-155	3.55268888915e-154	up
TRINITY_DN53418_c2_g1	37.2672170005	8.86950255474	2.07098198864	2.12367947393e-155	4.63361638491e-154	up
TRINITY_DN43987_c0_g2	29.177804	5.0376305	2.53405409393	2.26097829669e-155	4.93104868033e-154	up
TRINITY_DN48169_c0_g1	16.398804	1.788495	3.19677260965	2.37253285448e-155	5.17210107245e-154	up
TRINITY_DN48013_c0_g1	9.2338076	18.596932	-1.01006705745	2.73120526114e-155	5.95142632141e-154	down
TRINITY_DN47975_c0_g2	21.474446	3.3838158824	2.66589793616	3.33619986054e-155	7.26344966178e-154	up
TRINITY_DN53616_c2_g2	32.184557	7.6038416	2.0815682274	3.59907114309e-155	7.83237548891e-154	up
[truncated: 10,639 more rows]
