# Supplementary material for: The Mechanism of Chlorantraniliprole Resistance and Detoxification in Trichogramma chilonis (Hymenoptera: Trichogrammatidae)
Source: J Insect Sci. 2022 Jul 29;22(4):7. doi: 10.1093/jisesa/ieac044 (PMC9334689; doi:10.1093/jisesa/ieac044)
Supplement: ieac044_suppl_Supplementary_Table_S2 [file ieac044_suppl_supplementary_table_s2.xls]

Gene id	MeanTPM (T7)	MeanTPM (T4)	log2FoldChange	pValue	qValue	result
TRINITY_DN42936_c0_g1	574.23256	1984.66218	-1.78918641807	0.0	0.0	down
TRINITY_DN44311_c1_g5	42.0227	716.487952	-4.09170168058	0.0	0.0	down
TRINITY_DN44311_c1_g2	120.006	944.6873	-2.97673032452	0.0	0.0	down
TRINITY_DN47998_c2_g2	1927.846	4567.371	-1.24437417126	0.0	0.0	down
TRINITY_DN50840_c2_g1	4725.47	16370.211	-1.79254318373	0.0	0.0	down
TRINITY_DN50638_c2_g2	79.398853	601.333172	-2.92097447431	0.0	0.0	down
TRINITY_DN48750_c1_g1	125.153736	362.461807	-1.5341276268	0.0	0.0	down
TRINITY_DN52100_c1_g1	39.360601	222.493853547	-2.49894132721	0.0	0.0	down
TRINITY_DN49916_c1_g2	417.181536	1579.770102	-1.92096741142	0.0	0.0	down
TRINITY_DN48830_c3_g1	253.171	1128.438	-2.15614309159	0.0	0.0	down
TRINITY_DN53569_c1_g1	82.83466	380.783953	-2.20066622464	0.0	0.0	down
TRINITY_DN51171_c1_g1	482.47	1313.46	-1.44486112197	0.0	0.0	down
TRINITY_DN52667_c0_g1	261.239441	58.242861	2.16521959597	0.0	0.0	up
TRINITY_DN44870_c1_g1	14.523944	336.44889	-4.53388218369	0.0	0.0	down
TRINITY_DN46260_c1_g2	122.285023	894.9279	-2.87152373718	0.0	0.0	down
TRINITY_DN46852_c3_g1	459.17826	1689.32667	-1.87932208954	0.0	0.0	down
TRINITY_DN53613_c3_g2	198.8446	24.45396	3.02350136871	0.0	0.0	up
TRINITY_DN47393_c0_g2	86.993	800.473858	-3.20188306526	0.0	0.0	down
TRINITY_DN39462_c0_g1	707.826675	1906.99206	-1.42983079983	0.0	0.0	down
TRINITY_DN51906_c0_g1	144.37305	353.907877	-1.29357241183	0.0	0.0	down
TRINITY_DN43510_c1_g5	373.610575	971.366197	-1.37847999133	0.0	0.0	down
TRINITY_DN48512_c0_g1	180.396931	980.596128	-2.44248427001	0.0	0.0	down
TRINITY_DN43992_c0_g2	37.7009	215.137	-2.51258479656	0.0	0.0	down
TRINITY_DN51075_c2_g4	2898.754	5803.729935	-1.00154748238	0.0	0.0	down
TRINITY_DN49266_c0_g4	592.59857	1213.17732	-1.03366338251	0.0	0.0	down
TRINITY_DN48204_c3_g1	10.2496	422.162753	-5.3641597833	0.0	0.0	down
TRINITY_DN41316_c4_g1	435.0056	941.2465	-1.1135386217	0.0	0.0	down
TRINITY_DN49063_c1_g1	1871.056	4827.705	-1.36748478344	0.0	0.0	down
TRINITY_DN44524_c6_g6	3246.61	7384.89	-1.18564234095	0.0	0.0	down
TRINITY_DN50265_c3_g1	185.864288	487.406343	-1.39087542892	0.0	0.0	down
TRINITY_DN42936_c0_g2	1037.17	4091.1	-1.97983641974	0.0	0.0	down
TRINITY_DN44524_c6_g7	1152.7	3001.27	-1.38055602422	0.0	0.0	down
TRINITY_DN51398_c0_g3	217.454414	28.082883	2.95295003765	0.0	0.0	up
TRINITY_DN46212_c1_g4	228.545626	712.209906	-1.63982029371	0.0	0.0	down
TRINITY_DN53788_c2_g1	291.867377	90.173764	1.69453331654	0.0	0.0	up
TRINITY_DN41658_c1_g1	157.887554023	392.757331	-1.31474075359	0.0	0.0	down
TRINITY_DN53763_c1_g2	741.48127	168.834718203	2.13479864822	0.0	0.0	up
TRINITY_DN44524_c6_g1	2521.42	6322.33	-1.32621988807	0.0	0.0	down
TRINITY_DN53747_c1_g6	165.35361	482.3903	-1.54464635474	0.0	0.0	down
TRINITY_DN41613_c1_g1	1971.3495	4438.9637	-1.17103933689	0.0	0.0	down
TRINITY_DN49642_c2_g1	518.507177986	159.7891018	1.69819494666	0.0	0.0	up
TRINITY_DN50194_c3_g2	598.278	86.7573	2.78575895262	0.0	0.0	up
TRINITY_DN46984_c0_g2	1009.90848	332.37769	1.60332910562	0.0	0.0	up
TRINITY_DN43985_c0_g2	122.632012	314.052805	-1.35667152405	0.0	0.0	down
TRINITY_DN44562_c0_g1	462.934006	1077.6035218	-1.21894802242	0.0	0.0	down
TRINITY_DN47039_c0_g1	291.069823	647.710648	-1.15398418723	0.0	0.0	down
TRINITY_DN45289_c0_g2	195.468361	393.430323	-1.00917304708	0.0	0.0	down
TRINITY_DN39654_c0_g1	218.323226	774.9722	-1.82767894108	0.0	0.0	down
TRINITY_DN50124_c2_g1	486.990239	1104.86214623	-1.18190161461	0.0	0.0	down
TRINITY_DN51580_c4_g2	13.14578	163.8585	-3.63977886184	0.0	0.0	down
TRINITY_DN44842_c1_g10	1317.81	360.492	1.87010323079	0.0	0.0	up
TRINITY_DN45356_c0_g1	2.54962577	108.102949	-5.40597656331	0.0	0.0	down
TRINITY_DN52447_c0_g2	145.06793442	24.2132821737	2.58285810489	0.0	0.0	up
TRINITY_DN46984_c0_g1	3723.19	659.356	2.49740971925	0.0	0.0	up
TRINITY_DN48204_c3_g2	11.5523	468.265	-5.34107319119	0.0	0.0	down
TRINITY_DN51221_c1_g1	402.49241	80.7155	2.3180439283	0.0	0.0	up
TRINITY_DN37212_c0_g1	172.54751	975.70592	-2.49945272705	0.0	0.0	down
TRINITY_DN43189_c3_g1	329.189198	811.135032	-1.30102510806	0.0	0.0	down
TRINITY_DN53763_c1_g3	342.4244	59.60037	2.52239231485	0.0	0.0	up
TRINITY_DN49952_c1_g1	49.50775	6.13347745	3.01287721943	0.0	0.0	up
TRINITY_DN51334_c1_g1	249.8411878	87.163481	1.51921561454	0.0	0.0	up
TRINITY_DN39694_c0_g1	9.538641	254.03411	-4.73509467961	0.0	0.0	down
TRINITY_DN52242_c5_g1	100.032	19.5956	2.35185993578	0.0	0.0	up
TRINITY_DN44463_c2_g1	203.848668047	27.6028848595	2.88460756991	0.0	0.0	up
TRINITY_DN44192_c1_g1	16.660502	332.780668311	-4.32006785124	0.0	0.0	down
TRINITY_DN51171_c1_g3	4890.18	10482.9	-1.10007840605	0.0	0.0	down
TRINITY_DN49951_c1_g1	252.703	523.116453	-1.04968935467	0.0	0.0	down
TRINITY_DN51893_c1_g2	835.74956	223.89533	1.90024625347	0.0	0.0	up
TRINITY_DN52463_c0_g4	155.679	31.619	2.29971070209	0.0	0.0	up
TRINITY_DN53818_c5_g1	24.4485927717	55.055873	-1.17114504129	0.0	0.0	down
TRINITY_DN51798_c0_g2	324.232646	728.112557	-1.16713213134	0.0	0.0	down
TRINITY_DN53379_c2_g1	238.707379	80.680041	1.56495944195	0.0	0.0	up
TRINITY_DN49901_c3_g1	190.946752004	30.4292175	2.64964124005	0.0	0.0	up
TRINITY_DN39926_c0_g1	25.608578	510.624486	-4.31756367111	0.0	0.0	down
TRINITY_DN50247_c1_g1	39.353429	146.096954	-1.89236484615	0.0	0.0	down
TRINITY_DN50982_c0_g2	2139.005	793.9905	1.42974620394	0.0	0.0	up
TRINITY_DN48121_c1_g1	190.849119	450.869223	-1.24027650606	0.0	0.0	down
TRINITY_DN52412_c4_g1	546.517	57.4127	3.25082456391	0.0	0.0	up
TRINITY_DN39462_c0_g2	289.4	746.339	-1.36676615436	0.0	0.0	down
TRINITY_DN51360_c2_g1	451.680581	158.925425	1.50695294314	0.0	0.0	up
TRINITY_DN44452_c0_g1	11.229593	165.7108	-3.88329008607	0.0	0.0	down
TRINITY_DN52103_c7_g2	895.329	287.919	1.63675491978	0.0	0.0	up
TRINITY_DN50738_c8_g1	127.85839	57.39346	1.15558857668	0.0	0.0	up
TRINITY_DN47392_c2_g2	1671.30588	3517.483793	-1.07356797864	0.0	0.0	down
TRINITY_DN52103_c7_g5	5503.23	961.846	2.51640079596	0.0	0.0	up
TRINITY_DN50194_c3_g1	416.56068	104.800502	1.99088103944	0.0	0.0	up
TRINITY_DN50943_c1_g1	30.1191536964	164.382046707	-2.44829960288	0.0	0.0	down
TRINITY_DN49547_c0_g1	7.36214	101.0016	-3.77810915257	0.0	0.0	down
TRINITY_DN47771_c0_g2	145.33882	447.6015	-1.62279477278	0.0	0.0	down
TRINITY_DN49566_c0_g2	41.0151	156.6256	-1.93309298517	0.0	0.0	down
TRINITY_DN53115_c2_g1	3.03883938476	57.649546	-4.24571691687	0.0	0.0	down
TRINITY_DN46743_c2_g1	126.8368	25.23366	2.32955200349	0.0	0.0	up
TRINITY_DN53628_c3_g1	321.099	113.459	1.50084711846	0.0	0.0	up
TRINITY_DN48552_c1_g6	476.340394	1046.278745	-1.13520245873	0.0	0.0	down
TRINITY_DN38977_c1_g1	100.60997	347.727981	-1.78918588574	0.0	0.0	down
TRINITY_DN45220_c2_g3	668.236219	190.394176	1.81136883168	0.0	0.0	up
TRINITY_DN41277_c0_g1	26.57732	108.9977143	-2.03603034298	0.0	0.0	down
TRINITY_DN47370_c2_g2	109.175772	252.24137	-1.20815217818	0.0	0.0	down
TRINITY_DN39738_c0_g1	344.552654	103.937846	1.72900340406	0.0	0.0	up
TRINITY_DN45164_c1_g2	1.42334	50.281892	-5.14268670473	0.0	0.0	down
TRINITY_DN52103_c7_g4	2137.11	519.886	2.03939395686	0.0	0.0	up
TRINITY_DN51263_c1_g1	244.7325	54.87986	2.15685699496	0.0	0.0	up
TRINITY_DN53714_c2_g1	35.5849712	8.5419447	2.05863160514	0.0	0.0	up
TRINITY_DN45874_c4_g1	87.6068830038	16.7331488	2.38833526891	0.0	0.0	up
TRINITY_DN51939_c2_g1	45.785662	190.973914	-2.06040780013	0.0	0.0	down
TRINITY_DN46452_c0_g1	1.564052	56.9922	-5.18740410054	0.0	0.0	down
TRINITY_DN46099_c1_g1	7.90255262	44.8228701	-2.5038443889	0.0	0.0	down
TRINITY_DN41755_c0_g4	1961.78	4012.17	-1.0322194734	0.0	0.0	down
TRINITY_DN52103_c7_g1	939.421	244.865	1.93978526852	0.0	0.0	up
TRINITY_DN52328_c1_g1	100.239	16.5775	2.59614556719	0.0	0.0	up
TRINITY_DN50593_c0_g1	37.074045	7.70307900282	2.26690240361	0.0	0.0	up
TRINITY_DN51372_c0_g5	2029.98	4759.59	-1.22937178884	0.0	0.0	down
TRINITY_DN47393_c0_g1	93.642585	491.88809	-2.39309345811	0.0	0.0	down
TRINITY_DN48085_c2_g1	640.409	1887.31	-1.55926592415	0.0	0.0	down
TRINITY_DN50384_c5_g1	1.31822	84.656348	-6.004955184	0.0	0.0	down
TRINITY_DN44255_c0_g1	1.94172	40.22774	-4.37278360814	0.0	0.0	down
TRINITY_DN53176_c4_g2	497.856	92.0541	2.43517463279	0.0	0.0	up
TRINITY_DN53739_c4_g1	151.651	485.779	-1.67954511304	0.0	0.0	down
TRINITY_DN53008_c2_g1	429.04054	107.902654	1.99138362414	0.0	0.0	up
TRINITY_DN38670_c0_g2	44.229	212.232	-2.26257767093	0.0	0.0	down
TRINITY_DN47212_c0_g1	11.7056880126	101.400258	-3.11477968531	0.0	0.0	down
TRINITY_DN48720_c1_g1	0.770125	24.5241	-4.99296375177	0.0	0.0	down
TRINITY_DN48608_c0_g2	7.382075	46.2593413	-2.64764642299	0.0	0.0	down
TRINITY_DN53670_c1_g1	93.785625	223.578474	-1.25334257748	0.0	0.0	down
TRINITY_DN53717_c7_g1	56.40923	20.26403	1.47701012592	0.0	0.0	up
TRINITY_DN46180_c1_g2	406.987	81.1607	2.32612949928	0.0	0.0	up
TRINITY_DN40909_c0_g1	75.03327	208.902216	-1.47722545802	0.0	0.0	down
TRINITY_DN47678_c2_g3	149.0423	329.62859	-1.1451195356	0.0	0.0	down
TRINITY_DN43311_c1_g1	550.174567	152.941563	1.8469089265	0.0	0.0	up
TRINITY_DN52827_c1_g2	8.547599	43.6296214	-2.3517168222	0.0	0.0	down
TRINITY_DN50125_c0_g1	57.464234113	13.367896344	2.10389184652	0.0	0.0	up
TRINITY_DN53401_c1_g1	29.271142	6.885805	2.08778180219	0.0	0.0	up
TRINITY_DN50900_c0_g2	54.31673	164.02379	-1.59443654488	0.0	0.0	down
TRINITY_DN50460_c2_g3	114.8900627	17.4456094	2.71931812001	0.0	0.0	up
TRINITY_DN45220_c2_g2	1853.296	328.176	2.49755167907	0.0	0.0	up
TRINITY_DN50920_c1_g2	156.9261468	515.4190086	-1.7156599926	0.0	0.0	down
TRINITY_DN45559_c0_g3	2.62214	54.1143923	-4.36719572484	0.0	0.0	down
TRINITY_DN53376_c0_g1	266.869096	65.4821719	2.0269581693	0.0	0.0	up
TRINITY_DN43565_c1_g1	35.104	126.615	-1.85074099411	0.0	0.0	down
TRINITY_DN53827_c3_g1	56.251188	9.848836	2.51385843313	0.0	0.0	up
TRINITY_DN47524_c0_g4	4.246621	143.233611	-5.07591090531	0.0	0.0	down
TRINITY_DN46202_c2_g4	85.0036	14.0551	2.59643022401	0.0	0.0	up
TRINITY_DN42545_c1_g2	698.508673	2551.4072	-1.86894323484	0.0	0.0	down
TRINITY_DN50982_c0_g1	1135.401	456.9192	1.31319094559	0.0	0.0	up
TRINITY_DN51145_c0_g2	194.2136	537.690130041	-1.46913075898	0.0	0.0	down
TRINITY_DN44524_c6_g5	66.5696	223.971	-1.75037653811	0.0	0.0	down
TRINITY_DN48342_c1_g5	1.53014	76.1898	-5.63786230483	0.0	0.0	down
TRINITY_DN46051_c2_g1	2.898785	74.0329	-4.67464630339	0.0	0.0	down
TRINITY_DN47866_c0_g2	162.556	42.2546	1.94375649495	0.0	0.0	up
TRINITY_DN51384_c4_g1	67.40315	179.4591	-1.41276716049	0.0	0.0	down
TRINITY_DN50922_c4_g1	51.2438	14.987075	1.77365862054	0.0	0.0	up
TRINITY_DN51753_c1_g1	77.3377	19.4577	1.9908306735	0.0	0.0	up
TRINITY_DN40469_c0_g1	26.652	85.56123	-1.68271342364	0.0	0.0	down
TRINITY_DN43777_c2_g1	210.563828184	477.554208187	-1.18140688227	0.0	0.0	down
TRINITY_DN40213_c0_g1	151.728	17.983	3.07678172367	0.0	0.0	up
TRINITY_DN49021_c2_g1	139.731882721	41.135571	1.76420286433	0.0	0.0	up
TRINITY_DN42959_c1_g2	306.972957	1082.8258	-1.81861769645	0.0	0.0	down
TRINITY_DN47934_c0_g1	31.30507945	8.5832951	1.86679325741	0.0	0.0	up
TRINITY_DN46096_c1_g2	0.785769	44.6243	-5.82758047622	0.0	0.0	down
TRINITY_DN51481_c1_g1	1.40917	53.79324	-5.25450731429	0.0	0.0	down
TRINITY_DN44520_c1_g2	302.065932	74.1385939	2.02656682268	0.0	0.0	up
TRINITY_DN45217_c3_g2	3.135052	55.150163	-4.13680387199	0.0	0.0	down
TRINITY_DN43983_c1_g1	463.4807	195.2333	1.24731011681	0.0	0.0	up
TRINITY_DN46809_c1_g3	149.640857	41.943619	1.83498088216	0.0	0.0	up
TRINITY_DN53178_c3_g1	113.512548	36.4911589	1.63723291153	0.0	0.0	up
TRINITY_DN53172_c3_g1	110.99067	26.827359	2.04866146548	0.0	0.0	up
TRINITY_DN50152_c2_g1	5.092959	150.0522	-4.88081655792	0.0	0.0	down
TRINITY_DN53091_c1_g1	4.02317700054	69.28131	-4.10605909325	0.0	0.0	down
TRINITY_DN49368_c1_g1	2.71126887	27.532254	-3.3440826308	0.0	0.0	down
TRINITY_DN50194_c3_g3	857.871	111.4748	2.94404311145	0.0	0.0	up
TRINITY_DN51171_c1_g2	123.9443	291.09764	-1.23181121751	0.0	0.0	down
TRINITY_DN52399_c3_g2	77.240742	167.73537	-1.11875301054	0.0	0.0	down
TRINITY_DN45426_c1_g1	3.8454612	33.690678	-3.13112092064	0.0	0.0	down
TRINITY_DN52634_c1_g1	60.85845433	9.0613903	2.74765336626	0.0	0.0	up
TRINITY_DN51927_c1_g2	19.4077816	53.0258450501	-1.45006048685	0.0	0.0	down
TRINITY_DN47644_c0_g2	10.093168	41.31853	-2.03340985557	0.0	0.0	down
TRINITY_DN51374_c0_g1	1.410755	23.738569	-4.07269360166	0.0	0.0	down
TRINITY_DN52711_c1_g1	209.205207007	51.2924251471	2.02810107013	0.0	0.0	up
TRINITY_DN44965_c0_g1	64.16184	178.37507	-1.4751265755	0.0	0.0	down
TRINITY_DN41549_c1_g4	2056.46	4161.55	-1.01695796048	0.0	0.0	down
TRINITY_DN52322_c0_g3	145.906	33.6498	2.1163693763	0.0	0.0	up
TRINITY_DN48009_c2_g1	4.760531	28.86614	-2.60018379333	0.0	0.0	down
TRINITY_DN51461_c0_g1	88.1251	22.1319	1.99342567921	0.0	0.0	up
TRINITY_DN43216_c0_g1	558.406739	1158.8136943	-1.0532603813	0.0	0.0	down
TRINITY_DN44705_c0_g1	45.9568445	9.32119079	2.30169356543	0.0	0.0	up
TRINITY_DN45603_c0_g2	4.472122	101.9075	-4.51015687639	0.0	0.0	down
TRINITY_DN51086_c2_g2	2.179386	44.89993	-4.36471954994	0.0	0.0	down
TRINITY_DN52672_c1_g4	56.85157	10.070376	2.49708264021	0.0	0.0	up
TRINITY_DN49408_c0_g1	56.2049	9.89386	2.5060905212	0.0	0.0	up
TRINITY_DN49625_c1_g1	74.2844	21.244	1.80600383671	0.0	0.0	up
TRINITY_DN51270_c1_g1	35.536651	9.7124181	1.87140529398	0.0	0.0	up
TRINITY_DN46208_c1_g1	1221.111	2789.183	-1.19164824512	0.0	0.0	down
TRINITY_DN47427_c3_g2	1.35212	41.4672	-4.93867553417	0.0	0.0	down
TRINITY_DN46107_c0_g2	68.108944	16.220734	2.07000515995	0.0	0.0	up
TRINITY_DN52101_c3_g1	37.778756	115.12812	-1.60759315248	0.0	0.0	down
TRINITY_DN49175_c2_g1	3.343136	35.20962	-3.39669570637	0.0	0.0	down
TRINITY_DN52443_c0_g5	3.23733	21.4039837	-2.72500299487	0.0	0.0	down
TRINITY_DN49891_c0_g1	8.993091	38.701732	-2.10550915971	0.0	0.0	down
TRINITY_DN51602_c6_g1	77.147725	22.841401	1.75597247142	0.0	0.0	up
TRINITY_DN53069_c0_g1	633.05776	220.259269	1.52313440448	0.0	0.0	up
TRINITY_DN51843_c1_g1	3.692313	62.780305005	-4.0877152764	0.0	0.0	down
TRINITY_DN36541_c0_g1	135.766727	1101.76154	-3.02061014783	0.0	0.0	down
TRINITY_DN52827_c1_g1	28.7281004957	156.513500737	-2.44575259829	0.0	0.0	down
TRINITY_DN52339_c0_g1	64.45042	14.4775	2.15437726331	0.0	0.0	up
TRINITY_DN47515_c2_g1	0.975298	38.62072	-5.30738815197	0.0	0.0	down
TRINITY_DN43590_c0_g1	81.4112431	229.0666229	-1.49246730688	0.0	0.0	down
TRINITY_DN43857_c0_g1	16.2866	74.6341	-2.19614948484	0.0	0.0	down
TRINITY_DN46038_c0_g4	141.680004499	27.6578615352	2.35687464414	0.0	0.0	up
TRINITY_DN53704_c2_g1	43.12906	8.599795	2.32628609811	0.0	0.0	up
TRINITY_DN46578_c0_g3	67.071233	165.92273	-1.30674550765	0.0	0.0	down
TRINITY_DN43374_c4_g1	85.4445668	29.17489154	1.55026146495	0.0	0.0	up
TRINITY_DN51133_c0_g1	49.051166	13.8312641	1.82635441454	0.0	0.0	up
TRINITY_DN52831_c0_g1	37.210043	8.1557216	2.18980762352	0.0	0.0	up
TRINITY_DN52989_c1_g1	67.622862	13.645041	2.30913434709	0.0	0.0	up
TRINITY_DN50277_c0_g1	127.3430072	333.3758478	-1.38842984974	0.0	0.0	down
TRINITY_DN48803_c0_g2	216.94236	28.773042	2.91452211836	0.0	0.0	up
TRINITY_DN48207_c0_g1	85.8859	16.3338	2.3945608339	0.0	0.0	up
TRINITY_DN43311_c1_g2	811.594	247.826	1.71143064759	0.0	0.0	up
TRINITY_DN49766_c1_g3	101.411	21.7495	2.22116000894	0.0	0.0	up
TRINITY_DN53224_c2_g1	26.685421	7.760969	1.7817430748	0.0	0.0	up
TRINITY_DN50687_c0_g1	1.1267899	41.481236	-5.20216843983	0.0	0.0	down
TRINITY_DN49945_c1_g6	57.810688	166.581542	-1.52682040536	0.0	0.0	down
TRINITY_DN38349_c0_g1	61.86156	152.299005	-1.29979139614	0.0	0.0	down
TRINITY_DN51078_c1_g3	91.0043	19.9991	2.18599963774	0.0	0.0	up
TRINITY_DN46940_c0_g1	31.171084	74.397555	-1.25504688267	0.0	0.0	down
TRINITY_DN43525_c1_g1	12.1145	62.0248	-2.35611031626	0.0	0.0	down
TRINITY_DN51709_c5_g1	77.01764	15.069026	2.35360274621	0.0	0.0	up
TRINITY_DN48562_c0_g1	70.78516	19.52414	1.85818793133	0.0	0.0	up
TRINITY_DN47928_c0_g2	345.69619	795.61083	-1.20255821113	0.0	0.0	down
TRINITY_DN53723_c4_g2	55.486902	14.890189	1.8977851892	0.0	0.0	up
TRINITY_DN48151_c2_g1	0.510976	31.6195	-5.95141521338	0.0	0.0	down
TRINITY_DN45006_c0_g1	117.211928	286.731346	-1.29058023908	0.0	0.0	down
TRINITY_DN50805_c0_g1	161.417945	33.668832	2.26131539459	0.0	0.0	up
TRINITY_DN43739_c5_g1	2.36156	51.9625	-4.45965874732	0.0	0.0	down
TRINITY_DN49973_c0_g1	1.455188	64.0144	-5.4591190187	0.0	0.0	down
TRINITY_DN53257_c3_g2	93.8913	13.958218	2.74987671431	0.0	0.0	up
TRINITY_DN51302_c0_g1	40.8159907	9.46325530575	2.10872602243	0.0	0.0	up
TRINITY_DN42972_c0_g1	67.272139	16.015641	2.07052759036	0.0	0.0	up
TRINITY_DN53522_c0_g1	1.00036	37.8503	-5.24171355314	0.0	0.0	down
TRINITY_DN37883_c0_g1	181.420788	47.288527	1.93977766694	0.0	0.0	up
TRINITY_DN44610_c0_g2	246.328	507.24	-1.04208789051	0.0	0.0	down
TRINITY_DN53226_c2_g1	41.46817	10.066095	2.04250026356	0.0	0.0	up
TRINITY_DN49096_c0_g1	3.524087	27.187266	-2.94760963269	0.0	0.0	down
TRINITY_DN40334_c0_g1	41.2738	133.592	-1.69453544055	0.0	0.0	down
TRINITY_DN38054_c0_g1	9.15878	83.3508	-3.18596870495	0.0	0.0	down
TRINITY_DN46780_c0_g1	1.1952173286	82.4272	-6.10777561315	0.0	0.0	down
TRINITY_DN52103_c7_g3	314.628	142.259	1.14512714029	0.0	0.0	up
TRINITY_DN51833_c1_g2	77.61392	15.151384	2.35686583953	0.0	0.0	up
TRINITY_DN48191_c1_g3	1.12198	94.07162956	-6.38964083136	0.0	0.0	down
TRINITY_DN53822_c7_g3	82.9255	22.6262	1.87382149698	0.0	0.0	up
TRINITY_DN42139_c0_g1	12.2061	73.7505	-2.59505051528	0.0	0.0	down
TRINITY_DN50856_c0_g1	86.06459	18.8775396	2.1887490406	0.0	0.0	up
TRINITY_DN53747_c1_g5	49.6591	12.30062	2.01332708003	0.0	0.0	up
TRINITY_DN53632_c1_g1	41.1474925	12.1747624	1.75691089922	0.0	0.0	up
TRINITY_DN52296_c0_g2	196.4214622	69.870405	1.49119916796	0.0	0.0	up
TRINITY_DN48837_c0_g2	387.7774	865.3616	-1.1580743789	0.0	0.0	down
TRINITY_DN49151_c1_g4	34.5779	8.0943	2.09487202737	0.0	0.0	up
TRINITY_DN46849_c0_g2	75.8684834	21.3842303504	1.82695341529	0.0	0.0	up
TRINITY_DN52562_c2_g3	517.487	147.806	1.80781778547	0.0	0.0	up
TRINITY_DN52447_c0_g1	334.9153	104.59905	1.67892653581	0.0	0.0	up
TRINITY_DN41433_c0_g1	16.417578	71.17961	-2.11622271869	0.0	0.0	down
TRINITY_DN43640_c0_g1	2.727138	58.0705	-4.41234584483	0.0	0.0	down
TRINITY_DN51505_c1_g3	5.121234	43.67248	-3.09216107332	0.0	0.0	down
TRINITY_DN45001_c1_g1	246.95996	59.684127	2.04885795168	0.0	0.0	up
TRINITY_DN52996_c0_g4	37.94918	5.97054860428	2.66813330762	0.0	0.0	up
TRINITY_DN45332_c0_g1	50.2978878	17.9340544	1.48779613801	0.0	0.0	up
TRINITY_DN45272_c0_g1	0.742285	49.655801	-6.06384524375	0.0	0.0	down
TRINITY_DN46038_c0_g6	119.254855	22.74896	2.39017550403	0.0	0.0	up
TRINITY_DN48363_c2_g1	13.2551125	37.6567655	-1.50636017122	0.0	0.0	down
TRINITY_DN51423_c0_g1	1.29227	52.889699	-5.35500732925	0.0	0.0	down
TRINITY_DN50982_c0_g3	6500.31	2084.36	1.64090404791	0.0	0.0	up
TRINITY_DN48056_c0_g1	44.2255	10.3794	2.09115540517	0.0	0.0	up
TRINITY_DN44931_c0_g1	104.5324	27.9102	1.90508580979	0.0	0.0	up
TRINITY_DN53548_c2_g3	28.8294	6.33346	2.1864750402	0.0	0.0	up
TRINITY_DN53352_c2_g1	177.147048	57.8706593773	1.61404343705	0.0	0.0	up
TRINITY_DN44013_c5_g1	70.7236502	23.988622	1.55984245127	0.0	0.0	up
TRINITY_DN44557_c5_g3	73.8409	18.9487	1.96232126335	0.0	0.0	up
TRINITY_DN53448_c3_g3	391.13543	993.41324	-1.34472575001	0.0	0.0	down
TRINITY_DN49550_c1_g1	109.770229224	28.391029	1.95097979024	0.0	0.0	up
TRINITY_DN51361_c2_g1	1.83014992	44.086157	-4.59029198299	0.0	0.0	down
TRINITY_DN46181_c2_g1	2.843817	53.889132	-4.24409381378	0.0	0.0	down
TRINITY_DN51022_c0_g3	1.41947	92.007912	-6.01833366396	0.0	0.0	down
TRINITY_DN42955_c0_g1	203.259843	53.434861	1.92747204647	0.0	0.0	up
TRINITY_DN47589_c0_g1	118.9455608	32.640775	1.86555421237	0.0	0.0	up
TRINITY_DN47790_c1_g1	58.968798	17.836555	1.72511479087	0.0	0.0	up
TRINITY_DN53086_c1_g1	31.5586056	8.4111458	1.90765921337	0.0	0.0	up
TRINITY_DN51002_c1_g1	53.9926250048	18.9412140227	1.511233557	0.0	0.0	up
TRINITY_DN53380_c2_g1	56.8091677011	142.371881357	-1.32546856854	0.0	0.0	down
TRINITY_DN53831_c2_g1	71.359536	29.0539801	1.29637042275	0.0	0.0	up
TRINITY_DN46718_c0_g1	56.5163	123.4328	-1.1269868914	0.0	0.0	down
TRINITY_DN53583_c5_g1	270.643	107.813065	1.32785905688	0.0	0.0	up
TRINITY_DN53686_c4_g1	80.0747	24.2563	1.72298698608	0.0	0.0	up
TRINITY_DN43774_c0_g1	1.90002	61.7243	-5.02175206036	0.0	0.0	down
TRINITY_DN53755_c3_g1	1.64383	72.3131	-5.45912401205	0.0	0.0	down
TRINITY_DN51246_c0_g3	38.0696	6.20705	2.61665973898	0.0	0.0	up
TRINITY_DN51158_c2_g7	56.42385	16.208286	1.79957357324	0.0	0.0	up
TRINITY_DN43814_c0_g1	94.1219	22.16422	2.08629785166	0.0	0.0	up
TRINITY_DN49920_c3_g1	18.4366600003	48.5102710002	-1.39571291942	0.0	0.0	down
TRINITY_DN47904_c2_g1	797.1565564	354.561089222	1.16882886952	0.0	0.0	up
TRINITY_DN53715_c1_g1	50.4959	7.25176	2.79976316902	0.0	0.0	up
TRINITY_DN40660_c2_g1	207.611555	464.419468	-1.16154170805	0.0	0.0	down
TRINITY_DN50128_c0_g1	116.219642	48.781085	1.25246016339	0.0	0.0	up
TRINITY_DN43892_c1_g1	98.00659	15.374999	2.67229244323	0.0	0.0	up
TRINITY_DN52323_c2_g1	71.369837	24.122432	1.56493911187	0.0	0.0	up
TRINITY_DN51558_c0_g1	57.714529	15.320971	1.91342681314	0.0	0.0	up
TRINITY_DN51372_c0_g3	608.8150804	1408.32982356	-1.20990924519	0.0	0.0	down
TRINITY_DN52150_c1_g1	34.396	7.00797	2.29517229582	0.0	0.0	up
TRINITY_DN53712_c3_g1	70.95464	16.931744	2.06716644975	0.0	0.0	up
TRINITY_DN51145_c1_g2	360.01789	782.5133	-1.12004667434	0.0	0.0	down
TRINITY_DN40288_c0_g1	33.9979341957	83.8580872	-1.30250283567	0.0	0.0	down
TRINITY_DN53260_c0_g2	23.3841398	5.1813521	2.17412982859	0.0	0.0	up
TRINITY_DN45886_c3_g1	101.621829	257.286091	-1.34016313119	0.0	0.0	down
TRINITY_DN47448_c0_g1	6.073319	47.4685592169	-2.96641520763	0.0	0.0	down
TRINITY_DN46774_c2_g1	471.221328099	1104.463213	-1.22886862277	0.0	0.0	down
TRINITY_DN52078_c1_g2	42.0145	9.22072	2.1879360022	0.0	0.0	up
TRINITY_DN44480_c5_g1	1.54114	47.1495	-4.93517264183	0.0	0.0	down
TRINITY_DN43176_c1_g2	270.2518	610.0725	-1.17467647334	0.0	0.0	down
TRINITY_DN53517_c1_g1	45.120921	15.03459	1.58551099056	0.0	0.0	up
TRINITY_DN49485_c1_g2	140.9567061	55.5748153385	1.34274896197	0.0	0.0	up
TRINITY_DN51418_c0_g3	11.67672	49.548711	-2.08521244954	0.0	0.0	down
TRINITY_DN51036_c1_g2	24.484099	81.36923	-1.73263823177	0.0	0.0	down
TRINITY_DN44399_c0_g1	68.9066	16.28501	2.08109756788	0.0	0.0	up
TRINITY_DN51149_c2_g1	0.473299	32.9988	-6.12351787774	0.0	0.0	down
TRINITY_DN46411_c0_g2	0.893673000871	30.8344	-5.10864992417	0.0	0.0	down
TRINITY_DN53106_c3_g3	135.441088	50.964487	1.41010126196	0.0	0.0	up
TRINITY_DN49049_c1_g1	18.0491027	50.031011	-1.47089548964	0.0	0.0	down
TRINITY_DN53408_c1_g3	139.30906	46.44069	1.58482777448	0.0	0.0	up
TRINITY_DN45618_c0_g2	27.54981	5.2671873	2.38693770171	0.0	0.0	up
TRINITY_DN51208_c0_g1	26.7087739372	5.62848085373	2.24649625914	0.0	0.0	up
TRINITY_DN45290_c1_g1	26.04306538	119.756666	-2.20113478777	0.0	0.0	down
TRINITY_DN50434_c0_g2	46.868776	105.571644	-1.1715233625	0.0	0.0	down
TRINITY_DN52952_c1_g1	195.207474883	41.820658	2.22272063126	0.0	0.0	up
TRINITY_DN49297_c0_g1	0.793486	12.219116	-3.94479133712	0.0	0.0	down
TRINITY_DN49098_c0_g1	44.9462599	97.683537	-1.1199143693	0.0	0.0	down
TRINITY_DN45110_c0_g1	1.256805	24.8632537	-4.30618237491	0.0	0.0	down
TRINITY_DN52797_c3_g5	102.221	27.6879	1.88436406883	0.0	0.0	up
TRINITY_DN50032_c0_g3	239.920467101	503.3361654	-1.06896602509	0.0	0.0	down
TRINITY_DN51441_c2_g1	150.51942554	46.76137808	1.68656033594	0.0	0.0	up
TRINITY_DN51481_c2_g2	1.954502	27.38587	-3.80855874691	0.0	0.0	down
TRINITY_DN53824_c1_g1	2.55839	16.89472	-2.72326433061	0.0	0.0	down
TRINITY_DN45776_c1_g1	0.63134	72.4831	-6.84308368925	0.0	0.0	down
TRINITY_DN50017_c0_g1	80.15856663	24.1998545577	1.72785833409	0.0	0.0	up
TRINITY_DN50593_c0_g2	41.2853	11.9388	1.78997035377	0.0	0.0	up
TRINITY_DN47509_c1_g1	85.8771	25.5991	1.74618038379	0.0	0.0	up
TRINITY_DN52979_c1_g2	39.7884	6.3197	2.65441990597	0.0	0.0	up
TRINITY_DN49842_c0_g1	43.69183	10.337471	2.07948025109	0.0	0.0	up
TRINITY_DN52685_c3_g1	252.7118	91.23771	1.46979088872	0.0	0.0	up
TRINITY_DN44347_c0_g2	27.285856	69.3644695266	-1.34604355815	0.0	0.0	down
TRINITY_DN51968_c0_g2	27.358153	138.00406	-2.3346679713	0.0	0.0	down
TRINITY_DN50375_c0_g1	69.8007495535	16.0822430003	2.11777389475	0.0	0.0	up
TRINITY_DN48512_c0_g2	35.6671	155.272	-2.12213186997	0.0	0.0	down
TRINITY_DN49144_c3_g2	1.247842	21.478241	-4.10536866714	0.0	0.0	down
TRINITY_DN53743_c8_g1	24.01282	6.63061	1.85659133369	0.0	0.0	up
TRINITY_DN52972_c1_g1	88.51777	11.046431	3.0023867828	0.0	0.0	up
TRINITY_DN47790_c1_g2	193.821	45.7329	2.08342058059	0.0	0.0	up
TRINITY_DN46608_c3_g1	42.027519	10.054444	2.06350098839	0.0	0.0	up
TRINITY_DN44296_c1_g1	75.19351	12.767189	2.55816723093	0.0	0.0	up
TRINITY_DN52952_c1_g3	135.337	26.0511	2.37714011768	0.0	0.0	up
TRINITY_DN49826_c1_g1	115.246714821	260.534679238	-1.17674979315	0.0	0.0	down
TRINITY_DN45937_c0_g2	38.367613	8.590458099	2.15908203961	0.0	0.0	up
TRINITY_DN45823_c0_g2	4.93075	38.5271	-2.96599458403	0.0	0.0	down
TRINITY_DN50200_c1_g1	53.9152925398	12.2127608111	2.14230516504	0.0	0.0	up
TRINITY_DN45850_c0_g1	107.868515	314.453323	-1.54357205349	0.0	0.0	down
TRINITY_DN39948_c0_g1	2.3273	34.966	-3.90922366765	0.0	0.0	down
TRINITY_DN53428_c2_g2	17.373339326	3.95409446737	2.13545583677	0.0	0.0	up
TRINITY_DN44197_c1_g2	76.9500751077	26.922574573	1.51510635499	0.0	0.0	up
TRINITY_DN40617_c0_g1	2.59198	43.9404	-4.08342151163	0.0	0.0	down
TRINITY_DN47228_c1_g4	25.40705	114.8600841	-2.17657674355	0.0	0.0	down
TRINITY_DN51621_c3_g1	37.48673	12.791823	1.55115810202	0.0	0.0	up
TRINITY_DN51680_c0_g3	204.808798	469.153	-1.19578079992	0.0	0.0	down
TRINITY_DN52696_c1_g1	38.4992934571	13.5678393	1.504640982	0.0	0.0	up
TRINITY_DN51477_c1_g1	76.65107	14.15248	2.43725104625	0.0	0.0	up
TRINITY_DN49224_c0_g1	4.69069	39.3419	-3.06819456988	0.0	0.0	down
TRINITY_DN45238_c0_g1	0.654164	26.75368	-5.35394117222	0.0	0.0	down
TRINITY_DN52197_c0_g3	79.7663	16.5727	2.26697069586	0.0	0.0	up
TRINITY_DN42421_c0_g2	345.872283	141.7291	1.28710340113	0.0	0.0	up
TRINITY_DN47603_c2_g1	76.8264027	20.0244782815	1.93983754776	0.0	0.0	up
TRINITY_DN52524_c0_g2	66.85749	20.98829	1.67150456426	0.0	0.0	up
TRINITY_DN50917_c3_g1	54.5789219993	16.7634839911	1.70302188127	0.0	0.0	up
TRINITY_DN50915_c0_g1	1.70617	42.88137	-4.65151769191	0.0	0.0	down
TRINITY_DN43166_c0_g3	1.92629	20.163389	-3.38784132277	0.0	0.0	down
TRINITY_DN52483_c1_g1	30.3651578204	6.963515086	2.12452921996	0.0	0.0	up
TRINITY_DN51051_c1_g1	86.87482	12.92408	2.74887649752	0.0	0.0	up
TRINITY_DN46295_c4_g3	1.15001	38.594085	-5.06866144295	0.0	0.0	down
TRINITY_DN48280_c1_g1	1.461715	93.982821	-6.00666312024	0.0	0.0	down
TRINITY_DN43391_c0_g1	60.0847639819	19.2818759545	1.63975378559	0.0	0.0	up
TRINITY_DN53223_c2_g1	11.3158701	24.2051240002	-1.09696496439	0.0	0.0	down
TRINITY_DN49430_c2_g1	62.64768	13.1146504	2.25608173405	0.0	0.0	up
TRINITY_DN48176_c2_g3	1.195734	37.79951	-4.98239914072	0.0	0.0	down
TRINITY_DN46206_c1_g1	66.74943	22.380032	1.57654341796	0.0	0.0	up
TRINITY_DN50798_c1_g1	36.653713	6.250986	2.55180367343	0.0	0.0	up
TRINITY_DN44771_c1_g1	33.5080611435	7.24359674831	2.2097300725	0.0	0.0	up
TRINITY_DN50821_c0_g1	48.96635	11.87212	2.04421308065	0.0	0.0	up
TRINITY_DN45071_c1_g5	168.342	30.6193	2.4588819563	0.0	0.0	up
TRINITY_DN52221_c0_g1	74.138455	22.0391617	1.75015270119	0.0	0.0	up
TRINITY_DN44136_c1_g1	46.02626843	98.071756	-1.09138022878	0.0	0.0	down
TRINITY_DN39267_c0_g1	0.870022	48.8082	-5.80992785482	0.0	0.0	down
TRINITY_DN53784_c5_g2	120.5269107	614.285978	-2.34955515119	0.0	0.0	down
TRINITY_DN52299_c7_g7	3512.632	888.516	1.98308277989	0.0	0.0	up
TRINITY_DN51650_c0_g1	26.901297	6.7806105	1.98818865252	0.0	0.0	up
TRINITY_DN47070_c5_g1	1.1196395	56.0759	-5.64627467511	0.0	0.0	down
TRINITY_DN47688_c0_g1	174.06	52.7717	1.72174833666	0.0	0.0	up
TRINITY_DN53559_c1_g1	57.419141	16.778179	1.77494560469	0.0	0.0	up
TRINITY_DN52505_c6_g1	0.653297	40.7225	-5.96194330781	0.0	0.0	down
TRINITY_DN53637_c3_g2	35.4177287	9.6536681245	1.87532256109	0.0	0.0	up
TRINITY_DN53471_c1_g1	31.9232039232	7.564057	2.07737331262	0.0	0.0	up
TRINITY_DN49023_c0_g3	69.80767	26.001367	1.4247980851	0.0	0.0	up
TRINITY_DN42053_c2_g1	11.788130041	59.6617557	-2.33947155251	0.0	0.0	down
TRINITY_DN47125_c1_g1	63.124112	17.927155	1.8160446339	0.0	0.0	up
TRINITY_DN50739_c0_g1	150.483293	24.6727732	2.60861153693	0.0	0.0	up
TRINITY_DN48156_c1_g1	5.183175	41.104801	-2.9873988996	0.0	0.0	down
TRINITY_DN49801_c7_g2	120.289	29.5819	2.02371809662	0.0	0.0	up
TRINITY_DN42527_c2_g1	110.807330344	22.78857505	2.28167070248	0.0	0.0	up
TRINITY_DN48280_c1_g2	4.105869	104.895629	-4.67512315365	0.0	0.0	down
TRINITY_DN51367_c0_g3	26.7098	7.23439	1.88442589357	0.0	0.0	up
TRINITY_DN52477_c2_g1	48.15057	18.88683	1.35017229912	0.0	0.0	up
TRINITY_DN46787_c0_g1	0.490591	18.6003	-5.24466131262	0.0	0.0	down
TRINITY_DN53113_c3_g1	23.5453375	8.8059941	1.41888361966	0.0	0.0	up
TRINITY_DN50039_c1_g1	24.528396	5.8978177	2.05619975909	0.0	0.0	up
TRINITY_DN45089_c0_g4	0.844567	26.696725	-4.98230708363	0.0	0.0	down
TRINITY_DN51649_c1_g2	64.2475	22.40633	1.51973395237	0.0	0.0	up
TRINITY_DN53723_c4_g4	32.2059	8.56254	1.91121428121	0.0	0.0	up
TRINITY_DN50756_c1_g3	51.93932	13.58172	1.93516093087	0.0	0.0	up
TRINITY_DN51991_c0_g1	3.612955	49.8725904	-3.78699594807	4.8542187582e-308	4.45837293356e-306	down
TRINITY_DN42363_c0_g1	6.39861	36.6014	-2.51606839165	6.70333725307e-308	6.14564847694e-306	down
TRINITY_DN47153_c4_g1	1.74443	41.0816	-4.55766475947	1.1555083894e-306	1.05369984666e-304	down
TRINITY_DN48086_c0_g1	1.341543	57.5095	-5.42183509204	1.70676867976e-306	1.55361585384e-304	down
TRINITY_DN46462_c1_g1	67.295455242	164.391848905	-1.28855778547	6.09966685185e-306	5.54244817538e-304	down
TRINITY_DN41886_c1_g1	588.2343	141.16487	2.05900980322	5.96203694571e-305	5.38862617114e-303	up
TRINITY_DN52929_c1_g1	1.32352	47.2264	-5.15714166414	6.51077021374e-305	5.87418713312e-303	down
TRINITY_DN44597_c1_g1	50.58828	11.03154	2.19716898357	2.20440447904e-303	1.98536365302e-301	up
TRINITY_DN50834_c5_g1	30.0774673201	8.88744893864	1.75884181857	3.06725728395e-302	2.75761550109e-300	up
TRINITY_DN44615_c1_g1	0.485251	115.151452	-7.89058570151	1.58845614223e-301	1.42559053355e-299	down
TRINITY_DN52835_c2_g1	31.8870216113	11.4812090053	1.47369477972	2.6020536238e-301	2.33116614655e-299	up
TRINITY_DN49683_c0_g1	10.81988	33.13982	-1.61488126777	2.73673559687e-301	2.44753309964e-299	down
TRINITY_DN51223_c1_g1	89.06131	29.45651	1.59621232214	3.49043072042e-300	3.11068647764e-298	up
TRINITY_DN49702_c1_g2	147.364284	40.59917	1.85986476877	5.54790001968e-300	4.93569795131e-298	up
TRINITY_DN50281_c1_g3	76.3844	18.5697	2.04032751825	7.75112012249e-300	6.8838034813e-298	up
TRINITY_DN53663_c8_g1	66.917974	17.296801	1.95188852749	8.68182852069e-300	7.69698359788e-298	up
TRINITY_DN47301_c1_g1	70.6651	21.200675	1.7368876754	9.0090800628e-300	7.97327006043e-298	up
TRINITY_DN50612_c0_g1	2.06644	25.8038	-3.64236415982	1.08459220953e-299	9.58231587747e-298	down
TRINITY_DN51148_c2_g1	68.949406	22.8622372	1.59257153658	2.36085959308e-299	2.0822047665e-297	up
TRINITY_DN52038_c0_g1	49.635501	14.765258	1.74916578885	8.53861863858e-299	7.51781205858e-297	up
TRINITY_DN47551_c1_g2	17.1271183	47.031257	-1.45733745834	4.57142671421e-298	4.01797722183e-296	down
TRINITY_DN50763_c0_g3	525.043	1052.85	-1.00379242296	4.74837198205e-297	4.1591829097e-295	down
TRINITY_DN50044_c0_g5	103.41086	27.50951	1.91038535485	1.03957610936e-296	9.0902386302e-295	up
TRINITY_DN48963_c0_g1	22.678119	4.4982891	2.33385269363	1.68733909704e-296	1.4729172364e-294	up
TRINITY_DN52980_c2_g2	284.36936	92.99345	1.6125650184	3.22252923823e-295	2.80343574241e-293	up
TRINITY_DN44003_c0_g1	26.119371	6.740237	1.95424892928	3.63828303135e-294	3.15973743671e-292	up
TRINITY_DN51378_c3_g1	29.3507635	6.5271562	2.16887156292	5.46312633153e-294	4.73650270366e-292	up
TRINITY_DN50039_c0_g1	36.102566	90.231119	-1.32152369672	3.22682268296e-293	2.78817135581e-291	down
TRINITY_DN44404_c2_g1	61.0281210383	18.7687325	1.70114294813	3.30784899374e-293	2.85335501207e-291	up
TRINITY_DN52260_c4_g2	3.0833722	43.3521465594	-3.81352247386	3.87889498418e-293	3.34029766041e-291	down
TRINITY_DN45034_c1_g1	247.305957	116.004416	1.09211726495	2.00141725992e-291	1.71772056799e-289	up
TRINITY_DN52383_c1_g2	178.630426334	63.5781673124	1.49037450192	4.23484757195e-291	3.6223907221e-289	up
TRINITY_DN46849_c0_g1	80.1323593	25.0665	1.67662438516	5.51089306767e-291	4.7060077825e-289	up
TRINITY_DN48289_c1_g1	2.393721	50.17284	-4.38957968924	1.7171254753e-290	1.46388530086e-288	down
TRINITY_DN45210_c1_g1	39.6377	4.16238	3.25139266627	7.11135851858e-290	6.05247723516e-288	up
TRINITY_DN46816_c2_g2	48.7642	8.67407	2.49104139789	2.17891620346e-289	1.85138993088e-287	up
TRINITY_DN53553_c4_g1	51.05829	17.03226	1.58387534304	5.54419629124e-288	4.6951895159e-286	up
TRINITY_DN46365_c0_g1	127.09821	275.790852	-1.11763089121	1.06827821835e-287	9.03190322822e-286	down
TRINITY_DN53749_c2_g3	5.32671	21.430222	-2.0083301512	1.86858226855e-287	1.57720697729e-285	down
TRINITY_DN44960_c2_g1	44.4618	10.9294	2.02435215349	1.04197490234e-286	8.78044395424e-285	up
TRINITY_DN47720_c0_g2	251.35492	65.94316	1.93043100069	5.57124255691e-286	4.68700284038e-284	up
TRINITY_DN53211_c1_g2	134.41	28.3585	2.24478734799	6.56973299839e-285	5.50886675363e-283	up
TRINITY_DN53330_c1_g1	169.0372	83.543	1.01674991898	6.33352324526e-284	5.30209341053e-282	up
TRINITY_DN49732_c1_g1	6.13631762	38.407626	-2.64594772795	7.56712304515e-284	6.32443053066e-282	down
TRINITY_DN52978_c2_g2	85.726825	226.712928	-1.40304804368	2.35097240252e-282	1.95847890223e-280	down
TRINITY_DN53498_c2_g1	47.0803	18.0912756	1.37982937868	8.29878089573e-282	6.90204471044e-280	up
TRINITY_DN50361_c1_g2	2.36763	13.480421	-2.50935000591	9.07594907761e-282	7.53613683898e-280	down
TRINITY_DN47641_c0_g1	131.62378	53.004573	1.3122314197	2.73264373096e-280	2.26534390852e-278	up
TRINITY_DN42739_c0_g1	48.527031	17.48783	1.47243731358	7.9784227848e-280	6.60334097129e-278	up
TRINITY_DN48512_c0_g3	46.7514	268.772	-2.52330137639	5.66397730317e-279	4.68020493469e-277	down
TRINITY_DN46639_c0_g2	72.37502	181.30224	-1.32483300289	6.49378376835e-279	5.35721424741e-277	down
TRINITY_DN48923_c4_g1	64.39835	16.200702	1.99096739587	6.75867292535e-279	5.56674825171e-277	up
TRINITY_DN53729_c2_g2	36.4095750774	12.42292677	1.55131279948	9.17123273261e-279	7.54167746736e-277	up
TRINITY_DN45468_c0_g1	140.058792441	53.3006782137	1.39380675852	5.50697401714e-278	4.52120796076e-276	up
TRINITY_DN39377_c0_g1	30.7586	109.681	-1.83425188525	6.88880960525e-278	5.64661238045e-276	down
TRINITY_DN46526_c0_g2	57.4338	132.9756	-1.21118962335	3.0193895919e-277	2.47096392468e-275	down
TRINITY_DN50515_c4_g1	1.12109	42.895	-5.25783548561	4.25141991818e-277	3.47364815267e-275	down
TRINITY_DN47162_c1_g1	71.466205	24.3253457642	1.55480086844	2.18268677521e-276	1.7776887219e-274	up
TRINITY_DN52383_c1_g1	36.38429	8.38163	2.11801291692	2.33406735123e-276	1.89795355665e-274	up
TRINITY_DN48368_c2_g1	51.021195	11.311658	2.17328628257	4.24819414806e-276	3.44893930627e-274	up
TRINITY_DN51552_c1_g1	28.8703763	10.0198266	1.52673237004	5.64313417894e-276	4.57416333304e-274	up
TRINITY_DN43376_c1_g1	1.78189	23.1466	-3.69932010785	1.10281161773e-275	8.92490936146e-274	down
TRINITY_DN53821_c2_g2	35.025928	11.436373	1.61479369519	2.10843966763e-275	1.703632596e-273	up
TRINITY_DN49156_c0_g1	159.5098814	77.7906738	1.03597669129	3.96259789456e-275	3.19674603607e-273	up
TRINITY_DN44323_c4_g1	1.01840600219	31.62063	-4.95648137949	7.3465630853e-275	5.91734369896e-273	down
TRINITY_DN52525_c0_g2	43.8447	17.5591	1.32018355775	1.7904234445e-274	1.43757489963e-272	up
TRINITY_DN39144_c0_g1	2.5707	66.1475	-4.68545346887	2.89572056656e-274	2.32139507774e-272	down
TRINITY_DN49928_c0_g1	0.617283	33.352301	-5.75571042719	6.99690510428e-274	5.60037548676e-272	down
TRINITY_DN39879_c0_g1	1.34934	43.3297	-5.00503042557	7.34608452445e-274	5.87065966081e-272	down
TRINITY_DN48176_c1_g2	2.89589	226.406	-6.28876157852	6.5501159e-272	5.21822493837e-270	down
TRINITY_DN50545_c0_g1	109.28324	20.319821	2.42711256362	3.76248065794e-271	2.98810011319e-269	up
TRINITY_DN50681_c0_g2	8.285021	51.508674	-2.63623814154	1.1458003834e-270	9.08562769854e-269	down
TRINITY_DN48607_c0_g5	66.86416	17.717966	1.91602012218	1.96742184558e-270	1.55764905374e-268	up
TRINITY_DN53344_c2_g1	30.164629	10.8647731	1.47319979294	2.19688428465e-270	1.73662682477e-268	up
TRINITY_DN51219_c0_g2	60.63343	19.39599	1.64435502218	2.69260721933e-270	2.12520371348e-268	up
TRINITY_DN41266_c0_g1	25.5681500212	6.030017	2.08411380389	4.45252894862e-270	3.50884017423e-268	up
TRINITY_DN52996_c0_g1	168.8697	47.392843	1.83316937806	5.74912897021e-270	4.52365208001e-268	up
TRINITY_DN41184_c1_g1	26.8249647042	7.044708	1.92896445889	1.21322103286e-269	9.53143773292e-268	up
TRINITY_DN50451_c1_g2	21.781704	45.063626	-1.04884658162	1.48454004003e-269	1.16272272522e-267	down
TRINITY_DN48877_c1_g1	18.1397097	39.442304	-1.12059246061	1.76135349528e-269	1.37741619586e-267	down
TRINITY_DN52349_c0_g1	248.30720802	100.62664974	1.30311370567	4.38519791999e-269	3.41884758752e-267	up
TRINITY_DN43510_c1_g3	879.78	1798.71	-1.03174789443	6.13045951554e-268	4.77222630519e-266	down
TRINITY_DN46399_c3_g1	7.63638	45.1662	-2.56428273885	1.59601572412e-267	1.23675476431e-265	down
TRINITY_DN53581_c1_g1	467.42011	123.86354	1.91596822135	2.29170295842e-267	1.77315307992e-265	up
TRINITY_DN51146_c0_g1	50.6016	10.1148	2.32271520925	2.58716339918e-267	1.9987305014e-265	up
TRINITY_DN49503_c0_g1	9.521966	34.11753	-1.84118182133	3.9694629478e-267	3.06200294399e-265	down
TRINITY_DN49983_c8_g2	0.425217	19.0694	-5.48691636478	5.7754572951e-267	4.44840878177e-265	down
TRINITY_DN53690_c2_g1	90.20878	40.4496525	1.15714054887	7.3386478174e-267	5.64390646752e-265	up
TRINITY_DN53189_c1_g1	23.385909	5.31985	2.13618203399	1.13123348457e-266	8.68685249969e-265	up
TRINITY_DN47667_c0_g2	72.6944	26.9537	1.43136090184	2.59104208969e-266	1.98669902931e-264	up
TRINITY_DN50473_c1_g1	38.79215	12.646536	1.61702246554	7.27063804851e-266	5.56645281238e-264	up
TRINITY_DN44766_c1_g1	177.7063	54.09054	1.71604662286	2.06945294769e-265	1.57965148321e-263	up
TRINITY_DN51011_c1_g1	49.51648	15.3452812	1.69011367748	6.86252882661e-265	5.2226810292e-263	up
TRINITY_DN53804_c1_g3	46.5013	9.30251	2.32157910774	2.60553994463e-264	1.97703570301e-262	up
TRINITY_DN51361_c2_g4	0.206789	15.3065	-6.20984117768	3.26243492966e-264	2.47180270205e-262	down
TRINITY_DN40458_c0_g1	0.953414	36.341	-5.25235149852	7.58234121158e-264	5.73629387127e-262	down
TRINITY_DN39041_c0_g1	39.804722	6.70514	2.56960022628	1.09223455487e-263	8.25089493776e-262	up
TRINITY_DN53326_c0_g6	194.0105	85.6431	1.17972581169	5.27502267506e-263	3.97894103286e-261	up
TRINITY_DN44157_c1_g1	6.24068	32.945294	-2.40029725886	1.56645297224e-262	1.17983019882e-260	down
TRINITY_DN48778_c1_g1	131.867117	46.219929	1.51249790352	1.70692274817e-262	1.28373662825e-260	up
TRINITY_DN44283_c3_g1	78.9642	17.1559	2.20249391506	1.30636332619e-261	9.81040435519e-260	up
TRINITY_DN40263_c0_g1	106.04168	218.51431	-1.04309632974	5.81653743612e-261	4.3616343717e-259	down
TRINITY_DN44682_c0_g1	95.336905	33.5010594	1.50882807231	5.43955423518e-260	4.06700258527e-258	up
TRINITY_DN53759_c2_g1	285.439	62.0606	2.2014329161	6.42850012581e-260	4.79938285708e-258	up
TRINITY_DN53234_c1_g1	25.8535797951	8.66394703	1.5772677283	2.06253252459e-259	1.53759541461e-257	up
TRINITY_DN39265_c0_g1	0.933751	30.6195	-5.03526903141	5.06370216439e-259	3.76943170156e-257	down
TRINITY_DN53790_c4_g1	80.772769	19.31453	2.06418242636	1.96651192603e-258	1.46174524039e-256	up
TRINITY_DN44573_c3_g2	35.8912623012	83.18540282	-1.21269772597	3.83536887443e-258	2.84675794973e-256	down
TRINITY_DN52454_c1_g2	44.25412	13.090211	1.7573234223	9.7585837273e-258	7.23268267951e-256	up
TRINITY_DN47225_c0_g1	29.93896942	4.6441698	2.68853193475	3.74262419173e-257	2.76986734746e-255	up
TRINITY_DN43232_c0_g1	1.66744	24.658931	-3.88640350368	1.04035324189e-256	7.68837607094e-255	down
TRINITY_DN53636_c6_g1	26.065174	7.483202	1.80039586622	1.6894605182e-255	1.24673397142e-253	up
TRINITY_DN53652_c2_g1	23.11761	50.84521	-1.13711961439	4.15298496213e-255	3.06026450326e-253	down
TRINITY_DN48529_c0_g1	70.75158	26.432076	1.42047262603	6.35103660977e-255	4.67322817744e-253	up
TRINITY_DN44460_c0_g1	283.31866	120.404406	1.23453743786	1.03401409015e-254	7.59754870898e-253	up
TRINITY_DN51529_c0_g3	59.2728	16.46057	1.84835591632	1.82010915389e-254	1.33351067507e-252	up
TRINITY_DN44591_c0_g1	104.530352	21.907995	2.25439255056	6.70156507196e-254	4.90289573015e-252	up
TRINITY_DN48762_c1_g3	72.25111	23.3289545	1.63089809844	1.44355190064e-253	1.05309173369e-251	up
TRINITY_DN36087_c0_g1	60.3221	11.07202	2.44576820008	1.50655557217e-253	1.09748597501e-251	up
TRINITY_DN51641_c0_g1	73.99487	22.551761	1.71418515977	2.27909418887e-253	1.65789492662e-251	up
TRINITY_DN42982_c0_g2	5.85202	41.8327	-2.83762451139	2.36398009689e-253	1.71719783254e-251	down
TRINITY_DN53827_c4_g1	11.554657	27.9667	-1.27523559545	5.11288469412e-252	3.70346907503e-250	down
TRINITY_DN53684_c4_g1	37.0548	8.30278	2.15799406169	9.27539019201e-252	6.70902373293e-250	up
TRINITY_DN47462_c0_g1	40.514421	12.9218122	1.64862711006	1.69068209459e-251	1.22116508971e-249	up
TRINITY_DN45387_c0_g1	0.5504996	23.3531941	-5.40673456026	3.20000460574e-251	2.3080711186e-249	down
TRINITY_DN51840_c0_g1	125.08493	23.125652	2.43534204038	3.01365900336e-250	2.17059958626e-248	up
TRINITY_DN53067_c0_g1	29.7516272707	10.06310803	1.56389262311	1.43706576456e-249	1.03214065166e-247	up
TRINITY_DN49147_c0_g1	10.423104	30.70036	-1.55847059696	1.41628217092e-248	1.01435996269e-246	down
TRINITY_DN44117_c0_g3	20.389666	55.041427	-1.43267973075	7.64475070386e-248	5.46760279332e-246	down
TRINITY_DN49955_c3_g1	285.726	673.774023	-1.23763248508	1.33755612373e-247	9.55295678526e-246	down
TRINITY_DN50996_c1_g1	106.051687	33.072469	1.68106491253	2.95035951886e-247	2.10423267025e-245	up
TRINITY_DN44971_c1_g2	19.49395	56.4231	-1.53325948356	4.61837652771e-247	3.28928892279e-245	down
TRINITY_DN47712_c0_g1	88.3292056078	29.7971447	1.56771644501	1.01817999759e-246	7.24155706922e-245	up
TRINITY_DN48154_c0_g1	25.8334	4.87302	2.40634948394	1.08988284456e-246	7.7407451099e-245	up
TRINITY_DN46776_c1_g3	35.5130204	8.7632875	2.01880397177	2.01697973216e-246	1.43054287503e-244	up
TRINITY_DN50756_c0_g1	0.686582	39.7803	-5.85647831105	2.13492000458e-246	1.51209188563e-244	down
TRINITY_DN42598_c0_g1	61.450955	142.239796	-1.21081782358	8.08834332586e-246	5.72076648585e-244	down
TRINITY_DN50560_c1_g4	114.47	334.965	-1.54904080827	5.43297717428e-245	3.8373501021e-243	down
TRINITY_DN47470_c0_g1	275.540564	94.135866	1.54944831911	7.27374163152e-245	5.13039903529e-243	up
TRINITY_DN53466_c2_g1	62.46147	16.59428	1.9122804884	9.23680596148e-245	6.5060239066e-243	up
TRINITY_DN47842_c0_g2	28.41099	57.29529	-1.01196744201	9.9040717188e-245	6.96640945444e-243	down
TRINITY_DN53614_c2_g1	35.859238	12.453324	1.52581395854	5.82802388127e-244	4.0937258256e-242	up
TRINITY_DN48655_c1_g3	117.90474	36.312518	1.69908283986	5.88655629665e-244	4.12916049237e-242	up
TRINITY_DN53712_c1_g1	76.6447	22.7113	1.75477574401	5.91412941161e-244	4.14281114586e-242	up
TRINITY_DN51850_c1_g1	48.013	10.82798	2.14866095492	3.27699864103e-243	2.28923683451e-241	up
TRINITY_DN52264_c0_g1	41.562763667	15.8582109093	1.3900615694	4.20055122547e-243	2.93040094098e-241	up
TRINITY_DN53446_c3_g2	10.644458	28.58793	-1.42530366906	7.05743078301e-243	4.91670887265e-241	down
TRINITY_DN52980_c2_g1	336.013	114.2195	1.55670807621	1.14639142211e-242	7.9756981419e-241	up
TRINITY_DN53314_c4_g1	56.571821	15.0872160022	1.90675699656	1.55208724819e-242	1.07835220974e-240	up
TRINITY_DN50959_c0_g2	120.927	48.449	1.31959760512	1.99964245363e-242	1.38741496654e-240	up
TRINITY_DN51188_c0_g1	32.95895	10.87233	1.60000913118	6.55018206881e-242	4.53855627579e-240	up
TRINITY_DN46802_c0_g1	309.09889	149.034	1.05242697465	7.45078881388e-242	5.15558240609e-240	up
TRINITY_DN42937_c0_g3	1.51348	33.962807	-4.48801418566	4.32902202406e-241	2.99141865603e-239	down
TRINITY_DN51056_c2_g2	81.21557	30.0726969	1.43330208222	1.05542222362e-240	7.28326909072e-239	up
TRINITY_DN40060_c0_g1	54.845506	9.914009	2.4678329385	5.19258327261e-240	3.57364497842e-238	up
TRINITY_DN53597_c3_g1	28.42673	10.70892	1.40843516073	1.69436758584e-239	1.16452994803e-237	up
TRINITY_DN51902_c0_g1	39.879395	10.1905340003	1.96841387013	2.21553240784e-239	1.52067712283e-237	up
TRINITY_DN53069_c0_g3	61.6159306	16.036904	1.94190775371	6.2619802278e-239	4.29227224581e-237	up
TRINITY_DN46095_c3_g1	94.9059	26.85214	1.82146070845	1.77752704343e-238	1.21677206434e-236	up
TRINITY_DN37750_c0_g1	9.95419	62.4918	-2.65029106602	2.97234513059e-238	2.02922161014e-236	down
TRINITY_DN51131_c0_g1	168.819109	57.1241127	1.56330645876	7.83837310023e-238	5.34411696577e-236	up
TRINITY_DN51161_c6_g4	0.97202	50.3998	-5.6962881999	8.65118833317e-238	5.89042111229e-236	down
TRINITY_DN53777_c2_g1	73.68935	20.142785	1.87119295963	2.49585999987e-237	1.69711833227e-235	up
TRINITY_DN53812_c7_g1	17.161	6.26696	1.45329593352	9.23901568145e-237	6.27393051581e-235	up
TRINITY_DN47450_c0_g1	81.3410056112	23.830677852	1.77116283795	9.74653627172e-237	6.60978248674e-235	up
TRINITY_DN34347_c0_g1	8.3473	76.68665	-3.19959392087	4.31118008986e-236	2.91982390542e-234	down
TRINITY_DN50582_c1_g1	41.70176	10.28058013	2.02018659544	1.24192060248e-235	8.3888779744e-234	up
TRINITY_DN52931_c1_g1	132.249606683	36.212952	1.86868573966	2.59389645089e-235	1.74980074189e-233	up
TRINITY_DN48911_c1_g2	40.084909	11.133571	1.84814279976	3.61119391365e-235	2.43283942473e-233	up
TRINITY_DN53098_c1_g1	651.7472	239.97507	1.44142794165	5.81905615098e-235	3.91509777874e-233	up
TRINITY_DN46480_c0_g2	96.575972	26.838247	1.84737385093	7.13469641871e-234	4.79395272787e-232	up
TRINITY_DN51311_c1_g1	1.05029	13.13168	-3.64419186245	8.65085038527e-234	5.80505027299e-232	down
TRINITY_DN42597_c0_g1	41.118334	9.256466	2.15124841049	1.69299759311e-233	1.13308800904e-231	up
TRINITY_DN52585_c0_g3	87.896384	34.5558712485	1.34687296113	5.18291936634e-233	3.46427958588e-231	up
TRINITY_DN44023_c2_g3	47.080746	10.9521483	2.10392329326	6.45313620301e-233	4.30765821363e-231	up
TRINITY_DN50558_c0_g4	422.63788	169.956932	1.3142528723	1.62598082429e-232	1.08397306492e-230	up
TRINITY_DN46807_c0_g1	23.792257	62.783017	-1.39988222209	1.64511102136e-232	1.09529647219e-230	down
TRINITY_DN53760_c2_g1	61.85095	15.844813	1.96478512128	2.59902813252e-232	1.72590338902e-230	up
TRINITY_DN50560_c1_g6	607.812	1347.778381	-1.1488862263	3.04669641897e-232	2.02055323806e-230	down
TRINITY_DN49030_c0_g2	0.150752	13.55562	-6.49057014747	4.34743203978e-232	2.87945479304e-230	down
TRINITY_DN45815_c1_g1	91.1802318	30.1924950016	1.59453109583	1.11160449845e-231	7.35300457486e-230	up
TRINITY_DN53775_c1_g1	1.90901	25.3674	-3.73207909458	2.17610064772e-231	1.4375776931e-229	down
TRINITY_DN53211_c1_g1	68.605869107	18.9780094583	1.8540033209	3.59899742193e-231	2.37450132233e-229	up
TRINITY_DN49430_c2_g3	23.468616006	4.02313560174	2.54434049495	3.81257077073e-231	2.51216437391e-229	up
TRINITY_DN52667_c0_g3	41.471	11.7396	1.82071958295	5.39391249562e-231	3.54955586986e-229	up
TRINITY_DN49850_c0_g2	10.1876	26.3922	-1.3732973951	1.14832562724e-230	7.54702657406e-229	down
TRINITY_DN44876_c2_g3	3.69489	21.17318	-2.51863464412	1.39593839502e-230	9.15083312969e-229	down
TRINITY_DN48346_c3_g2	139.54556238	44.8905898332	1.63625128913	2.27799530498e-230	1.49138600313e-228	up
TRINITY_DN53129_c1_g1	129.438175	59.470755162	1.12201087155	7.48686794909e-230	4.88905880675e-228	up
TRINITY_DN52518_c0_g2	100.137485	33.592365	1.57577685285	7.63530037637e-230	4.9732684824e-228	up
TRINITY_DN44784_c0_g4	43.6325	5.98891	2.86503778071	4.70208575057e-228	3.05103825843e-226	up
TRINITY_DN49898_c0_g1	10.55436	2.452234	2.10567054127	4.83117017586e-227	3.1228928633e-225	up
TRINITY_DN48528_c0_g1	35.266651	6.6770099596	2.40103048342	5.56413994284e-227	3.59214121771e-225	up
TRINITY_DN45134_c3_g1	3.77545	38.821579	-3.36213828216	8.63791541294e-227	5.56949227875e-225	down
TRINITY_DN50015_c0_g1	0.506909	20.964769	-5.37009634501	1.0972308744e-226	7.06572406457e-225	down
TRINITY_DN53749_c2_g1	23.849419	73.560307	-1.62497337987	1.31785459091e-226	8.47576354404e-225	down
TRINITY_DN44197_c1_g3	128.158	23.96285	2.41905212964	1.87929583451e-226	1.20714617717e-224	up
TRINITY_DN53102_c2_g6	152.15429	50.03125	1.60463360856	2.5362847215e-226	1.62710949231e-224	up
TRINITY_DN49829_c0_g1	0.3831895	9.00511600112	-4.55461492601	5.32462087333e-226	3.41163223986e-224	down
TRINITY_DN52960_c1_g2	3.88056	15.0909	-1.9593420822	8.49254398307e-226	5.43458961202e-224	down
TRINITY_DN46301_c5_g2	0.395054	16.77161	-5.40782750863	4.61076691447e-225	2.94685135487e-223	down
TRINITY_DN45767_c3_g1	58.8346	20.9903	1.48694205195	5.48746487378e-224	3.49841299931e-222	up
TRINITY_DN48000_c6_g1	78.046966	31.6426544	1.30247192201	1.62064849592e-223	1.03192064953e-221	up
TRINITY_DN39716_c0_g1	0.911853	16.5301	-4.18015037613	1.62870991871e-223	1.0357621508e-221	down
TRINITY_DN48960_c1_g1	26.1643	6.6252616	1.98155033564	2.36643072949e-223	1.50303671184e-221	up
TRINITY_DN43267_c1_g1	46.311314	8.350045	2.47150881381	4.47770449446e-223	2.84047773558e-221	up
TRINITY_DN46870_c2_g1	29.0763812	8.8783045	1.71149163004	1.36980493132e-222	8.67871695074e-221	up
TRINITY_DN42901_c0_g2	30.522968	7.177871	2.08826735361	3.14730057357e-222	1.99157436295e-220	up
TRINITY_DN46408_c0_g1	95.324613	36.668732	1.37829839019	4.22512926404e-222	2.67030261135e-220	up
TRINITY_DN42123_c0_g1	60.627621952	17.2225499512	1.81567647317	4.94074737995e-222	3.118717005e-220	up
TRINITY_DN47251_c1_g1	46.3289	11.2441	2.04274423889	5.24486005248e-222	3.30659288197e-220	up
TRINITY_DN52228_c0_g1	562.01046	181.581312	1.62998125091	7.79200245123e-222	4.90636741276e-220	up
TRINITY_DN53450_c1_g1	40.732761	13.4752498	1.59587759079	7.80685261615e-222	4.90966423272e-220	up
TRINITY_DN49040_c0_g1	81.320148845	24.895908	1.7077042217	1.42303501197e-221	8.93834021172e-220	up
TRINITY_DN49224_c0_g2	2.730812	27.467422	-3.33031960851	2.27251670995e-221	1.4256552618e-219	down
TRINITY_DN43815_c0_g1	131.312515	25.52419	2.36306733811	1.05265011108e-220	6.57951414592e-219	up
TRINITY_DN52744_c3_g2	6.17344	85.4904	-3.79161589865	5.41896894827e-220	3.38294704538e-218	down
TRINITY_DN52650_c0_g1	58.407753	14.912949	1.96959430871	6.39597105978e-220	3.98799338387e-218	up
TRINITY_DN49796_c0_g2	163.6471	70.916501	1.20639477558	7.63405710528e-220	4.75415561144e-218	up
TRINITY_DN49256_c0_g1	0.966642	16.4722	-4.09090776135	4.12862921593e-219	2.56487323042e-217	down
TRINITY_DN53798_c4_g2	34.1987610315	11.7313495	1.54357507804	2.58057040491e-218	1.60120787724e-216	up
TRINITY_DN53147_c0_g3	178.2300374	81.8233645	1.12315573128	5.41253020515e-218	3.35432363418e-216	up
TRINITY_DN48803_c0_g3	74.550332	19.954518	1.9014993463	1.21465441809e-217	7.50938771356e-216	up
TRINITY_DN49296_c0_g2	24.92756	8.074223	1.62634633559	1.23708390861e-217	7.638806152e-216	up
TRINITY_DN52165_c1_g3	34.39531	4.459539	2.94724537257	4.19802902408e-217	2.58908876985e-215	up
TRINITY_DN45319_c0_g1	390.203277	151.93376	1.3607834187	4.63673048283e-217	2.85620360478e-215	up
TRINITY_DN53318_c1_g1	42.043187	12.3336469	1.76927258497	5.18493197962e-217	3.18620621506e-215	up
TRINITY_DN52678_c3_g1	2.186589	11.1113751238	-2.34528339686	1.86181761911e-216	1.14273531896e-214	down
TRINITY_DN49804_c1_g1	0.5909933	24.290425	-5.36110214735	2.00602374644e-216	1.22976721051e-214	down
TRINITY_DN48147_c2_g3	1.195122	69.0549013	-5.85251401258	2.15789210268e-216	1.32128199179e-214	down
TRINITY_DN44691_c0_g1	32.9878	6.77918	2.28274988319	4.06944892858e-216	2.48874825134e-214	up
TRINITY_DN50301_c4_g1	2.093676	28.73132	-3.77851417089	6.82965169278e-216	4.17180614048e-214	down
TRINITY_DN46305_c0_g3	41.384814	9.401423	2.13815042853	9.08155058506e-216	5.5407223677e-214	up
TRINITY_DN48458_c0_g1	75.645812	30.040758	1.33233899638	3.26723595168e-215	1.98861348163e-213	up
TRINITY_DN42975_c1_g5	47.515943	14.6892778002	1.69364819401	3.34640587392e-215	2.03437574235e-213	up
TRINITY_DN50792_c4_g1	55.026	15.3099	1.84564859919	5.08039146024e-215	3.08484269095e-213	up
TRINITY_DN53277_c1_g2	105.509	29.5985	1.83377009763	1.1789204159e-214	7.14997030382e-213	up
TRINITY_DN52009_c0_g1	75.2368705329	19.9690067	1.9136772695	1.56947700157e-214	9.49607968748e-213	up
TRINITY_DN48722_c1_g2	1.01466	34.6997	-5.09585490562	6.43992182269e-214	3.88724642787e-212	down
TRINITY_DN44784_c0_g2	131.311216	296.736946	-1.17619441461	1.2175449863e-213	7.34063190912e-212	down
TRINITY_DN51240_c0_g1	76.289486	29.822632	1.35507665417	1.67790425873e-213	1.01042286411e-211	up
TRINITY_DN53792_c2_g1	42.1545715696	12.010052938	1.81144658654	2.76984218531e-212	1.66601603104e-210	up
TRINITY_DN45198_c0_g2	1.324737	42.34139	-4.99829075648	8.12567365089e-212	4.88171353713e-210	down
TRINITY_DN52703_c0_g1	24.3442909918	8.24214209769	1.56249224231	8.24251844779e-212	4.94609220981e-210	up
TRINITY_DN47337_c0_g1	38.327	9.21723	2.0559559211	1.44336509547e-211	8.65104248421e-210	up
TRINITY_DN53565_c4_g2	1.660619	12.174048	-2.874015944	2.03382151876e-211	1.21757479105e-209	down
TRINITY_DN51926_c0_g1	6.28712438586	22.6449261033	-1.84871562037	2.13176351996e-211	1.27471470621e-209	down
TRINITY_DN51124_c0_g1	41.100156	11.7878294	1.80184578358	2.41183429494e-211	1.44049976731e-209	up
TRINITY_DN48808_c2_g3	222.376	66.1249	1.74973555258	4.28685001598e-211	2.55738648266e-209	up
TRINITY_DN51878_c5_g1	3.589234	53.964379	-3.91025953435	4.40432392561e-211	2.6244014654e-209	down
TRINITY_DN52714_c0_g1	23.200932	5.534363	2.0676935819	1.88067838014e-210	1.11933242611e-208	up
TRINITY_DN51211_c1_g4	33.415483	7.8854585	2.08325017952	6.33755841609e-210	3.76756412196e-208	up
TRINITY_DN53598_c2_g2	125.7431	418.459	-1.73460704049	1.34180676032e-209	7.96752372355e-208	down
TRINITY_DN41728_c0_g1	4.92187	34.566906	-2.81211301934	3.61818547391e-209	2.14594958665e-207	down
TRINITY_DN53087_c0_g4	48.5952	13.2476	1.87508280074	7.28514341149e-208	4.31081267035e-206	up
TRINITY_DN49021_c0_g1	184.2	32.8577	2.48696965943	1.46577521938e-207	8.66334228621e-206	up
TRINITY_DN47156_c0_g1	38.5777899	9.741854	1.98550222761	1.53065441521e-207	9.03634663203e-206	up
TRINITY_DN45291_c0_g1	86.0223897062	31.8180640081	1.43486615341	2.52313779793e-207	1.48783550565e-205	up
TRINITY_DN46047_c1_g5	52.141	12.38633	2.07366946389	2.93013307061e-206	1.72186622996e-204	up
TRINITY_DN46252_c0_g1	61.7497	9.76177	2.66121746216	5.6676471953e-206	3.32671346753e-204	up
TRINITY_DN48537_c0_g1	77.364175	26.102692	1.56746705151	5.75126271869e-206	3.37191712965e-204	up
TRINITY_DN49183_c0_g1	7.435584	30.556757	-2.03897347484	9.45093997558e-206	5.52831272386e-204	down
TRINITY_DN51739_c0_g2	16.354902	3.892445	2.07097455532	1.07652887171e-205	6.28993402319e-204	up
TRINITY_DN53729_c2_g4	93.1258	18.4676	2.33418452433	1.33288358139e-205	7.77886091054e-204	up
TRINITY_DN52553_c0_g1	32.9232587912	8.89546217751	1.88796567284	2.10319307708e-205	1.22604632048e-203	up
TRINITY_DN50243_c1_g4	102.905	23.3627	2.13903416278	2.20460364009e-205	1.28369771362e-203	up
TRINITY_DN43021_c1_g2	6.66336	25.179097	-1.91790479948	2.9734712488e-205	1.72942235525e-203	down
TRINITY_DN49827_c0_g1	39.4622509	13.6293391	1.53375764261	1.61032814078e-204	9.35529201789e-203	up
TRINITY_DN53722_c4_g3	280.383	646.2356	-1.20466134891	6.10095594268e-204	3.52832860893e-202	down
TRINITY_DN52542_c4_g1	78.9259	28.4139	1.47390194206	8.8157202975e-204	5.09257435195e-202	up
TRINITY_DN53489_c0_g1	48.8268	9.38678	2.37897097799	2.65250685406e-203	1.53054141254e-201	up
TRINITY_DN49596_c4_g1	0.6286048	17.27065	-4.78002528255	4.63629420713e-203	2.67220090272e-201	down
TRINITY_DN49458_c0_g1	71.060513	28.33866	1.3262765621	5.81913285271e-203	3.34639457496e-201	up
TRINITY_DN53770_c2_g1	27.37349372	9.8224834	1.47861985014	1.25243061851e-202	7.19422069347e-201	up
TRINITY_DN53056_c0_g1	62.46991	24.7459557	1.33596869061	2.51322095251e-202	1.44202405799e-200	up
TRINITY_DN53314_c4_g3	110.368	27.0263	2.02988601878	5.67636928984e-202	3.2533049849e-200	up
TRINITY_DN53584_c7_g1	31.03059	8.383512	1.88806448192	6.74510414913e-202	3.86149650762e-200	up
TRINITY_DN53336_c1_g1	45.402855	9.4119066	2.27022411019	7.01768953499e-202	4.01304965055e-200	up
TRINITY_DN49516_c1_g1	51.5366	16.58368	1.63583317862	8.32703851144e-202	4.75647146113e-200	up
TRINITY_DN52991_c0_g1	30.2256	6.27734	2.26754572136	1.63702121222e-201	9.34034918694e-200	up
TRINITY_DN41771_c0_g1	217.7285	55.3989	1.97460102876	1.98507606856e-201	1.13136042988e-199	up
TRINITY_DN52691_c0_g1	26.2216929	9.1303033	1.5220261394	2.07463306625e-201	1.18108374761e-199	up
TRINITY_DN52622_c2_g1	75.717	23.92291	1.66222436016	2.67938725987e-201	1.52367026517e-199	up
TRINITY_DN52069_c0_g3	23.5987	3.81951	2.62724791315	8.10943265559e-201	4.60641032247e-199	up
TRINITY_DN52579_c0_g1	185.5416	66.2316377	1.48615025048	1.04670087267e-200	5.93898075155e-199	up
TRINITY_DN47295_c1_g3	35.428	6.01446	2.55838290604	1.72074655568e-200	9.74186736281e-199	up
TRINITY_DN38985_c0_g1	4.93378	64.544827	-3.70953618254	2.16987203997e-200	1.22709507855e-198	down
TRINITY_DN51644_c0_g4	26.8749271	8.628864	1.63901829677	3.69538031661e-200	2.08748109788e-198	up
TRINITY_DN42582_c0_g2	1.13813	30.3452	-4.73673106887	4.10674130624e-200	2.31729117729e-198	down
TRINITY_DN43859_c0_g1	50.7534401	7.4647664	2.76533659344	6.20099068817e-200	3.4951411753e-198	up
TRINITY_DN44212_c2_g1	77.820709	17.128025	2.18379531772	1.32603764806e-199	7.46586973933e-198	up
TRINITY_DN53197_c1_g1	1.6144918	38.725059	-4.58411541841	1.52551403732e-199	8.57950438657e-198	down
TRINITY_DN44338_c3_g3	32.429236	75.599851	-1.22108835528	2.46894625889e-199	1.38701000722e-197	down
TRINITY_DN48646_c0_g5	21.1578437	5.1439311	2.04024937895	3.54694334817e-199	1.99041987931e-197	up
TRINITY_DN47815_c1_g1	52.87557717	10.3206305	2.35707039677	2.17003236337e-198	1.21640914015e-196	up
TRINITY_DN48669_c2_g2	3.86196	22.64799	-2.55197789049	7.45458904971e-197	4.17407943435e-195	down
TRINITY_DN50624_c0_g1	23.628292	6.097141	1.95431053143	8.1280525594e-197	4.54618983569e-195	up
TRINITY_DN49451_c0_g1	46.7465094	11.3867701	2.03750006259	2.97262104463e-196	1.66083004667e-194	up
TRINITY_DN36285_c0_g1	4.37985	140.188	-5.00033758905	4.19338120123e-196	2.34031917401e-194	down
TRINITY_DN52500_c0_g3	140.617	27.7279	2.34236075899	6.58151014402e-196	3.66912005474e-194	up
TRINITY_DN48994_c2_g1	20.35724	5.547964	1.87551164518	1.64557000258e-195	9.16386889332e-194	up
TRINITY_DN52421_c1_g2	54.0463491	22.605176838	1.2575439616	3.4613648551e-195	1.92337385953e-193	up
TRINITY_DN51317_c0_g1	36.742172	13.09275	1.48866876071	4.81036786543e-195	2.67006788496e-193	up
TRINITY_DN44108_c0_g2	2.5306939	27.9404674	-3.46475123298	4.8169718204e-195	2.6708304341e-193	down
TRINITY_DN53306_c1_g3	17.8102	2.95876	2.58963913521	6.53512653748e-195	3.61955283908e-193	up
TRINITY_DN43659_c0_g1	0.680306	17.7734334044	-4.70739477931	1.08621733302e-194	6.00961802034e-193	down
TRINITY_DN48206_c0_g2	48.156125	14.329557	1.7487252976	1.84742173992e-194	1.01879523295e-192	up
TRINITY_DN52573_c1_g4	87.317	8.46541	3.3666107156	2.74790278774e-194	1.51374761336e-192	up
TRINITY_DN49737_c1_g1	0.201264434	6.732063495	-5.06388462661	3.97740256421e-194	2.18868576879e-192	down
TRINITY_DN52057_c0_g1	31.25851	8.78064	1.83185100768	3.98525014034e-194	2.19064352709e-192	up
TRINITY_DN47153_c4_g2	28.082559	8.28725	1.76070905656	5.13730614871e-194	2.8208782343e-192	up
TRINITY_DN47370_c2_g1	75.666396	206.573795	-1.44893261603	5.54413727392e-194	3.04099800247e-192	down
TRINITY_DN47663_c0_g2	3.64922	16.23749	-2.15366860297	1.57963351571e-193	8.64582691463e-192	down
TRINITY_DN53541_c2_g1	42.234789	9.0127188	2.2283975596	1.80103650259e-193	9.84708030418e-192	up
TRINITY_DN53154_c1_g1	15.431231	4.280441	1.85002180942	2.46757058141e-193	1.34768940439e-191	up
TRINITY_DN48034_c2_g2	75.6102	21.6592	1.80360091382	6.05090552044e-193	3.30123441567e-191	up
TRINITY_DN51063_c1_g1	98.71892	40.599969	1.28184798543	2.30709122266e-192	1.25467433841e-190	up
TRINITY_DN53156_c1_g3	108.31821546	48.1606369931	1.16934949682	3.50132061781e-192	1.90008967767e-190	up
TRINITY_DN45593_c2_g1	2.57794404	45.8065401	-4.1512607438	6.03785994384e-192	3.27313541287e-190	down
TRINITY_DN53549_c0_g1	41.19993	11.941546	1.7866522605	9.6271433395e-192	5.21335844936e-190	up
TRINITY_DN50208_c0_g4	45.2093	14.24559	1.66610420578	1.1078468545e-191	5.99293511354e-190	up
TRINITY_DN48719_c0_g1	2.7115754	31.930115	-3.55771455632	1.88261686082e-191	1.01733029222e-189	down
TRINITY_DN46731_c0_g1	0.790423	14.6208	-4.20925351498	3.93581933801e-191	2.12459355512e-189	down
TRINITY_DN41743_c3_g3	225.382357	73.607876	1.61444253813	7.93314967556e-191	4.26885375482e-189	up
TRINITY_DN39782_c0_g1	49.159325	14.237977	1.78772093056	3.04376329884e-190	1.63613491177e-188	up
TRINITY_DN46619_c0_g3	121.29075	40.91399	1.56780338715	5.54424046374e-190	2.97709972157e-188	up
TRINITY_DN41339_c0_g1	63.11531	13.2729	2.24950638489	1.21077199618e-189	6.49467255849e-188	up
TRINITY_DN49560_c1_g2	100.406732026	34.758802569	1.53040571403	1.41777662425e-189	7.5970809123e-188	up
TRINITY_DN51324_c0_g2	37.4955	7.80167	2.26486258108	1.63527307827e-189	8.74417330001e-188	up
TRINITY_DN46587_c0_g2	43.1531937871	10.5257952321	2.03553810371	1.7170859889e-189	9.17204112021e-188	up
TRINITY_DN43250_c0_g1	1.75065	19.1137	-3.44864449415	2.08522380682e-189	1.1115244146e-187	down
TRINITY_DN44880_c0_g1	12.11605	32.683383	-1.43163788515	1.21935898976e-188	6.49299125871e-187	down
TRINITY_DN50315_c0_g1	41.5768518	12.202802	1.76856806485	2.36298914427e-188	1.25696253793e-186	up
TRINITY_DN48724_c0_g1	40.11258524	13.0066067115	1.62481032326	2.73681475024e-188	1.45429950089e-186	up
TRINITY_DN52480_c4_g2	30.851228	8.547841	1.85169593793	3.52205625554e-188	1.86961876035e-186	up
TRINITY_DN53125_c4_g3	90.8462	16.314	2.47731561212	7.37960985904e-188	3.90920287408e-186	up
TRINITY_DN45984_c4_g1	30.2551	9.80337	1.62582867362	8.65414530684e-188	4.57487147246e-186	up
TRINITY_DN47524_c0_g3	1.54565	62.87607	-5.34622547166	1.61016130837e-186	8.49426625756e-185	down
TRINITY_DN39915_c0_g1	4.54891928	41.98245	-3.20619062195	2.02118026017e-186	1.06515573959e-184	down
TRINITY_DN50654_c0_g1	14.037557	46.886594	-1.73988359989	2.34754835827e-186	1.23587530374e-184	down
TRINITY_DN42317_c3_g3	32.7782	76.30241	-1.21899199341	6.12693087043e-186	3.21890794063e-184	down
TRINITY_DN48734_c0_g1	118.116063497	30.441846	1.95607742915	6.80111921575e-186	3.56943426384e-184	up
TRINITY_DN50241_c1_g2	53.344	14.0031	1.92957976373	1.16355059475e-185	6.10039781021e-184	up
TRINITY_DN44212_c0_g1	46.18805	12.056638	1.93769197172	1.66315842676e-185	8.7108562278e-184	up
TRINITY_DN46092_c0_g1	74.08906	22.38144	1.72695766883	1.86412714397e-185	9.75343409158e-184	up
TRINITY_DN52689_c0_g2	30.2736553291	63.095398	-1.05947190207	2.43502077715e-185	1.27274074725e-183	down
TRINITY_DN48570_c2_g1	1.8526511	50.07457	-4.75641501047	2.50215720357e-185	1.30649447605e-183	down
TRINITY_DN53797_c5_g1	20.536502	8.316853	1.30408082931	5.46301973042e-185	2.84667924034e-183	up
TRINITY_DN52633_c0_g1	43.206867	18.25981	1.24258886893	6.04728827878e-185	3.14791868751e-183	up
TRINITY_DN49241_c2_g1	0.294898	28.52093	-6.59566117713	7.96375322273e-185	4.14131387038e-183	down
TRINITY_DN52938_c1_g1	58.8645303	9.8705889	2.57619051189	1.13428374779e-184	5.89250598826e-183	up
TRINITY_DN39278_c0_g1	65.777	17.04333	1.94837596716	1.72663067665e-184	8.95148448057e-183	up
TRINITY_DN46169_c0_g1	19.626674609	4.93769615	1.990905789	2.63133171871e-184	1.36279498527e-182	up
TRINITY_DN51446_c0_g1	55.491924	19.312677	1.52272966924	2.72815073559e-184	1.41150704623e-182	up
TRINITY_DN53689_c0_g1	13.701031	33.100857	-1.27258410991	6.42977098675e-184	3.32330653046e-182	down
TRINITY_DN46205_c0_g1	69.7375524	18.412483645	1.92125148652	2.82396191886e-183	1.45665090251e-181	up
TRINITY_DN52743_c1_g1	28.414	7.813779	1.86250958526	6.40442784704e-183	3.29353990369e-181	up
TRINITY_DN50778_c1_g1	2.663784	42.1544337	-3.98413537077	7.23383645825e-183	3.71632889917e-181	down
TRINITY_DN38944_c0_g1	11.425938	39.375034	-1.78496856262	8.25158742649e-183	4.23493028665e-181	down
TRINITY_DN51072_c0_g1	30.666338	11.954134	1.35914627857	8.4069793988e-183	4.31034949778e-181	up
TRINITY_DN50947_c2_g1	45.717	12.2701	1.89758372856	1.08541991743e-182	5.55948380176e-181	up
TRINITY_DN50956_c0_g1	27.39682353	9.76986500704	1.48759809916	2.44127243356e-182	1.24915849792e-180	up
TRINITY_DN49583_c0_g4	76.3954	20.6634	1.88640811395	2.61142735284e-182	1.33488637838e-180	up
TRINITY_DN43985_c0_g3	131.91307	351.527747	-1.41405105499	3.35833477756e-182	1.71496723751e-180	down
TRINITY_DN47618_c1_g3	60.95531	21.27439	1.51863413767	3.40266568887e-182	1.73586939129e-180	up
TRINITY_DN45204_c0_g1	40.9334	8.33676	2.29571979611	4.1535858567e-182	2.11683648062e-180	up
TRINITY_DN48943_c2_g2	4.2407438	24.889482	-2.55314697345	4.81393280073e-182	2.45093013362e-180	down
TRINITY_DN48055_c0_g1	42.9302	13.1128	1.71101711417	5.68329606005e-182	2.89066928887e-180	up
TRINITY_DN52265_c1_g2	274.12848	126.09349	1.1203584281	1.08897214161e-181	5.53327874461e-180	up
TRINITY_DN52459_c0_g2	10.22244	24.67782	-1.27147535962	1.38020692405e-181	7.00612791091e-180	down
TRINITY_DN49602_c0_g1	29.644815	75.171105	-1.34239841777	1.63510721312e-181	8.29179592304e-180	down
TRINITY_DN52777_c0_g1	7.953665	16.716278	-1.07156195297	1.66984606899e-181	8.45955946025e-180	down
TRINITY_DN45912_c0_g1	34.3771	8.08367	2.08836551355	1.7353064814e-181	8.78247381359e-180	up
TRINITY_DN44504_c1_g1	352.81434	150.381099	1.23028594995	1.90049114457e-181	9.60895849393e-180	up
TRINITY_DN50910_c0_g2	4.84971	29.9692	-2.62751018737	2.49650015505e-181	1.26099185873e-179	down
TRINITY_DN44727_c1_g2	44.2619	13.4356	1.72000463213	3.948282473e-181	1.99035530865e-179	up
TRINITY_DN52020_c2_g1	29.92332	7.103777	2.0746120527	6.29815253688e-181	3.17180924505e-179	up
TRINITY_DN45673_c2_g1	104.5455412	305.598219	-1.54750460227	1.03565765207e-180	5.21053139512e-179	down
TRINITY_DN44705_c0_g3	32.05194	6.83692	2.22899323183	1.04305167436e-180	5.24256661446e-179	up
TRINITY_DN43686_c0_g1	1.1157411	24.862532	-4.47789902421	1.61642629122e-180	8.11646263396e-179	down
TRINITY_DN51841_c3_g2	0.8654405	26.274726	-4.92409727312	1.92166787363e-180	9.63967501322e-179	down
TRINITY_DN52778_c2_g1	230.047	109.669	1.0687728641	6.7858161075e-180	3.39397145295e-178	up
TRINITY_DN44926_c0_g2	57.24216	13.948812	2.03693585731	1.2940051896e-179	6.45940068546e-178	up
TRINITY_DN51593_c4_g1	66.7876	19.8981	1.74694959273	2.28204814145e-179	1.13803779679e-177	up
TRINITY_DN47945_c2_g1	38.852462	12.222713	1.66844147533	2.78984365622e-179	1.38991371852e-177	up
TRINITY_DN48778_c1_g2	29.1500427	9.887249	1.55985692617	9.70235629448e-179	4.81965492737e-177	up
TRINITY_DN49047_c2_g1	73.623725	25.3128378	1.54030148909	1.43438942544e-178	7.11841889209e-177	up
TRINITY_DN50567_c1_g1	50.6751128	22.4892195084	1.17204380201	4.57470787979e-178	2.26587810465e-176	up
TRINITY_DN52449_c1_g1	213.272	83.7997	1.34767758568	7.64230705361e-178	3.781609031e-176	up
TRINITY_DN49793_c1_g2	76.537166	14.247525	2.42544915806	1.10292072746e-177	5.45225071331e-176	up
TRINITY_DN46251_c0_g1	100.530959	31.879143	1.65695510351	1.70991315095e-176	8.43656279868e-175	up
TRINITY_DN51965_c2_g1	46.906052	13.28077	1.82043528234	5.61072988716e-176	2.76561324728e-174	up
TRINITY_DN50022_c1_g1	30.94045	8.2264741	1.91114805628	8.3696153579e-176	4.12153112697e-174	up
TRINITY_DN49923_c3_g1	49.4465	14.9574	1.72500898782	1.21299517846e-175	5.96751558607e-174	up
TRINITY_DN48387_c1_g2	60.303837	20.774445	1.53743986538	1.31170057421e-175	6.44690101277e-174	up
TRINITY_DN46568_c1_g2	7.981638	28.800592	-1.85134171345	1.79923437726e-175	8.83458679898e-174	down
TRINITY_DN32329_c0_g1	98.3164	231.467	-1.23530252929	2.17951356578e-175	1.06915504083e-173	down
TRINITY_DN42656_c2_g1	0.518074	13.1871	-4.66982534098	5.71770459931e-175	2.79674619797e-173	down
TRINITY_DN47688_c0_g2	75.3445	28.7238	1.3912555794	6.54327215735e-175	3.19749986591e-173	up
TRINITY_DN46753_c0_g2	88.838361	26.18195	1.76261022504	1.01019737784e-174	4.93181064023e-173	up
TRINITY_DN52679_c0_g1	24.24632	6.86147	1.82117620067	1.3174012457e-174	6.42544527344e-173	up
TRINITY_DN40098_c0_g1	61.5445773	18.6448221	1.72285671461	1.51922823388e-174	7.40275849152e-173	up
TRINITY_DN53171_c0_g1	9.648082	2.703009	1.83567585339	1.59455680946e-174	7.76240591344e-173	up
TRINITY_DN51241_c0_g1	3.906464	34.912622	-3.15981348571	2.24401214942e-174	1.09135928021e-172	down
TRINITY_DN46709_c1_g3	22.9104	3.87668	2.56310908928	3.29775909223e-174	1.60231556426e-172	up
TRINITY_DN52717_c0_g3	49.49967211	21.99194763	1.17044359225	3.92944847701e-174	1.90742600691e-172	up
TRINITY_DN48486_c1_g2	22.30958229	6.4881334	1.78178811409	4.1979459352e-174	2.03582437917e-172	up
TRINITY_DN53695_c3_g1	36.3694	13.9928	1.37804044643	1.10971775741e-173	5.36129110692e-172	up
TRINITY_DN41646_c0_g3	17.41017	57.73649	-1.72955311372	1.63696824273e-173	7.90107942185e-172	down
TRINITY_DN52500_c0_g1	83.872051	26.8614	1.64265563692	1.94548209611e-173	9.38130205098e-172	up
TRINITY_DN47675_c2_g1	44.389043	12.7678830027	1.79768426866	2.36810460755e-173	1.13977030998e-171	up
TRINITY_DN52796_c1_g1	33.49763	7.75141970043	2.11152655218	4.21524680981e-173	2.02689071177e-171	up
TRINITY_DN44565_c0_g2	7.36371	19.087	-1.37408564867	4.38184453311e-173	2.10501667853e-171	down
TRINITY_DN47431_c1_g3	64.419214	13.027925	2.30588373856	5.3597115551e-173	2.57235930708e-171	up
TRINITY_DN49764_c1_g2	27.4483442	8.7786709	1.64464468654	6.06769012996e-173	2.9094146871e-171	up
TRINITY_DN52928_c1_g3	101.092	28.4596	1.82868154285	6.28361998261e-173	3.01012512225e-171	up
TRINITY_DN47675_c2_g2	210.21136	440.943777	-1.06875407929	7.89594594663e-173	3.77895384921e-171	down
TRINITY_DN52997_c2_g3	49.7537	10.6499	2.22396393362	1.02082505689e-172	4.88103486473e-171	up
TRINITY_DN53302_c0_g1	87.412	15.84199	2.46407777612	1.73945029269e-172	8.30933289491e-171	up
TRINITY_DN50678_c3_g2	54.852216	19.2277507031	1.51235990242	1.81446175611e-172	8.65956112501e-171	up
TRINITY_DN53546_c2_g1	102.7454	32.0686	1.67984052728	2.30262387731e-172	1.09688237798e-170	up
TRINITY_DN52375_c0_g1	116.3247	43.56938	1.4167709777	3.86922407019e-172	1.84143333055e-170	up
TRINITY_DN53306_c1_g2	74.313582	27.7549454412	1.42088105339	6.65649372273e-172	3.16205124135e-170	up
TRINITY_DN42735_c5_g4	0.360041	13.3017	-5.20730562421	9.459125579e-172	4.48921660611e-170	down
TRINITY_DN42536_c2_g1	25.5570546779	8.14207294813	1.65025353017	1.359117493e-171	6.44426127181e-170	up
TRINITY_DN52578_c2_g1	39.970619	13.7751269	1.53687430571	1.60759627282e-171	7.61535354987e-170	up
TRINITY_DN53118_c1_g3	62.4641	19.475	1.68140393937	1.66463445552e-171	7.87824125169e-170	up
TRINITY_DN45013_c3_g1	19.6352	4.30694	2.18870716242	1.68061350085e-171	7.9465008365e-170	up
TRINITY_DN50435_c0_g4	26.8917	5.69028	2.24058941059	1.93936349864e-171	9.16147422956e-170	up
TRINITY_DN49765_c1_g1	0.7229824	35.76465	-5.62842998567	2.08220694344e-171	9.82717003452e-170	down
TRINITY_DN43301_c0_g1	30.6706661	9.80809460219	1.64481469968	2.84349909792e-171	1.34077677686e-169	up
TRINITY_DN53459_c4_g1	30.0485812	8.6929295821	1.78938250991	6.60068292955e-171	3.10950622215e-169	up
TRINITY_DN42879_c0_g3	45.721091	13.8623704	1.72168585704	1.15056019328e-170	5.41516191982e-169	up
TRINITY_DN49555_c1_g1	0.43287	13.94	-5.00915293276	1.45018259238e-170	6.81906300761e-169	down
TRINITY_DN53408_c1_g1	32.8314955359	12.5467535016	1.38776635672	1.49412769672e-170	7.01923872683e-169	up
TRINITY_DN53296_c2_g2	13.59965	3.396966	2.00125083925	1.55067764341e-170	7.27820813772e-169	up
TRINITY_DN53211_c0_g1	53.67922	16.96727	1.66160925144	2.77813378374e-170	1.30154293395e-168	up
TRINITY_DN48661_c2_g1	759.191	300.956	1.33491031044	6.16600792461e-170	2.88609863133e-168	up
TRINITY_DN52475_c0_g1	86.176686	23.205272	1.89284501129	9.88664862411e-170	4.6233662879e-168	up
TRINITY_DN43609_c0_g1	65.677566	17.6520885	1.89556177656	1.06272155196e-169	4.96513620974e-168	up
TRINITY_DN53166_c2_g2	154.203	52.7669	1.54712569866	1.6049812296e-169	7.49177070118e-168	up
TRINITY_DN53011_c1_g1	119.43791	26.68434	2.16219559179	1.76633311188e-169	8.23740335078e-168	up
TRINITY_DN52187_c0_g1	33.97236	6.90498	2.29865230229	2.19290415648e-169	1.02174127422e-167	up
TRINITY_DN49324_c1_g1	48.3896	15.30139	1.66103429826	4.81327298323e-169	2.23856646777e-167	up
TRINITY_DN52228_c0_g2	2200.99	699.193	1.65438994407	5.97883015774e-169	2.77811593116e-167	up
TRINITY_DN42789_c4_g3	88.101861	22.289871	1.98278422672	2.89492024711e-168	1.34392724854e-166	up
TRINITY_DN45642_c4_g3	83.5973	29.63716	1.49604914025	3.85997441796e-168	1.79031293031e-166	up
TRINITY_DN44540_c0_g1	31.990599	12.770964	1.32478057694	1.07804641751e-167	4.9956005768e-166	up
TRINITY_DN40883_c6_g1	6.35151	21.1047	-1.73239279948	1.20046081535e-167	5.55781795073e-166	down
TRINITY_DN43712_c0_g1	42.7368	11.0027	1.95762129113	1.20636653592e-167	5.58010086259e-166	up
TRINITY_DN50408_c1_g1	178.5278	69.6461	1.35803427236	2.93513716189e-167	1.3564318037e-165	up
TRINITY_DN52615_c3_g1	41.0011909	10.9692839	1.90219646776	6.14706095713e-167	2.83820809075e-165	up
TRINITY_DN41240_c0_g1	0.925079	33.4398	-5.17584583429	6.90763278581e-167	3.18649662005e-165	down
TRINITY_DN47150_c0_g1	1.330746	38.35596	-4.84914363566	7.61164480437e-167	3.50808893123e-165	down
TRINITY_DN49438_c0_g2	75.070076	20.351437	1.88310727784	1.05845295671e-166	4.86945573759e-165	up
TRINITY_DN45547_c3_g3	47.227295	9.978756	2.24268902722	2.06263379508e-166	9.48068923308e-165	up
TRINITY_DN49998_c1_g4	176.2285	66.56264	1.40466269871	2.22186162006e-166	1.02033799901e-164	up
TRINITY_DN51793_c2_g1	70.844957	21.54605	1.71724175378	3.10391730375e-166	1.424120764e-164	up
TRINITY_DN42975_c1_g2	59.2527146	14.2849996008	2.0523802551	3.73647218736e-166	1.71280690054e-164	up
TRINITY_DN53678_c2_g2	61.304755	22.050356	1.47519703038	4.18379979974e-166	1.91614278541e-164	up
TRINITY_DN52423_c4_g1	4.52609	36.9942	-3.03096192324	4.30638527326e-166	1.97051855165e-164	down
TRINITY_DN42582_c0_g1	2.25777	37.61341	-4.05827667508	9.23657733363e-166	4.21891823005e-164	down
TRINITY_DN50293_c0_g1	37.01793	75.89033	-1.0356918445	9.51385413485e-166	4.34168431859e-164	down
TRINITY_DN52286_c0_g2	31.9376292495	9.43680945669	1.75888614619	1.49109549426e-165	6.79859665269e-164	up
TRINITY_DN52539_c1_g1	14.714592	3.42867	2.10152657973	1.57795423905e-165	7.18180135217e-164	up
TRINITY_DN42582_c0_g3	0.690536	40.9339	-5.88943568761	5.09823689773e-165	2.3183131382e-163	down
TRINITY_DN40167_c0_g1	3.44495	34.2351	-3.3129212776	6.47060206462e-165	2.93974879922e-163	down
TRINITY_DN50362_c0_g2	22.5061255648	6.94258737834	1.69677238304	8.16726003492e-165	3.70728267505e-163	up
TRINITY_DN44769_c1_g1	41.648331	11.021174	1.91798077153	9.89210549803e-165	4.48623676165e-163	up
TRINITY_DN47490_c0_g2	38.4990043	12.527339	1.61974113733	1.26878651248e-164	5.74905519486e-163	up
TRINITY_DN53228_c1_g2	48.27104	11.497616	2.06982315678	1.43404318381e-164	6.49209656246e-163	up
TRINITY_DN53688_c0_g2	110.0317	45.915735	1.26085867739	1.81716290979e-164	8.21924190888e-163	up
TRINITY_DN51893_c1_g1	1899.46	527.124	1.84937504646	2.31556764627e-164	1.04643165862e-162	up
TRINITY_DN49968_c0_g1	31.5436	7.89944	1.99752503327	3.87824115989e-164	1.74952529214e-162	up
TRINITY_DN50162_c0_g1	29.52026	8.02253	1.87957624346	4.91760456784e-164	2.21643773046e-162	up
TRINITY_DN50907_c3_g3	34.9229	10.6084	1.71896628563	5.53600250161e-164	2.49295858684e-162	up
TRINITY_DN44784_c0_g5	55.5434	6.52313	3.08997920661	8.74526291138e-164	3.93467485315e-162	up
TRINITY_DN28148_c0_g1	80.057169	17.795393	2.16952680551	8.86914286911e-164	3.9868983253e-162	up
TRINITY_DN47427_c4_g1	0.589408	35.6351	-5.91788852046	9.29582186295e-164	4.17502585095e-162	down
TRINITY_DN52882_c1_g2	21.131719	7.2217114	1.54899745845	1.27947400264e-163	5.74144283116e-162	up
TRINITY_DN44573_c2_g1	1.550057	19.598848	-3.66037568313	2.05037674721e-163	9.18460868185e-162	down
TRINITY_DN52496_c0_g1	62.659035	18.36014772	1.77094488493	5.22614474334e-163	2.33489332864e-161	up
TRINITY_DN51113_c2_g1	36.3884965515	7.06721435616	2.36426887191	6.04115714039e-163	2.69665848366e-161	up
TRINITY_DN47135_c3_g1	11.348572	31.4671844	-1.47133732244	8.09270665543e-163	3.60927648966e-161	down
TRINITY_DN48316_c2_g3	78.860025	32.899774905	1.2612164545	1.69990197381e-162	7.57479879532e-161	up
TRINITY_DN53650_c3_g1	16.425546	4.598302	1.83676820251	3.06048402978e-162	1.36256911478e-160	up
TRINITY_DN51427_c0_g1	120.5	52.5064	1.19846795789	3.9688154235e-162	1.7654314322e-160	up
TRINITY_DN46927_c2_g1	0.235632	12.832	-5.76706675903	4.01786112646e-162	1.78569274398e-160	down
TRINITY_DN52745_c0_g1	5.513151561	24.8643370848	-2.17312879961	5.46066645719e-162	2.42482081133e-160	down
TRINITY_DN45042_c5_g1	116.592141	43.6824039	1.41634638868	5.53960764074e-162	2.45773765232e-160	up
TRINITY_DN52345_c0_g1	28.430131	9.3262	1.608059473	9.23397944906e-162	4.09324995265e-160	up
TRINITY_DN51284_c0_g2	52.002967	15.4548885	1.75053069191	9.83697910392e-162	4.35676647806e-160	up
TRINITY_DN44437_c1_g2	86.438629	26.350045	1.71387076418	1.13578493609e-161	5.02599597456e-160	up
TRINITY_DN53791_c3_g3	122.8928	25.09802	2.2917549355	1.46509570249e-161	6.47762572671e-160	up
TRINITY_DN47798_c1_g1	194.4848	50.63741	1.94138188462	4.05039257769e-161	1.78461904549e-159	up
TRINITY_DN48996_c0_g1	33.48975	9.882756	1.76073427962	7.36085232375e-161	3.24042486866e-159	up
TRINITY_DN46704_c1_g1	85.585374	28.059816	1.60885872159	9.40677736382e-161	4.13752362498e-159	up
TRINITY_DN45620_c3_g1	42.594199	11.4819430012	1.89129016104	1.02592565574e-160	4.50859892739e-159	up
TRINITY_DN44979_c0_g1	0.580378099698	15.46085	-4.73548274609	1.54251913631e-159	6.75559881774e-158	down
TRINITY_DN44786_c1_g1	26.2326125	7.06837679364	1.8919106397	1.62263633625e-159	7.10038964412e-158	up
TRINITY_DN50910_c0_g1	6.60778	27.88067	-2.07702767155	1.85897038302e-159	8.12758403933e-158	down
TRINITY_DN51003_c1_g1	119.61047117	51.6555397237	1.21134871201	2.72458261617e-159	1.19019277911e-157	up
TRINITY_DN50394_c0_g3	58.738115	24.0128631972	1.29048953304	4.10431985952e-159	1.79137776022e-157	up
TRINITY_DN53342_c0_g1	11.72386	31.742216	-1.43695520432	5.21590499647e-159	2.27459781853e-157	down
TRINITY_DN52050_c2_g1	49.096798472	14.9084029034	1.71950323774	5.29542259351e-159	2.30730418226e-157	up
TRINITY_DN51396_c1_g1	41.350059	10.79439	1.93760767013	1.07503100967e-158	4.67611018229e-157	up
TRINITY_DN44523_c0_g3	69.4342	22.4627	1.6281150921	1.09251011381e-158	4.74809544442e-157	up
TRINITY_DN45983_c4_g2	72.2863	32.0591	1.17298832246	1.21938882602e-158	5.29500933585e-157	up
TRINITY_DN42978_c1_g1	67.7861450422	18.64466	1.86222793924	1.62094480117e-158	7.03272448739e-157	up
TRINITY_DN48261_c1_g1	1.545407	27.5593	-4.15648050142	2.9211922148e-158	1.26525531502e-156	down
TRINITY_DN53210_c0_g1	8.35268	18.9419	-1.18126997704	3.98673574759e-158	1.72531057362e-156	down
TRINITY_DN53172_c2_g1	37.1066	10.2939	1.84988614329	4.5633753939e-158	1.97318651876e-156	up
TRINITY_DN41324_c0_g1	6.03278	20.28922	-1.74981852605	4.75919401506e-158	2.05611676458e-156	down
TRINITY_DN49093_c0_g1	234.32	23.3405	3.32757272644	5.01057221539e-158	2.16288994718e-156	up
TRINITY_DN51098_c0_g3	44.140038	16.856245	1.38880468311	8.55138049653e-158	3.68510376739e-156	up
TRINITY_DN48024_c0_g1	44.8220985318	14.1933518	1.65899487003	2.02975790364e-157	8.73223396019e-156	up
TRINITY_DN49280_c0_g1	0.639838	16.20834	-4.66288585584	2.46950309127e-157	1.06151216211e-155	down
TRINITY_DN48407_c0_g1	85.993382	31.580138	1.44520815958	2.6383586781e-157	1.13314065816e-155	up
TRINITY_DN46422_c0_g1	0.446504	26.573	-5.89514420232	2.95479126614e-157	1.26797790586e-155	down
TRINITY_DN48918_c0_g1	3.768997	29.084974	-2.94802146272	4.10384190362e-157	1.75958682326e-155	down
TRINITY_DN51531_c6_g1	23.01785	5.95396	1.95083164934	4.11473771065e-157	1.76277848936e-155	up
TRINITY_DN43652_c2_g1	26.7798	6.48121	2.046810101	5.35780949863e-157	2.29339396359e-155	up
TRINITY_DN47256_c0_g1	65.4572	16.09002436	2.02438538064	7.68407033269e-157	3.28638807043e-155	up
TRINITY_DN52699_c5_g1	363.251765212	158.009085183	1.20096229596	1.31763437843e-156	5.62594625158e-155	up
TRINITY_DN43760_c0_g1	34.8088356	10.3814282	1.74544862223	2.19541057731e-156	9.36598467343e-155	up
TRINITY_DN49446_c0_g1	55.478896	14.097164	1.97653412177	2.41946846932e-156	1.03132367992e-154	up
TRINITY_DN53029_c3_g2	13.46796	1.6424783	3.03558512619	2.96621318326e-156	1.2633247908e-154	up
TRINITY_DN53831_c1_g1	61.0328249	21.2546793471	1.52180487268	6.35893111466e-156	2.70604313585e-154	up
TRINITY_DN53749_c0_g1	169.69682	77.04022	1.1392758019	8.30781383214e-156	3.53244647087e-154	up
TRINITY_DN48012_c1_g2	25.9853	6.33275	2.03679168309	1.11949929278e-155	4.75610240309e-154	up
TRINITY_DN52326_c2_g1	41.6746742	8.8245512	2.23957610808	1.22248365766e-155	5.18930594032e-154	up
TRINITY_DN46979_c0_g1	21.9853521314	7.9280328191	1.47150779999	1.2588903594e-155	5.33940989145e-154	up
TRINITY_DN42937_c0_g2	1.795727	45.446141	-4.6615178526	3.41289966064e-155	1.44513378168e-153	down
TRINITY_DN47430_c1_g1	1.0072	29.6792	-4.88103011149	9.3079622996e-155	3.93803150614e-153	down
TRINITY_DN41114_c0_g1	0.17765782	11.138935	-5.97036629868	1.03829407175e-154	4.38919909502e-153	down
TRINITY_DN47258_c0_g1	30.220210175	7.76849000242	1.95980758653	1.25112581448e-154	5.28453191414e-153	up
TRINITY_DN49574_c2_g1	62.3346097	19.9907230681	1.64070274971	1.27835720525e-154	5.39509000359e-153	up
TRINITY_DN46185_c0_g5	0.792662	16.138816	-4.34768511547	1.89515576874e-154	7.99157923091e-153	down
TRINITY_DN45029_c1_g2	21.682259	3.82129435983	2.50438177398	2.84249939194e-154	1.19764912499e-152	up
TRINITY_DN42573_c0_g2	24.8653478	3.84185	2.69426351367	3.42974333104e-154	1.44388518502e-152	up
TRINITY_DN52820_c0_g2	33.898963	11.0715	1.61439044468	8.03176229577e-154	3.37571994564e-152	up
TRINITY_DN50223_c4_g3	31.507492	6.870287	2.19725264754	1.47934258409e-153	6.21250891442e-152	up
TRINITY_DN45401_c0_g5	8.692158	17.68592	-1.02481496405	3.08713729162e-153	1.29431652655e-151	down
TRINITY_DN53097_c2_g1	22.800162	8.922971	1.35344801887	3.28377743348e-153	1.37563066791e-151	up
TRINITY_DN45682_c2_g1	38.410522	14.991359	1.35737039754	3.4189202588e-153	1.43107034374e-151	up
TRINITY_DN48517_c0_g1	6.11460902938	19.353464	-1.66225965146	3.9056285254e-153	1.63345476067e-151	down
TRINITY_DN51593_c1_g1	52.9558	11.2665	2.2327493005	6.98473116082e-153	2.9188402738e-151	up
TRINITY_DN53434_c3_g1	35.629426	13.105221	1.44292755867	1.06601716027e-152	4.45112283781e-151	up
TRINITY_DN44315_c0_g2	71.904521	12.926331	2.47576964325	1.68836773273e-152	7.04396949668e-151	up
TRINITY_DN38951_c0_g1	0.654224	21.57911	-5.0437068687	3.38392848947e-152	1.41064238566e-150	down
TRINITY_DN53664_c1_g1	34.3338011673	7.4802506893	2.19847106416	4.50406189649e-152	1.87605566726e-150	up
TRINITY_DN46729_c2_g1	21.1100383471	6.69157302091	1.65751190214	8.16526850251e-152	3.39826895965e-150	up
TRINITY_DN48569_c0_g4	0.937118	36.2143	-5.27218495838	1.07684314074e-151	4.47801887825e-150	down
TRINITY_DN50219_c1_g2	42.347315	6.8086674	2.63682613436	1.40737542508e-151	5.84301085017e-150	up
TRINITY_DN52931_c1_g2	81.732968	28.759346	1.50688725595	1.45730808977e-151	6.0454016988e-150	up
TRINITY_DN51003_c2_g1	19.384257	5.4373159	1.83391888341	1.45966777465e-151	6.05027553413e-150	up
TRINITY_DN51590_c0_g1	44.003239	21.846794	1.01018814098	1.51371595802e-151	6.26921485095e-150	up
TRINITY_DN44284_c1_g1	0.486112	9.578398	-4.30042372987	1.62381176442e-151	6.71973837618e-150	down
TRINITY_DN47706_c0_g1	37.5140114	8.1151389	2.20874184616	2.82641534125e-151	1.16869413617e-149	up
TRINITY_DN51738_c2_g3	67.61171	21.4229291583	1.65811738215	3.35512263063e-151	1.38618683055e-149	up
TRINITY_DN43893_c3_g3	85.808	31.3052	1.45470984026	3.48694599442e-151	1.43948572475e-149	up
TRINITY_DN50463_c0_g1	209.065823	98.2535538	1.08937574162	3.61748555615e-151	1.49216896131e-149	up
TRINITY_DN46742_c2_g2	2.31104	21.728734	-3.23298998436	4.59566645458e-151	1.89412674068e-149	down
TRINITY_DN53026_c0_g2	148.494	45.8294	1.696059336	9.16966862272e-151	3.77323366549e-149	up
TRINITY_DN52986_c1_g4	65.7984	27.427963	1.26240502166	1.09180688293e-150	4.48906685054e-149	up
TRINITY_DN52419_c0_g2	0.235035	7.59663	-5.01441203995	2.54511414692e-150	1.04476526549e-148	down
TRINITY_DN48017_c5_g1	44.902767	90.403831	-1.00957956082	2.80334927089e-150	1.14984605516e-148	down
TRINITY_DN53647_c3_g1	26.3584	5.60454	2.23359492704	3.78118091947e-150	1.54843452152e-148	up
TRINITY_DN49391_c0_g2	38.5705	8.69959	2.14847853275	4.94806150898e-150	2.02466112995e-148	up
TRINITY_DN53801_c2_g1	34.464951	16.4978392	1.06285288393	6.60276556089e-150	2.69957426847e-148	up
TRINITY_DN51810_c1_g1	35.4127	10.1491	1.80291504648	8.33347245086e-150	3.4044568334e-148	up
TRINITY_DN41924_c0_g1	1.01161	43.52952	-5.42726900294	9.40187268596e-150	3.83785795828e-148	down
TRINITY_DN51373_c6_g1	42.623775	17.762648	1.26281170174	9.62879274021e-150	3.92734768428e-148	up
TRINITY_DN43585_c0_g1	56.2017252	20.1712441759	1.47831434382	1.0250934661e-149	4.17776719394e-148	up
TRINITY_DN53616_c2_g2	52.533118	16.378376	1.68143490191	1.05271251814e-149	4.28690729279e-148	up
TRINITY_DN51378_c3_g2	42.1177973	10.76327	1.96831353633	5.67018508153e-149	2.30720056871e-147	up
TRINITY_DN53033_c0_g4	59.224785	19.5393341	1.59981975502	7.36828902444e-149	2.99577266976e-147	up
TRINITY_DN41093_c1_g1	0.53166	23.8351	-5.48643994019	1.84446628405e-148	7.48724286654e-147	down
TRINITY_DN42317_c3_g4	17.744731	49.212722	-1.47164061131	2.11124554908e-148	8.55657660393e-147	down
TRINITY_DN52239_c0_g2	61.7614	12.5717	2.29652570536	1.17192741941e-147	4.74212722659e-146	up
TRINITY_DN44310_c1_g2	0.682577	27.6869	-5.34206791684	1.26879246863e-147	5.13002028527e-146	down
TRINITY_DN44446_c0_g1	156.0101496	60.7423760103	1.36086464254	1.35537193686e-147	5.47574551641e-146	up
TRINITY_DN41322_c0_g1	31.537079	5.89979	2.41831353376	2.39195429197e-147	9.64068965064e-146	up
TRINITY_DN53731_c8_g1	70.5856997	25.067117	1.49357985092	3.07534238356e-147	1.23755267265e-145	up
TRINITY_DN49498_c0_g1	51.6188657074	16.972904	1.60466501376	3.38581584426e-147	1.361417889e-145	up
TRINITY_DN53719_c5_g1	49.10343	14.134945	1.79655753443	3.47329792415e-147	1.39549513607e-145	up
TRINITY_DN53341_c2_g1	4.75505054	15.38089	-1.69360640559	4.16921097162e-147	1.67378087639e-145	down
TRINITY_DN51295_c4_g2	40.742725	14.0301843	1.53800851518	4.17514862496e-147	1.67484791581e-145	up
TRINITY_DN41758_c0_g2	0.437758	20.15697	-5.52500143463	4.46343889215e-147	1.78908925013e-145	down
TRINITY_DN46729_c2_g2	41.7841	10.022	2.05978361868	4.5429852102e-147	1.81954574701e-145	up
TRINITY_DN50207_c1_g4	4.69633	17.1128	-1.86547014132	4.5799114497e-147	1.83289779068e-145	down
TRINITY_DN51946_c1_g1	31.011568	11.7051	1.40566921316	6.53687091725e-147	2.614031717e-145	up
TRINITY_DN51195_c5_g1	11.92581	3.458005	1.78607539717	8.61210104094e-147	3.44120150044e-145	up
TRINITY_DN46829_c0_g1	28.969306951	7.0832796	2.03203577424	1.1901043013e-146	4.74425185405e-145	up
TRINITY_DN46197_c1_g1	0.697439	20.949612	-4.90871267408	1.23836617183e-146	4.93279305233e-145	down
TRINITY_DN52983_c0_g3	1.013545	13.91655	-3.77931955336	4.46897364881e-146	1.77459259992e-144	down
TRINITY_DN50322_c0_g4	58.475066	22.305607	1.39041517638	4.75075687862e-146	1.88502059645e-144	up
TRINITY_DN45272_c1_g1	0.2965	10.8344	-5.1914433454	6.41863564431e-146	2.54482956376e-144	down
TRINITY_DN53712_c2_g1	8.369845	19.103269	-1.19054672597	8.3252418032e-146	3.2981908295e-144	down
TRINITY_DN51489_c0_g1	5.8103012004	31.3221161	-2.43049682478	8.34991997253e-146	3.30540320401e-144	down
TRINITY_DN51260_c0_g2	66.3725	15.22431	2.12420877267	1.03843933909e-145	4.107586622e-144	up
TRINITY_DN46879_c1_g4	145.712	71.6587	1.02390591817	1.09818950145e-145	4.34056850473e-144	up
TRINITY_DN42812_c0_g1	22.893724	4.0822575	2.48751306505	1.89591410355e-145	7.4819744677e-144	up
TRINITY_DN44250_c2_g2	77.99425	14.1335163633	2.46424732035	2.99474025037e-145	1.18092205116e-143	up
TRINITY_DN46529_c1_g1	124.42236	38.0828012681	1.70803426775	5.31153326995e-145	2.09127801051e-143	up
TRINITY_DN53480_c3_g1	15.95280328	32.2904625	-1.01729814352	5.51233489985e-145	2.1686663636e-143	down
TRINITY_DN53371_c2_g2	74.15976	16.22547	2.19237630595	5.88214201199e-145	2.31237462652e-143	up
TRINITY_DN41393_c0_g1	0.7572342	15.46561	-4.35218035669	8.08287515266e-145	3.17507771189e-143	down
TRINITY_DN50390_c0_g2	18.3385057	40.37215654	-1.13848456587	2.58879591891e-144	1.01613722056e-142	down
TRINITY_DN47729_c0_g2	98.62902	39.953274	1.30369846815	3.44211561239e-144	1.35003898512e-142	up
TRINITY_DN49761_c0_g1	38.30877175	11.3078011685	1.76035635026	4.24517829186e-144	1.66373196203e-142	up
TRINITY_DN43877_c1_g3	0.940207	10.9464026	-3.54133459191	6.49539844458e-144	2.54366577432e-142	down
TRINITY_DN48283_c0_g1	64.1632539378	27.480551136	1.22333636924	6.51639140712e-144	2.54993136855e-142	up
TRINITY_DN52490_c0_g1	18.8298669016	6.52711858508	1.52850464672	6.74913319497e-144	2.63898342829e-142	up
TRINITY_DN48587_c0_g3	67.5884	4.50803	3.90620664072	7.05005391489e-144	2.75243159952e-142	up
TRINITY_DN47846_c0_g1	99.5229	23.27442	2.09628330862	7.68374158647e-144	2.99753970859e-142	up
TRINITY_DN50216_c3_g1	35.605984	11.9050419053	1.58054702441	9.24558157118e-144	3.60408296576e-142	up
TRINITY_DN52402_c0_g1	35.3848626	10.233456326	1.78983882303	1.02363148078e-143	3.98724372215e-142	up
TRINITY_DN49544_c0_g1	19.1766488	5.4933362	1.8035961307	1.96987631577e-143	7.66136359033e-142	up
TRINITY_DN48694_c0_g1	115.538635097	36.31784	1.66962505063	2.40431671145e-143	9.33679370242e-142	up
TRINITY_DN49151_c1_g1	34.3007	8.64597	1.9881382834	2.63389584966e-143	1.02127961624e-141	up
TRINITY_DN32868_c0_g1	2.07308	54.0936	-4.70561021781	2.68134811217e-143	1.03889015703e-141	down
TRINITY_DN52647_c0_g1	0.551619	13.69713	-4.6340576725	2.72040173211e-143	1.05322240221e-141	down
TRINITY_DN49953_c0_g1	35.9231463	8.4058105	2.09545487495	3.06352781441e-143	1.18516751038e-141	up
TRINITY_DN47236_c2_g3	1.044106	15.27761	-3.87107877847	3.4434175935e-143	1.33112462399e-141	down
TRINITY_DN48110_c1_g1	27.4557	101.011	-1.87933481036	6.80277736308e-143	2.62776572483e-141	down
TRINITY_DN52925_c1_g1	35.4796779017	7.365553	2.26812716149	9.4176064978e-143	3.63506797745e-141	up
TRINITY_DN53622_c1_g1	6.97321746092	1.9079432823	1.86980618822	9.52005918249e-143	3.67183793212e-141	up
TRINITY_DN47524_c0_g1	1.27501	43.31822	-5.08639349461	1.13086419825e-142	4.35510642142e-141	down
TRINITY_DN49622_c0_g1	45.716288	19.6650146	1.21707700921	1.67153461874e-142	6.43244814173e-141	up
TRINITY_DN43243_c0_g1	51.466736	15.112016	1.76794415599	2.38147849397e-142	9.15757385339e-141	up
TRINITY_DN46546_c0_g3	0.961781	9.58414	-3.31686865126	2.95456077138e-142	1.13527163545e-140	down
TRINITY_DN46909_c1_g1	55.3632065301	15.6854963	1.81949632573	3.67824215018e-142	1.41227904993e-140	up
TRINITY_DN47720_c0_g3	355.598	91.6034	1.95677415774	3.74837365912e-142	1.43812508848e-140	up
TRINITY_DN44718_c0_g1	0.759272	14.752108	-4.28016050638	4.49138760184e-142	1.72190089546e-140	down
TRINITY_DN45012_c0_g2	20.955778	5.060771	2.04991898472	4.63464682317e-142	1.77549043265e-140	up
TRINITY_DN51736_c1_g2	27.8183761	12.2184913	1.18697204808	4.78598611309e-142	1.83209270503e-140	up
TRINITY_DN44765_c0_g1	0.607668	14.2368	-4.55019777743	6.65342894098e-142	2.54314372979e-140	down
TRINITY_DN52423_c4_g2	102.034349	44.97247	1.18194087734	7.93353884068e-142	3.03017273327e-140	up
TRINITY_DN51878_c5_g3	2.748515	35.27051	-3.6817381788	1.45038198696e-141	5.53551618431e-140	down
TRINITY_DN51122_c0_g1	34.837776819	11.063973834	1.65478291128	2.07914445512e-141	7.92931969716e-140	up
TRINITY_DN46889_c0_g2	14.5559726	3.96213585	1.87726098862	2.09792059842e-141	7.99495621484e-140	up
TRINITY_DN41797_c0_g1	168.041	66.9452	1.32776075383	2.63232241572e-141	1.00240250918e-139	up
TRINITY_DN48932_c0_g1	23.87648	5.5123964	2.11483862034	3.35886340229e-141	1.27812010806e-139	up
TRINITY_DN53448_c3_g1	99.604979	264.410706	-1.40849082694	4.44079971735e-141	1.68856201315e-139	down
TRINITY_DN53629_c3_g1	30.6159599	8.9254097	1.77829361721	5.35967194983e-141	2.034921991e-139	up
TRINITY_DN48917_c0_g1	19.407054	5.009084	1.95396242265	8.08163520392e-141	3.06609794445e-139	up
TRINITY_DN48094_c0_g5	0.576565	16.4113	-4.83106245275	1.02722696387e-140	3.89431122025e-139	down
TRINITY_DN52459_c0_g4	41.964094	12.7044136	1.72382564734	1.24069569791e-140	4.70010137309e-139	up
TRINITY_DN48837_c0_g6	212.926322	549.961009	-1.36897503132	1.42228492445e-140	5.38401793564e-139	down
TRINITY_DN53605_c3_g2	405.4250429	167.175173	1.27807459582	1.5936914204e-140	6.02840341292e-139	up
TRINITY_DN52748_c1_g3	0.625014	21.469357	-5.10224666761	2.28349830263e-140	8.61856055594e-139	down
TRINITY_DN53689_c1_g2	17.80722	6.632713	1.42479129921	3.40504458107e-140	1.28420979746e-138	up
TRINITY_DN39283_c0_g1	10.88178	55.07296	-2.3394295845	2.79002094182e-139	1.05070213433e-137	down
TRINITY_DN53754_c5_g4	19.2196	6.10606	1.65426463984	2.93829594543e-139	1.10572601879e-137	up
TRINITY_DN50384_c3_g1	0.798834	70.324	-6.45997758436	3.86770778475e-139	1.45333602455e-137	down
TRINITY_DN49533_c0_g2	0.482124	16.274518	-5.07706675723	5.19710102165e-139	1.95143500567e-137	down
TRINITY_DN53616_c1_g1	22.852358	8.5033668	1.42623695991	5.77933390773e-139	2.16846043595e-137	up
TRINITY_DN48411_c1_g5	0.0627307	6.87385	-6.77580289808	9.62815358121e-139	3.60462823151e-137	down
TRINITY_DN45771_c1_g2	44.011263	14.80342	1.57194225676	1.24738386632e-138	4.66658641155e-137	up
TRINITY_DN53436_c1_g1	45.76536	9.382499	2.28621189277	1.60029571747e-138	5.97373546112e-137	up
TRINITY_DN51486_c0_g2	32.749394	12.30888	1.41176871582	1.78268999896e-138	6.64973319845e-137	up
TRINITY_DN49936_c2_g1	52.422678	12.8852801	2.02446715646	1.87632241873e-138	6.99388909744e-137	up
TRINITY_DN51542_c0_g1	46.154981	17.5669200024	1.39362508384	2.54820332854e-138	9.48444250549e-137	up
TRINITY_DN47868_c4_g1	0.687678	32.0136	-5.54080791798	2.82271837343e-138	1.04985387078e-136	down
TRINITY_DN52632_c7_g1	57.3299678672	14.9441062474	1.93971285317	3.41429264002e-138	1.26803103967e-136	up
TRINITY_DN53545_c1_g2	19.381	2.80651	2.78779390635	6.33817528932e-138	2.35051023474e-136	up
TRINITY_DN47950_c0_g1	22.5813298079	5.49131288382	2.03990742794	6.72541074168e-138	2.49230642188e-136	up
TRINITY_DN49177_c0_g1	44.3298557805	11.2394727732	1.97970430647	7.1597077076e-138	2.65132439301e-136	up
TRINITY_DN50673_c0_g1	1.765136	19.444038	-3.46147660924	8.04106785766e-138	2.97554471898e-136	down
TRINITY_DN48266_c1_g2	0.5731955	13.620591	-4.57061820985	8.65035497479e-138	3.19868955208e-136	down
TRINITY_DN46179_c3_g1	115.0574142	53.9420998339	1.09287036421	1.19962653784e-137	4.43271554133e-136	up
TRINITY_DN50386_c1_g1	87.63916	27.108669	1.69282137603	1.47864471599e-137	5.45975929624e-136	up
TRINITY_DN48191_c1_g4	0.651975	46.2536	-6.14860520196	1.55177557858e-137	5.7256482439e-136	down
TRINITY_DN46654_c1_g1	27.37168	10.264585	1.41500868609	1.65330323699e-137	6.09585437548e-136	up
TRINITY_DN50091_c0_g6	20.0845	4.5352	2.14684446682	1.9808151998e-137	7.29814639199e-136	up
TRINITY_DN48641_c0_g1	17.826093	3.99311	2.15840581747	3.96707828042e-137	1.46058269263e-135	up
TRINITY_DN47921_c0_g3	99.0469	20.6111	2.26469031936	4.75818551803e-137	1.74932686583e-135	up
TRINITY_DN52070_c0_g3	20.9349	7.24635	1.53058363174	6.99745075589e-137	2.57073252015e-135	up
TRINITY_DN53059_c2_g4	125.28	42.1698	1.57087403331	1.20237121631e-136	4.4141113251e-135	up
TRINITY_DN40634_c0_g1	5.010534	56.08643	-3.48461548324	1.5672118841e-136	5.74937083859e-135	down
TRINITY_DN41561_c0_g1	29.6498	7.45141	1.9924370214	2.55097658217e-136	9.3449189487e-135	up
TRINITY_DN38465_c1_g1	17.349706	86.843652	-2.32350918051	2.55875863893e-136	9.36670743051e-135	down
TRINITY_DN45710_c0_g1	239.35729	94.849356	1.33545586296	3.06766705987e-136	1.1221596424e-134	up
TRINITY_DN47426_c4_g3	28.7245	5.80628	2.3065957297	5.1028860706e-136	1.86397696768e-134	up
TRINITY_DN52712_c0_g1	32.8127530001	16.025287	1.03390644691	5.24194540308e-136	1.9134037452e-134	up
TRINITY_DN47381_c0_g1	34.51305	8.122876	2.08707944763	6.45296977314e-136	2.35376681739e-134	up
TRINITY_DN46904_c1_g2	29.4051816	6.9974872	2.0711615524	6.47057755256e-136	2.35850473447e-134	up
TRINITY_DN47220_c1_g1	219.376011	109.303113	1.00507128396	8.7623865073e-136	3.1893088338e-134	up
TRINITY_DN39078_c0_g1	30.874375	7.656531	2.01164713905	1.15680488513e-135	4.20750699886e-134	up
TRINITY_DN53270_c3_g1	331.67095	153.412	1.11234132068	3.1371880228e-135	1.13942847491e-133	up
TRINITY_DN47824_c0_g1	332.411	129.96	1.35490047515	6.79343534674e-135	2.46387478279e-133	up
TRINITY_DN53711_c3_g1	58.765647	25.4070985	1.20974140776	6.93617200779e-135	2.51385776969e-133	up
TRINITY_DN43559_c3_g4	0.576602	12.6222	-4.45224373713	7.29793898771e-135	2.64309611593e-133	down
TRINITY_DN52065_c0_g2	14.923791	4.4834263	1.73494047365	2.53811208938e-134	9.17926571928e-133	up
TRINITY_DN49921_c1_g6	317.814	140.194	1.18075807169	2.74902930608e-134	9.93502693164e-133	up
TRINITY_DN49078_c0_g3	10.3759062	1.5426822	2.74972454708	2.90854334324e-134	1.05040788095e-132	up
TRINITY_DN51709_c3_g1	60.830989	7.66909175	2.98767882528	3.06484492702e-134	1.10607329359e-132	up
TRINITY_DN50581_c0_g1	5.05122	18.29412	-1.8566762364	3.64315618442e-134	1.31385179176e-132	down
TRINITY_DN43740_c0_g1	36.94597	10.23018	1.85258547685	5.33286960372e-134	1.92186534357e-132	up
TRINITY_DN46299_c0_g1	43.30931	16.76142	1.36953281073	5.85149858217e-134	2.10728227501e-132	up
TRINITY_DN47643_c0_g1	6.159011	16.391381	-1.41216679898	8.41081025372e-134	3.0246932142e-132	down
TRINITY_DN46208_c1_g6	203.219	537.347	-1.40281873795	9.52988358603e-134	3.42472227449e-132	down
TRINITY_DN41133_c2_g5	44.047941	15.126884	1.54195974648	1.09092323805e-133	3.91765724855e-132	up
TRINITY_DN49161_c1_g2	172.024024	58.971124	1.54452946089	2.13278647262e-133	7.6483759839e-132	up
TRINITY_DN42265_c2_g5	69.4709195	25.2023393	1.46285154064	2.50988950844e-133	8.99438720265e-132	up
TRINITY_DN46291_c1_g2	0.848465	26.3827	-4.9585932586	3.31455885111e-133	1.18613358298e-131	down
TRINITY_DN51749_c1_g1	14.8602788	3.94950351	1.91171797378	3.59606149161e-133	1.2859697208e-131	up
TRINITY_DN49949_c1_g2	36.0876	9.44852	1.93334292936	3.91792400967e-133	1.40008892567e-131	up
TRINITY_DN52358_c1_g1	13.8602212476	2.35715590005	2.55583120174	4.73458185704e-133	1.69074235742e-131	up
TRINITY_DN45544_c2_g1	61.28467	13.03713	2.23289992841	4.88860306414e-133	1.74452413748e-131	up
TRINITY_DN51217_c2_g1	27.977417	4.2674712	2.71280945056	1.32318603149e-132	4.71526991514e-131	up
TRINITY_DN53738_c0_g1	22.900719	6.488044	1.81953738582	1.95883076218e-132	6.97556845895e-131	up
TRINITY_DN45121_c2_g1	0.480973	9.0462	-4.23328407852	2.44532399655e-132	8.70194531064e-131	down
TRINITY_DN53376_c1_g4	20.6856	6.57431	1.65371541366	3.72968937722e-132	1.32632533243e-130	up
TRINITY_DN50330_c1_g2	137.098	61.455	1.15760522643	6.0463862927e-132	2.14867614769e-130	up
TRINITY_DN39492_c0_g1	0.575472	17.63325	-4.93740885864	7.68115359274e-132	2.72771758948e-130	down
TRINITY_DN41456_c0_g2	45.153	10.6699702	2.08126569777	7.9831724605e-132	2.83299989484e-130	up
TRINITY_DN47819_c3_g1	40.1658	11.6811	1.78179147352	1.51879757204e-131	5.38603588985e-130	up
TRINITY_DN49007_c2_g3	60.5875	18.99747	1.67321287786	1.59209262796e-131	5.64204039829e-130	up
TRINITY_DN51858_c0_g1	44.8426702122	14.853263991	1.594092191	1.83994403049e-131	6.51585172406e-130	up
TRINITY_DN52093_c2_g1	32.854076	15.8399137233	1.05250789043	2.91190077952e-131	1.02977233523e-129	up
TRINITY_DN51922_c0_g1	12.308785	1.5756842	2.96563803776	3.25578128368e-131	1.15058634624e-129	up
TRINITY_DN44786_c0_g1	39.681101	12.89154	1.62202743987	4.48448940692e-131	1.58371325072e-129	up
TRINITY_DN47822_c0_g1	33.72218	11.9739	1.49380467685	4.63571147416e-131	1.63598646952e-129	up
TRINITY_DN53801_c3_g1	19.041255	6.103253	1.64147826788	5.71688975674e-131	2.01615119004e-129	up
TRINITY_DN47424_c2_g3	77.197093	33.532027	1.20300682495	6.42903337042e-131	2.26573511452e-129	up
TRINITY_DN52786_c0_g1	112.044551	235.30816	-1.07047886233	6.43283345149e-131	2.26551084851e-129	down
TRINITY_DN50485_c0_g1	16.390986	4.527848	1.85600520961	7.6772067138e-131	2.70188999343e-129	up
TRINITY_DN50301_c3_g1	1.422985	47.73903	-5.06817689359	8.52579300149e-131	2.99847207585e-129	down
TRINITY_DN52972_c1_g2	27.72852	5.101023	2.44251210426	9.33591921386e-131	3.28112904731e-129	up
TRINITY_DN48413_c2_g2	24.75687	8.198888	1.59432876874	1.23837849516e-130	4.34931473412e-129	up
TRINITY_DN53136_c0_g1	42.647187	15.0061526358	1.50689644693	1.48274448938e-130	5.20397457695e-129	up
TRINITY_DN37264_c0_g1	4.121671	22.857312	-2.47135449806	2.14854304615e-130	7.5355425271e-129	down
TRINITY_DN48134_c1_g1	1.920004	47.0277	-4.61432955386	2.63090676704e-130	9.22099416375e-129	down
TRINITY_DN40320_c0_g1	10.8376	28.2392	-1.38165391303	4.15231501332e-130	1.45433551763e-128	down
TRINITY_DN46394_c0_g3	0.940919	30.2502	-5.00673033823	4.5149078094e-130	1.5791663164e-128	down
TRINITY_DN53818_c5_g2	9.496548	42.31014	-2.15552836597	4.65819299464e-130	1.62816758018e-128	down
TRINITY_DN50900_c1_g2	224.48897	104.790269	1.09913980958	5.1210904354e-130	1.78873874264e-128	up
TRINITY_DN40024_c0_g1	0.402173	11.313107	-4.8140351621	5.4280524758e-130	1.89466116015e-128	down
TRINITY_DN41122_c0_g1	199.372644	93.425647	1.09357691571	7.54213372008e-130	2.62898703447e-128	up
TRINITY_DN44963_c3_g1	105.013	25.2049	2.05879180062	9.50319680322e-130	3.31030182779e-128	up
TRINITY_DN47540_c0_g3	0.883214	13.6565	-3.9506809343	1.17869322798e-129	4.10300943287e-128	down
TRINITY_DN53598_c2_g1	18.0030058627	7.853439	1.19684135572	1.50426564514e-129	5.2327540487e-128	up
TRINITY_DN49596_c4_g2	0.423915	20.68841	-5.60890394518	1.51885014621e-129	5.27629942628e-128	down
TRINITY_DN44072_c2_g2	0.5177306	22.01557	-5.41017879711	1.56285277058e-129	5.42546836046e-128	down
TRINITY_DN53710_c5_g1	24.35002	9.7305652	1.32332744576	1.7021839831e-129	5.90514451638e-128	up
TRINITY_DN45541_c1_g2	21.015232	6.153879	1.77186740115	2.32250703345e-129	8.04621059499e-128	up
TRINITY_DN51859_c0_g2	31.2539753356	7.07262328096	2.14372238023	2.79325973478e-129	9.67054926213e-128	up
TRINITY_DN51336_c0_g1	49.6980723	15.3868708987	1.69149002082	2.83915019786e-129	9.82276720892e-128	up
TRINITY_DN42997_c0_g1	0.4620509	25.94619	-5.811327106	2.84354884829e-129	9.83132467752e-128	down
TRINITY_DN43949_c1_g3	64.9574422029	22.1551350942	1.55185370146	3.10519475136e-129	1.07286789698e-127	up
TRINITY_DN48366_c0_g1	69.9320971192	31.834050284	1.13538404483	3.50755154416e-129	1.21024748077e-127	up
TRINITY_DN48688_c0_g2	24.3806595427	9.55244893724	1.35179460833	4.0263362381e-129	1.3883111839e-127	up
TRINITY_DN43986_c0_g2	29.774848	71.2605	-1.25900846301	4.48849738443e-129	1.54662353194e-127	down
TRINITY_DN51736_c1_g1	354.199961	170.227631	1.05709882191	6.29995090906e-129	2.16934115389e-127	up
TRINITY_DN46180_c2_g2	114.433404	45.944884	1.31653211718	6.95723675146e-129	2.39405830155e-127	up
TRINITY_DN46326_c1_g4	26.157902	7.837864	1.73871438871	7.75384373549e-129	2.66638238516e-127	up
TRINITY_DN42295_c1_g1	238.076209	108.698	1.13109806343	1.13576677423e-128	3.90303271148e-127	up
TRINITY_DN45346_c5_g1	0.328893	15.9086	-5.59604476707	1.60766455287e-128	5.5172713748e-127	down
TRINITY_DN50166_c0_g1	24.7205	6.49502	1.92830205041	1.90093997855e-128	6.51936876727e-127	up
TRINITY_DN39686_c0_g1	26.9526	68.7088	-1.35007043637	1.94117260075e-128	6.65288053891e-127	down
TRINITY_DN53350_c0_g2	62.80381	25.6373	1.29260775093	2.06832208654e-128	7.08389910605e-127	up
TRINITY_DN51477_c0_g1	137.41	24.1965	2.50561671669	2.39232554569e-128	8.18261864142e-127	up
TRINITY_DN51526_c0_g3	39.2992	96.9868	-1.30328846408	3.26153509246e-128	1.11407057546e-126	down
TRINITY_DN53347_c3_g2	13.3534942	3.11170032	2.10144227056	5.02832738617e-128	1.71642089774e-126	up
TRINITY_DN51379_c1_g1	15.93261	4.23194	1.91259154293	8.0858397598e-128	2.75825980744e-126	up
TRINITY_DN51946_c1_g2	44.6877	12.049	1.89096437782	1.44506521356e-127	4.92286192099e-126	up
TRINITY_DN43790_c3_g3	0.19982	12.9068	-6.01328655564	1.51473667184e-127	5.15676952562e-126	down
TRINITY_DN44675_c0_g2	115.022893	18.307118	2.65144443156	1.61530062059e-127	5.49546578888e-126	up
TRINITY_DN45237_c5_g1	9.516188	23.231722	-1.28764041592	1.77713871732e-127	6.04203500257e-126	down
TRINITY_DN46526_c0_g1	45.9758343	19.4545466297	1.2407683947	2.28152023174e-127	7.7517040688e-126	up
TRINITY_DN53711_c2_g1	0.581645	38.92076	-6.06425718122	2.33735696274e-127	7.93613501725e-126	down
TRINITY_DN50638_c0_g1	104.646	32.8066	1.67345917777	2.68080725033e-127	9.09621947145e-126	up
TRINITY_DN52756_c1_g2	38.686	12.3106	1.65191048846	4.46810003968e-127	1.51505973855e-125	up
TRINITY_DN46180_c1_g1	9.0438204	2.3801528	1.92587814808	5.13542412472e-127	1.74018293532e-125	up
TRINITY_DN53018_c1_g3	17.2679472	47.131965	-1.44860924405	5.42322472286e-127	1.83648802187e-125	down
TRINITY_DN53752_c1_g2	2668.3	861.185	1.63152578331	5.47132891771e-127	1.85154991724e-125	up
TRINITY_DN46407_c0_g1	23.126879	7.84953236	1.55889197332	7.43079667434e-127	2.51132404349e-125	up
TRINITY_DN47427_c2_g1	0.985351	18.82499	-4.25586755789	9.42593104246e-127	3.18349599613e-125	down
TRINITY_DN52729_c1_g1	49.9601100189	16.8269381932	1.57000396424	1.26747368101e-126	4.27226475212e-125	up
TRINITY_DN44510_c1_g1	28.915175	6.65871	2.11851221919	1.90113333662e-126	6.4039099583e-125	up
TRINITY_DN52968_c4_g1	20.21012	4.322072	2.22528287702	2.08240684121e-126	7.00990031332e-125	up
TRINITY_DN48662_c2_g1	34.7807370282	9.03024	1.94545226832	2.22504884643e-126	7.48513467666e-125	up
TRINITY_DN39525_c0_g1	1.86558	38.8886	-4.3816511659	2.42425610562e-126	8.14990535152e-125	down
TRINITY_DN51562_c0_g2	31.1366	6.29219	2.30697727575	3.52499701385e-126	1.18425985203e-124	up
TRINITY_DN53608_c1_g1	61.576554	27.128023	1.18259721966	5.69138382441e-126	1.9108231846e-124	up
TRINITY_DN51089_c0_g1	16.284653	5.496938	1.56681286612	5.94356785236e-126	1.99418026248e-124	up
TRINITY_DN50703_c1_g3	65.05713	21.5469	1.59422685866	6.00478584703e-126	2.01339720331e-124	up
TRINITY_DN47004_c0_g2	1.99853	13.806054	-2.78828989788	1.18599546806e-125	3.97141275883e-124	down
TRINITY_DN49398_c0_g3	27.310971	7.265719	1.91030313179	1.5787633413e-125	5.28316702405e-124	up
TRINITY_DN43272_c1_g1	95.532391	37.9664619	1.3312644128	2.00151380753e-125	6.69347112608e-124	up
TRINITY_DN52073_c0_g1	35.943306	15.05120835	1.25584379649	2.17778551548e-125	7.2781933988e-124	up
TRINITY_DN42551_c0_g1	47.6553	9.39011	2.34342270939	2.63266745535e-125	8.79266162686e-124	up
TRINITY_DN53219_c1_g2	39.4379	6.12908	2.6858402919	3.45493922635e-125	1.15313677472e-123	up
TRINITY_DN52917_c0_g3	83.1963	37.0099	1.16860813112	3.51413990357e-125	1.17212977345e-123	up
TRINITY_DN44711_c0_g1	0.278898	10.515712	-5.23666513672	3.60249016371e-125	1.20081437794e-123	down
TRINITY_DN52978_c1_g2	41.2874	11.1829	1.88440720736	5.24070247467e-125	1.7457385034e-123	up
TRINITY_DN50546_c0_g2	38.49032	11.021028	1.8042368661	6.8212869631e-125	2.26928886031e-123	up
TRINITY_DN48777_c0_g1	105.1117636	48.2461426	1.12343863276	1.05213622289e-124	3.4979419504e-123	up
TRINITY_DN52177_c2_g2	53.167298	19.13922	1.47400711408	1.14651798435e-124	3.80924446251e-123	up
TRINITY_DN50867_c2_g3	16.00569	92.8224	-2.53588812774	1.76193157096e-124	5.8463156337e-123	down
TRINITY_DN50874_c1_g1	26.93801	4.918305	2.45341016907	2.80531878527e-124	9.30236422655e-123	up
TRINITY_DN48214_c1_g2	3.47545	24.7534	-2.83235500532	3.76637319961e-124	1.24810910974e-122	down
TRINITY_DN47333_c2_g1	0.689942	11.976349	-4.11756927136	5.29481810771e-124	1.75347069707e-122	down
TRINITY_DN44556_c2_g1	34.13608	10.106552	1.75600651231	6.17451714358e-124	2.04347305544e-122	up
TRINITY_DN51996_c1_g1	3.40734	10.677795	-1.64789593803	7.8735201808e-124	2.60407501006e-122	down
TRINITY_DN48585_c2_g1	159.89248	65.463614	1.28833693269	8.76114364312e-124	2.89577062317e-122	up
TRINITY_DN53032_c0_g2	30.6361421503	8.273854	1.88860323245	1.01736479396e-123	3.36046252059e-122	up
TRINITY_DN47053_c3_g5	39.049687	11.4770307	1.76656154367	1.16118380675e-123	3.83303246772e-122	up
TRINITY_DN49711_c0_g1	42.4754151	18.7887272	1.17676070858	1.20941502505e-123	3.98966328611e-122	up
TRINITY_DN49865_c1_g1	27.8565355	6.35870491091	2.13121097781	1.22923759593e-123	4.05243686725e-122	up
TRINITY_DN51043_c1_g1	8.68752	197.005	-4.50314404159	1.39964852754e-123	4.6082818638e-122	down
TRINITY_DN50989_c0_g5	47.152468	15.33592	1.62041856845	2.26747594969e-123	7.4607555958e-122	up
TRINITY_DN49137_c1_g3	44.8331	11.5411	1.95778352246	3.65034728833e-123	1.19799893718e-121	up
TRINITY_DN43579_c2_g1	27.082203	7.719277	1.81080746584	5.90275057701e-123	1.93472311274e-121	up
TRINITY_DN44334_c0_g1	25.5613	8.28449	1.62547641912	7.52126617866e-123	2.46363681e-121	up
TRINITY_DN45057_c1_g1	55.754292	17.8650112	1.64194605048	9.85437462585e-123	3.22372514185e-121	up
TRINITY_DN51956_c0_g1	15.47258	53.24746	-1.78299892649	1.36197413543e-122	4.45266140843e-121	down
TRINITY_DN41368_c0_g1	0.674055	11.8474	-4.13556035954	1.61312231178e-122	5.27035853955e-121	down
TRINITY_DN46331_c8_g1	0.859608	19.1181	-4.47511643256	1.95662976764e-122	6.38857133724e-121	down
TRINITY_DN52159_c0_g2	66.77105	30.774171	1.11750273367	4.24888447927e-122	1.38464285143e-120	up
TRINITY_DN49155_c1_g2	227.157965	100.9653073	1.16983623899	5.55835765371e-122	1.81022380066e-120	up
TRINITY_DN46966_c1_g2	22.121505	4.572485	2.27439919794	9.00358981551e-122	2.93038443288e-120	up
TRINITY_DN52812_c4_g4	61.06839	15.178398	2.00840628071	1.18692254088e-121	3.86059786449e-120	up
TRINITY_DN41151_c0_g1	26.784549	2.794546	3.26071517608	1.50747532784e-121	4.90011044504e-120	up
TRINITY_DN50457_c2_g1	13.1253	2.74945	2.2551354424	1.56829299736e-121	5.09455790095e-120	up
TRINITY_DN52962_c1_g1	62.0926901	29.3966953493	1.07876945371	3.78205757486e-121	1.22703019134e-119	up
TRINITY_DN53765_c1_g1	16.32736	5.069832	1.68728169155	3.91425559183e-121	1.26911349875e-119	up
TRINITY_DN47789_c1_g1	61.216684	27.640406	1.14714609162	3.94064177021e-121	1.27685794821e-119	up
TRINITY_DN52232_c5_g2	169.08824	44.7377917009	1.91821037404	4.04929037469e-121	1.31123057878e-119	up
TRINITY_DN53028_c4_g1	11.115711	24.377611	-1.13295651795	4.96147013673e-121	1.60559210394e-119	down
TRINITY_DN45055_c1_g1	72.38596	35.26689	1.03739554118	8.53628801306e-121	2.76069717337e-119	up
TRINITY_DN45108_c2_g1	3.495432	22.898824	-2.71173083444	1.09865249068e-120	3.55087266386e-119	down
TRINITY_DN48051_c0_g3	39.4342	10.4046	1.92222587268	1.32462577789e-120	4.27851612736e-119	up
TRINITY_DN53049_c2_g3	31.06725	5.133201	2.59746388497	2.34467227306e-120	7.56845981643e-119	up
TRINITY_DN37084_c0_g1	2.08633	12.7026	-2.60608454598	2.45422165658e-120	7.91707410708e-119	down
TRINITY_DN40918_c0_g1	0.480359	8.29362	-4.10981702354	2.64784192275e-120	8.53628128959e-119	down
TRINITY_DN50763_c0_g2	119.750848	32.4665803	1.88300853337	3.35243976693e-120	1.0794179643e-118	up
TRINITY_DN43881_c4_g4	0.209132	12.6612	-5.9198565059	5.1724361847e-120	1.66227580999e-118	down
TRINITY_DN53315_c2_g2	29.52118	6.882589	2.10072712315	5.42747957719e-120	1.74314259175e-118	up
TRINITY_DN53420_c2_g1	52.8601	17.2015	1.61964477838	5.87808877799e-120	1.88667807377e-118	up
TRINITY_DN46202_c2_g1	49.96331	17.829454	1.48660653337	6.23765819058e-120	2.00083073593e-118	up
TRINITY_DN45231_c0_g4	36.0549	10.07	1.84013165727	7.5205254341e-120	2.41081702334e-118	up
TRINITY_DN53277_c1_g3	225.804	49.0494	2.20276364912	8.37765279901e-120	2.68389722606e-118	up
TRINITY_DN51807_c7_g1	0.895156	13.3391	-3.89737839514	1.03394621898e-119	3.31031333032e-118	down
TRINITY_DN48071_c0_g2	10.2744469	33.14222	-1.68960951135	1.0920299904e-119	3.49408543169e-118	down
TRINITY_DN47320_c3_g2	4.208891	15.5364571	-1.8841454992	1.31500918066e-119	4.20490036442e-118	down
TRINITY_DN52985_c5_g1	39.1332	10.67122	1.87466796369	1.77159178866e-119	5.66133330913e-118	up
TRINITY_DN53509_c0_g1	103.7874	43.1968	1.26463496099	2.9288917079e-119	9.34792399723e-118	up
TRINITY_DN44802_c2_g1	51.93887071	10.71248074	2.27752203579	5.24998546589e-119	1.67246261885e-117	up
TRINITY_DN51831_c2_g1	30.402	6.6181	2.19967723853	5.51745190552e-119	1.75657231301e-117	up
TRINITY_DN46243_c5_g1	6.04025206339	13.7420450005	-1.18591605203	6.30755080628e-119	2.00686223971e-117	down
TRINITY_DN50859_c0_g1	20.738525	5.0764946	2.03040874593	8.21944313726e-119	2.61353725559e-117	up
TRINITY_DN51505_c1_g2	34.275754	11.70544048	1.55000917823	9.77648957708e-119	3.10669705503e-117	up
TRINITY_DN49931_c1_g1	13.85376	2.041479	2.76259095394	1.01630259593e-118	3.22751917684e-117	up
TRINITY_DN53824_c3_g2	9.50337	22.11911	-1.21878223256	1.13530420021e-118	3.60095927254e-117	down
TRINITY_DN52951_c0_g4	50.7534	14.8889	1.76926730176	1.17774225227e-118	3.73324555273e-117	up
TRINITY_DN45413_c0_g1	132.634	38.5392	1.78305212037	1.27555779451e-118	4.04079617458e-117	up
TRINITY_DN49077_c1_g1	72.12516	27.91041	1.36969929664	1.53543047931e-118	4.86102249577e-117	up
TRINITY_DN48748_c4_g2	24.0015413	10.765094	1.15676613687	3.26986111344e-118	1.0345646073e-116	up
TRINITY_DN52861_c0_g3	23.633243	9.5845581	1.30203378985	7.47968098046e-118	2.36359770389e-116	up
TRINITY_DN44504_c1_g2	32.0956	8.09404	1.9874436474	7.60935298722e-118	2.40308732001e-116	up
TRINITY_DN49817_c0_g1	1.220548	19.412992	-3.99142155089	7.87188354447e-118	2.48445985835e-116	down
TRINITY_DN42274_c2_g1	0.748783	10.916494	-3.86581809566	1.35057909845e-117	4.257325447e-116	down
TRINITY_DN48297_c0_g1	29.220325	6.998434	2.06186818488	1.76912020451e-117	5.57321976334e-116	up
TRINITY_DN53084_c1_g1	19.01634102	5.1357531	1.88859192842	2.31219057047e-117	7.27955139777e-116	up
TRINITY_DN52867_c4_g2	1.7856502	10.271931	-2.52418602008	2.42606568211e-117	7.63336229962e-116	down
TRINITY_DN41512_c0_g4	0.4958889	5.719693	-3.52784887609	2.49912436091e-117	7.85839190973e-116	down
TRINITY_DN46112_c1_g1	0.6303796	24.75486	-5.29534713216	3.32568410458e-117	1.04510390452e-115	down
TRINITY_DN48727_c0_g2	19.7855	5.01065	1.98137385177	3.85119888717e-117	1.20950382763e-115	up
TRINITY_DN50862_c1_g3	142.04123	57.56053	1.30315797733	6.5594107555e-117	2.05877608875e-115	up
TRINITY_DN47297_c2_g2	34.8950284	11.6560907	1.5819374973	1.0404360161e-116	3.26356913995e-115	up
TRINITY_DN52774_c0_g1	59.101394046	24.3158757477	1.28129360832	1.78745396442e-116	5.60332253818e-115	up
TRINITY_DN46081_c1_g3	2.7835425	29.0047414725	-3.38129474423	2.70901439537e-116	8.48702632602e-115	down
TRINITY_DN41350_c0_g1	0.344625	12.932172	-5.22979342832	3.01726327832e-116	9.44693847768e-115	down
TRINITY_DN52997_c2_g2	67.3426	12.9578	2.3776986271	1.08870650304e-115	3.4066106792e-114	up
TRINITY_DN38823_c0_g1	16.983972	4.45229	1.93155442709	1.3595552018e-115	4.25150311912e-114	up
TRINITY_DN53836_c6_g1	32.845087	16.292438	1.01147508209	1.82630306268e-115	5.70409738219e-114	up
TRINITY_DN47635_c2_g7	858.421	131.979	2.70137697827	1.97275349878e-115	6.15774023037e-114	up
TRINITY_DN46384_c1_g2	52.27157433	21.2383187316	1.29935704745	2.5604391982e-115	7.98725645053e-114	up
TRINITY_DN46354_c1_g2	26.356676	6.991514	1.91449162721	3.29484936442e-115	1.02719644471e-113	up
TRINITY_DN49843_c0_g2	7.75985408487	17.126978	-1.14216918543	4.63918569067e-115	1.44454058829e-113	down
TRINITY_DN50622_c2_g1	0.636666	12.6522	-4.31270773461	4.71847634445e-115	1.46833463136e-113	down
TRINITY_DN47263_c1_g1	26.4557007352	7.04075908265	1.909775748	4.784237185e-115	1.48789193721e-113	up
TRINITY_DN48488_c2_g1	1.503592	41.7693	-4.79595791635	4.95989967696e-115	1.54158391299e-113	down
TRINITY_DN53679_c2_g1	22.8833166	9.780814	1.22626972232	5.90701687872e-115	1.83484016988e-113	up
TRINITY_DN52273_c0_g2	24.6965493554	7.9023704	1.64395210501	1.03013020748e-114	3.19784979787e-113	up
TRINITY_DN46609_c0_g2	0.103106	7.1857	-6.12292851033	1.2364187082e-114	3.83590265814e-113	down
TRINITY_DN49934_c1_g1	31.92314	15.389	1.05270307758	1.48962844356e-114	4.61866217966e-113	up
TRINITY_DN50392_c4_g1	62.5434	18.4839	1.75858846005	1.69141135933e-114	5.24111726187e-113	up
TRINITY_DN42868_c2_g1	27.033606	10.370617	1.38225223526	1.88751253467e-114	5.8452222617e-113	up
TRINITY_DN49089_c0_g1	23.8207822055	7.40084217928	1.68645943114	1.96096628696e-114	6.06901238848e-113	up
TRINITY_DN44073_c0_g1	45.258266	14.839437	1.6087449531	2.06366669877e-114	6.38299234643e-113	up
TRINITY_DN49553_c0_g2	9.9163733	3.0866173	1.68378596362	2.82712740644e-114	8.73382263383e-113	up
TRINITY_DN51229_c1_g5	27.7806	6.80333	2.02976478391	4.32891908999e-114	1.3365210535e-112	up
TRINITY_DN48444_c0_g1	46.314341	16.038061612	1.52995920014	5.13889784936e-114	1.5846796955e-112	up
TRINITY_DN52631_c0_g1	48.203359	19.459160231	1.30868423134	5.64838082229e-114	1.74073756832e-112	up
TRINITY_DN44676_c0_g5	31.736135	9.4982	1.74040039967	6.84178146509e-114	2.10725218514e-112	up
TRINITY_DN52227_c2_g1	242.21976	63.24007	1.93740569346	7.04735924166e-114	2.16926128412e-112	up
TRINITY_DN52318_c4_g1	272.498	91.0812	1.58102043696	7.39967979247e-114	2.27633764025e-112	up
TRINITY_DN47283_c0_g1	71.151	18.1507	1.97085884514	7.40052752288e-114	2.27522780544e-112	up
TRINITY_DN46378_c2_g1	1.71524	38.662425	-4.49444976911	7.41383068514e-114	2.27794631629e-112	down
TRINITY_DN43601_c2_g1	86.661205	20.845396	2.05565751774	8.18270290855e-114	2.51267532609e-112	up
TRINITY_DN49717_c1_g2	41.8916055	11.30235	1.89003840575	1.27143264052e-113	3.8971776243e-112	up
TRINITY_DN53371_c2_g1	31.56705	8.713772	1.85705017434	1.97952384354e-113	6.06396908185e-112	up
TRINITY_DN48086_c0_g3	0.914331	64.4774	-6.13993322462	2.3044667733e-113	7.05514989481e-112	down
TRINITY_DN50683_c0_g5	27.087	6.66461	2.02300825861	2.56953507975e-113	7.86194597858e-112	up
TRINITY_DN51430_c0_g1	29.2015	10.9897	1.40989047453	3.23790061222e-113	9.90099596787e-112	up
TRINITY_DN49727_c0_g1	14.247519	4.57571326	1.63864216396	3.66984235088e-113	1.1215090933e-111	up
TRINITY_DN46052_c1_g4	13.7266	4.66766	1.55620294074	5.28157203938e-113	1.61309065648e-111	up
TRINITY_DN49522_c0_g1	135.693183	57.562128	1.23715641117	5.29136372534e-113	1.61511524207e-111	up
TRINITY_DN50959_c0_g1	23.816427	7.3353483	1.69901961744	5.71482247747e-113	1.74332810415e-111	up
TRINITY_DN50001_c1_g3	81.29261	30.70651	1.40457965868	5.95462458033e-113	1.81539617206e-111	up
TRINITY_DN51930_c0_g1	14.722983	4.452031	1.72553445966	6.74751192792e-113	2.05589763789e-111	up
TRINITY_DN44624_c0_g3	39.37039	11.345185	1.79503086932	6.82645459001e-113	2.07871037623e-111	up
TRINITY_DN45749_c1_g1	46.85351	12.784323	1.8737813665	6.9680338275e-113	2.1205578989e-111	up
TRINITY_DN45587_c0_g2	37.55103	9.118385	2.04200225082	7.27136268211e-113	2.21155096322e-111	up
TRINITY_DN49376_c1_g1	25.36048	4.21600837229	2.58863241471	9.05360901387e-113	2.75033669186e-111	up
TRINITY_DN51234_c0_g1	42.88109	16.07959	1.4151109574	9.68686897132e-113	2.94096106355e-111	up
TRINITY_DN46668_c1_g1	18.8248	5.29325	1.83040883825	1.55289734214e-112	4.70904131079e-111	up
TRINITY_DN41985_c3_g3	0.740504	19.5165	-4.72004301095	1.80677368995e-112	5.47240244667e-111	down
TRINITY_DN52186_c1_g2	4.17118	22.7042	-2.44443172751	3.31959180526e-112	1.00485047497e-110	down
TRINITY_DN50986_c0_g1	9.2025997	20.65526	-1.16639584055	3.53433164818e-112	1.06921907551e-110	down
TRINITY_DN46704_c1_g3	86.947585	21.221926	2.03459036246	3.8102220091e-112	1.15199998293e-110	up
TRINITY_DN48596_c0_g1	31.49094	12.2427004	1.36301501073	5.36381859952e-112	1.62076189706e-110	up
TRINITY_DN43384_c0_g1	3.47622	17.104303518	-2.29876806501	5.46282086023e-112	1.6497008282e-110	down
TRINITY_DN37455_c0_g1	26.770011	94.170198	-1.81465283123	5.52845943409e-112	1.66853610793e-110	down
TRINITY_DN47922_c0_g1	18.9956	7.446484	1.3510339867	5.5349359131e-112	1.66950405989e-110	up
TRINITY_DN46285_c3_g4	613.457	278.74	1.13804217413	7.37111115704e-112	2.22203755812e-110	up
TRINITY_DN53219_c1_g1	18.4499607	6.26852990542	1.55741869602	7.40002824971e-112	2.22943859941e-110	up
TRINITY_DN53705_c4_g4	21.0250813971	7.3953886	1.50741352313	7.60274343763e-112	2.28916094567e-110	up
TRINITY_DN49512_c0_g10	160.854	38.0864	2.07840397919	8.50890831616e-112	2.56049447303e-110	up
TRINITY_DN47111_c2_g1	76.264435	21.746641	1.81021785186	9.25384960535e-112	2.7830216958e-110	up
TRINITY_DN43943_c1_g5	34.8212900098	6.80465501911	2.35537572364	1.73661606705e-111	5.21659035766e-110	up
TRINITY_DN52056_c0_g1	62.977603	20.200331	1.6404599149	1.84702102333e-111	5.54497210921e-110	up
TRINITY_DN41848_c0_g1	12.052251	24.84931	-1.04390316859	1.93581438691e-111	5.80812558647e-110	down
TRINITY_DN51091_c2_g2	121.580714	52.601	1.20875226432	1.94166302153e-111	5.8222527221e-110	up
TRINITY_DN51756_c0_g1	42.6846919913	20.246539546	1.0760434193	2.21075858939e-111	6.62526984305e-110	up
TRINITY_DN52899_c1_g2	4.129765	15.089393	-1.86940317781	2.68772569086e-111	8.04993549146e-110	down
TRINITY_DN48317_c0_g1	70.946455	30.921304	1.1981294373	3.76295332842e-111	1.12637148106e-109	up
TRINITY_DN44423_c3_g1	6.84101	20.777	-1.60270611389	6.09394103149e-111	1.82197419622e-109	down
TRINITY_DN51514_c0_g2	10.37193	27.772703	-1.4209832208	1.25889328249e-110	3.76165268365e-109	down
TRINITY_DN44537_c0_g2	37.3673711	13.0622665511	1.51637381605	1.44691599212e-110	4.31842267992e-109	up
TRINITY_DN52300_c4_g1	15.11384661	5.124233457	1.5604627755	1.46471843869e-110	4.36900185691e-109	up
TRINITY_DN47381_c1_g1	16.072927	5.339308	1.58990799955	1.68634618214e-110	5.02128012462e-109	up
TRINITY_DN52725_c0_g2	0.400818	18.3156	-5.51398185401	2.00674343419e-110	5.97181586308e-109	down
TRINITY_DN49955_c3_g3	278.852	573.274	-1.0397252308	2.37512877952e-110	7.06396774927e-109	down
TRINITY_DN48176_c3_g1	0.459182	21.7193	-5.5637677072	3.81765808663e-110	1.13476442289e-108	down
TRINITY_DN46532_c0_g1	13.867985	4.4322141	1.64565870301	6.22643478318e-110	1.84967491936e-108	up
TRINITY_DN42468_c0_g2	8.994004	21.1170406	-1.23137223488	7.51689923595e-110	2.23173242083e-108	down
TRINITY_DN50628_c2_g3	34.899103	12.561852	1.47414077865	2.7638569394e-109	8.20099468144e-108	up
TRINITY_DN47365_c0_g1	30.067365	10.053932	1.58043860416	2.84083367774e-109	8.42450711889e-108	up
TRINITY_DN52864_c3_g1	23.1144911	7.0798496	1.70700698183	3.63676313431e-109	1.07723286669e-107	up
TRINITY_DN52230_c2_g1	67.016935	24.393637	1.45802083221	3.86645984197e-109	1.14460659878e-107	up
TRINITY_DN48582_c0_g2	71.942159	27.342084	1.39571424709	4.00248001565e-109	1.18418681622e-107	up
TRINITY_DN51130_c2_g2	47.4038471	16.45917	1.5261125614	4.3278317121e-109	1.27970500411e-107	up
TRINITY_DN53826_c7_g2	59.8717	17.7454	1.75442914015	5.03095324269e-109	1.48675149474e-107	up
TRINITY_DN52699_c6_g3	23.3827	6.89221	1.76240296238	5.68766232952e-109	1.67985057559e-107	up
TRINITY_DN47460_c0_g1	22.440434	4.6451708	2.27229702839	6.5569857049e-109	1.93548573414e-107	up
TRINITY_DN50173_c3_g1	19.578208	4.3313764	2.17635126633	7.96784369734e-109	2.35058293616e-107	up
TRINITY_DN51921_c0_g1	28.0696	7.67538	1.87069842149	9.87429500737e-109	2.91132072082e-107	up
TRINITY_DN53545_c1_g3	28.9413	7.8112	1.88951362169	1.03004032375e-108	3.03520133713e-107	up
TRINITY_DN52802_c0_g1	9.936904517	1.65675106892	2.58443965211	1.15708955635e-108	3.40760872459e-107	up
TRINITY_DN45811_c2_g1	5.095447	26.72499	-2.3909087901	1.18934084503e-108	3.50056942894e-107	down
TRINITY_DN48252_c1_g3	0.394514	12.883	-5.02924827792	1.20963181386e-108	3.55824068009e-107	down
TRINITY_DN52844_c1_g4	178.708218	80.66462	1.14759803667	1.50054235901e-108	4.41143903887e-107	up
TRINITY_DN53296_c1_g2	84.0431	32.114	1.38792700504	1.61861051786e-108	4.75580924654e-107	up
TRINITY_DN51172_c2_g1	73.7145776	24.6172221	1.58228197922	1.74342706401e-108	5.11960014092e-107	up
TRINITY_DN50663_c0_g3	8.698678	24.983096	-1.52208420616	1.92213696471e-108	5.63790041585e-107	down
TRINITY_DN41980_c1_g3	51.94277	9.93649	2.38611472768	2.61355088932e-108	7.66151490897e-107	up
TRINITY_DN43694_c1_g1	18.828733	3.839131	2.29408422894	2.70441146623e-108	7.92332047816e-107	up
TRINITY_DN45910_c1_g2	26.7799154435	10.1550170025	1.39895875028	3.73248236474e-108	1.0929067915e-106	up
TRINITY_DN48655_c1_g5	40.6919	8.79251	2.210394669	4.39871180226e-108	1.2865098333e-106	up
TRINITY_DN48910_c0_g1	6.224521	15.735016	-1.3379439198	4.85688705844e-108	1.41970117073e-106	down
TRINITY_DN44418_c0_g4	73.402319	28.7031475	1.35461669573	5.39937022152e-108	1.57736979252e-106	up
TRINITY_DN49001_c4_g2	16.1518	5.07272	1.67086351666	5.65201006814e-108	1.6502318247e-106	up
TRINITY_DN47795_c1_g3	6.025465	15.336411	-1.34781641829	5.69081471322e-108	1.66061225226e-106	down
TRINITY_DN48005_c1_g1	77.9535772	38.1887139153	1.02946889305	8.64375068373e-108	2.51797930642e-106	up
TRINITY_DN52992_c1_g1	48.266734	16.858087	1.51758837588	1.06215910159e-107	3.09237267286e-106	up
TRINITY_DN53026_c1_g3	205.859	78.7097	1.3870431774	1.08904492356e-107	3.16884148526e-106	up
TRINITY_DN52940_c1_g3	87.98064	25.610161	1.78046977336	1.39183894876e-107	4.04528444835e-106	up
TRINITY_DN50952_c5_g1	2.27327	19.1248	-3.07260371002	1.42056575156e-107	4.12642836572e-106	down
TRINITY_DN53600_c4_g1	80.9001660007	36.3532890001	1.1540567676	1.4252892926e-107	4.13779550971e-106	up
TRINITY_DN51203_c0_g1	33.0134675	14.8199058946	1.1555183903	1.54814633119e-107	4.4919113948e-106	up
TRINITY_DN47828_c0_g1	16.055771	32.889431	-1.03453210409	1.7512252095e-107	5.07825477276e-106	down
TRINITY_DN47697_c0_g3	0.3349336	7.8279623	-4.5466897906	3.42819665023e-107	9.92427948643e-106	down
TRINITY_DN53165_c1_g1	30.786785	6.8262603	2.17314388394	3.46175549116e-107	1.00157510432e-105	up
TRINITY_DN48554_c4_g1	102.820139	43.340257	1.24634325405	4.17900123006e-107	1.20840813598e-105	up
TRINITY_DN47224_c0_g2	39.2435	8.6293	2.18513827725	4.4134658483e-107	1.27548413701e-105	up
TRINITY_DN48609_c0_g1	0.0899026	11.38422314	-6.98445729055	4.44532456614e-107	1.28396461705e-105	down
TRINITY_DN48267_c0_g1	4.935858	15.96621	-1.69364909655	6.79375292779e-107	1.96116329571e-105	down
TRINITY_DN42228_c0_g4	22.79953	2.91046	2.96968498921	7.15667525119e-107	2.06476145976e-105	up
TRINITY_DN51439_c0_g3	19.22477	3.397752	2.50031387829	7.45878790312e-107	2.15070843061e-105	up
TRINITY_DN47439_c2_g1	88.0600008103	24.4693502	1.84751106736	7.68830841298e-107	2.21563858588e-105	up
TRINITY_DN48677_c1_g1	38.39201	9.232974	2.0559387648	7.99474887237e-107	2.30265000517e-105	up
TRINITY_DN40814_c0_g1	1.6937676	9.835077	-2.53770040994	9.20341842155e-107	2.6492771427e-105	down
TRINITY_DN44069_c0_g2	18.295322	51.408661	-1.49053662834	1.00864287262e-106	2.9001890165e-105	down
TRINITY_DN45058_c0_g1	40.2134	11.3779	1.82144201322	1.20497996988e-106	3.46082717332e-105	up
TRINITY_DN45572_c0_g1	44.814783	14.841003	1.59438611396	1.34084702672e-106	3.84888669289e-105	up
TRINITY_DN52319_c3_g3	14.565342	2.6724803	2.44628835855	1.61926717007e-106	4.64547737679e-105	up
TRINITY_DN44537_c0_g1	18.237042	6.158561	1.56620654968	2.54481013233e-106	7.29255186406e-105	up
TRINITY_DN52854_c1_g2	26.59	9.65716	1.46121289175	2.76426814039e-106	7.91700038458e-105	up
TRINITY_DN49416_c1_g3	19.268843	3.36895	2.51589902535	3.08292569824e-106	8.82470200147e-105	up
TRINITY_DN51978_c1_g6	13.7753	2.83598	2.28016447481	4.20956909139e-106	1.20429050544e-104	up
TRINITY_DN34713_c0_g1	19.9481	5.13769	1.95705959231	5.0113717917e-106	1.43287072741e-104	up
TRINITY_DN50630_c1_g2	77.36524	20.42852	1.92110082497	5.72293024556e-106	1.63540658041e-104	up
TRINITY_DN45008_c0_g1	1.2892666	14.20317	-3.46159043397	7.1763734311e-106	2.04960115007e-104	down
TRINITY_DN48585_c2_g3	60.1432	18.7604	1.68071104187	8.33757563385e-106	2.37991412699e-104	up
TRINITY_DN49281_c2_g1	106.870835	31.889808	1.74470087933	9.53878916893e-106	2.72127266872e-104	up
TRINITY_DN52346_c0_g2	21.7826218	8.66949	1.32915857852	1.09918431606e-105	3.13405618559e-104	up
TRINITY_DN47538_c0_g2	35.922442	12.836116	1.48467669509	1.69677706047e-105	4.82447758185e-104	up
TRINITY_DN45719_c0_g1	0.27428853325	7.047407	-4.68332631855	1.99050345635e-105	5.65648578198e-104	down
TRINITY_DN43820_c0_g1	20.094161	5.322504	1.91659930718	2.11554231512e-105	6.00846962537e-104	up
TRINITY_DN53406_c2_g1	61.583967	28.339668104	1.11973194075	3.02316561188e-105	8.58148833442e-104	up
TRINITY_DN36938_c0_g1	1.53459	22.825	-3.89468969623	3.11697817584e-105	8.84286708486e-104	down
TRINITY_DN47723_c2_g1	70.326995	35.0117675	1.00623867853	3.39284842315e-105	9.62016643957e-104	up
TRINITY_DN47201_c1_g2	10.72683	3.001991	1.83723223601	4.03418963711e-105	1.14322934522e-103	up
TRINITY_DN50607_c1_g1	84.34272	12.42081	2.76350428908	4.18789430838e-105	1.18612873407e-103	up
TRINITY_DN41023_c1_g4	70.8294	27.27	1.37703362093	4.779797393e-105	1.35302180527e-103	up
TRINITY_DN49427_c2_g1	0.169324127249	5.88782	-5.11987410182	6.09447055803e-105	1.72421182004e-103	down
TRINITY_DN48677_c1_g2	19.81077	5.70289	1.79651984491	6.60746672968e-105	1.86831060918e-103	up
TRINITY_DN48336_c0_g1	36.678116	11.701487	1.64822765962	6.69175534895e-105	1.89109672745e-103	up
TRINITY_DN49153_c0_g1	16.789931	5.333995	1.65430792374	6.74816602581e-105	1.90598366302e-103	up
TRINITY_DN50881_c0_g1	14.9840487613	2.7387107	2.45185871747	7.01061361258e-105	1.97901600188e-103	up
TRINITY_DN49215_c0_g1	43.3529037358	15.8813493	1.44879513608	7.54928510207e-105	2.12989940896e-103	up
TRINITY_DN46349_c1_g1	44.45348	12.40383	1.84151070511	8.43951183155e-105	2.37974661066e-103	up
TRINITY_DN46102_c4_g1	26.473439	9.362707	1.49954800299	8.52135837366e-105	2.40149937478e-103	up
TRINITY_DN51760_c2_g1	0.444478	11.7594	-4.72555862837	9.42323165443e-105	2.65420158668e-103	down
TRINITY_DN47155_c0_g1	0.218686	8.461638	-5.27400419767	1.05039543706e-104	2.95697317469e-103	down
TRINITY_DN49915_c3_g2	3712.29	1794.69	1.04857475033	1.42139388651e-104	3.99916805557e-103	up
TRINITY_DN51952_c0_g3	72.6246	22.7248	1.67619071512	1.67151961906e-104	4.70032053232e-103	up
TRINITY_DN50819_c0_g2	45.327	7.74871	2.54834262198	1.82293347074e-104	5.12327576318e-103	up
TRINITY_DN42398_c0_g1	4.077607	18.7610209	-2.20194369557	2.24705263581e-104	6.3083007092e-103	down
TRINITY_DN41506_c0_g3	44.066012	14.05958	1.64811284016	3.62754341633e-104	1.0172659643e-102	up
TRINITY_DN49171_c1_g1	12.68337	45.133922	-1.83127402605	5.1122765798e-104	1.43284037225e-102	down
TRINITY_DN49104_c1_g1	80.4486	16.5227	2.28361785573	5.51137233994e-104	1.54384936868e-102	up
TRINITY_DN47815_c0_g5	5.81627	25.31694	-2.12193689209	5.87219659283e-104	1.64402188163e-102	down
TRINITY_DN44482_c5_g1	0.322708	11.01046	-5.09250159052	6.42585487044e-104	1.7970575291e-102	down
TRINITY_DN49518_c1_g2	25.174791	9.160633	1.45846060394	8.23520147958e-104	2.29928266133e-102	up
TRINITY_DN45142_c0_g2	37.979318	15.3699169	1.30510463416	9.06990045566e-104	2.53094828781e-102	up
TRINITY_DN50378_c3_g1	47.437907	20.963517	1.17815958364	9.97551273554e-104	2.78213835802e-102	up
TRINITY_DN53713_c10_g2	28.721654	12.0787	1.24967364295	9.97578811019e-104	2.78069648272e-102	up
TRINITY_DN47307_c1_g1	31.077041	8.7558157	1.82753565124	1.18842626949e-103	3.31086611445e-102	up
TRINITY_DN51346_c0_g1	23.546626	7.9204	1.57187515367	1.37031958977e-103	3.81552563637e-102	up
TRINITY_DN48948_c1_g1	28.9762626	11.3968860019	1.34623183876	1.37888443996e-103	3.83728135209e-102	up
TRINITY_DN45774_c2_g5	42.06967	13.939756	1.59357519281	1.4182739016e-103	3.94474809691e-102	up
TRINITY_DN50294_c0_g1	94.33671	43.078093	1.13086490221	1.55132389023e-103	4.31246084804e-102	up
TRINITY_DN47513_c2_g4	81.165764	28.86097	1.49175153319	1.88942679994e-103	5.24948144536e-102	up
TRINITY_DN44893_c2_g2	0.434134	15.33692	-5.14272456163	2.14053929803e-103	5.94392494799e-102	down
TRINITY_DN53508_c2_g1	21.3548627841	5.76023225173	1.89036574075	2.20846301882e-103	6.12920502821e-102	up
TRINITY_DN50284_c0_g1	14.746502	4.064595076	1.85918923502	2.39701547526e-103	6.6488860543e-102	up
TRINITY_DN47694_c0_g1	18.236538	5.531154	1.72117946054	2.90229933502e-103	8.04171556388e-102	up
TRINITY_DN48147_c1_g1	0.369979	8.40479	-4.50569648225	4.50146282318e-103	1.24659273605e-101	down
TRINITY_DN47899_c1_g1	16.5287065828	4.744462	1.80065742745	4.75567704691e-103	1.31627861288e-101	up
TRINITY_DN49936_c1_g1	44.7046	13.7229	1.70383789691	6.18779427683e-103	1.71173294984e-101	up
TRINITY_DN51882_c1_g2	63.9953	289.3836	-2.17694530509	8.87092265887e-103	2.45131242694e-101	down
TRINITY_DN50931_c0_g2	16.9488	4.90775	1.78804946671	9.03644000164e-103	2.49569954096e-101	up
TRINITY_DN52498_c2_g1	33.822082	9.374797	1.85110611495	9.87597624676e-103	2.72608974604e-101	up
TRINITY_DN53374_c2_g1	28.632579	9.6996034	1.56165995862	9.94098876044e-103	2.74255284733e-101	up
TRINITY_DN52965_c0_g1	9.321632	2.222386	2.06847314304	1.26375010411e-102	3.48459302465e-101	up
TRINITY_DN48646_c0_g1	114.329376206	45.9393450007	1.31539395035	1.62592806723e-102	4.48082259479e-101	up
TRINITY_DN44588_c0_g2	28.0643967	12.0159248004	1.2237933569	1.63879995774e-102	4.51385968944e-101	up
TRINITY_DN43592_c0_g1	147.716442	69.026262	1.09761315352	1.95613788861e-102	5.38502088516e-101	up
TRINITY_DN53485_c2_g2	110.236365	43.92924	1.32734677631	3.29313610696e-102	9.0607375236e-101	up
TRINITY_DN33793_c0_g1	34.579738	6.451512	2.42221771759	3.374895298e-102	9.28068946082e-101	up
TRINITY_DN47928_c0_g1	106.450158	245.32976	-1.20454416111	4.58782723723e-102	1.26093641387e-100	down
TRINITY_DN36227_c0_g1	26.999447	2.434764	3.47107601368	5.46970158183e-102	1.50250554587e-100	up
TRINITY_DN52292_c1_g2	19.651337068	9.10054802098	1.11060214622	5.53522228686e-102	1.51968635108e-100	up
TRINITY_DN52615_c2_g1	38.342	7.05315	2.44258596592	7.32514882663e-102	2.00894763685e-100	up
TRINITY_DN51515_c0_g1	45.456714449	15.8350210645	1.52137462533	7.60077856165e-102	2.08342113811e-100	up
TRINITY_DN49155_c1_g7	156.599	65.1336	1.26560112678	8.71596718115e-102	2.38781963558e-100	up
TRINITY_DN53141_c0_g1	0.2707513	10.066229	-5.21641124856	1.0188769046e-101	2.78981061717e-100	down
TRINITY_DN45090_c0_g3	49.10877	16.674353	1.55834990572	1.2368297572e-101	3.38296456246e-100	up
TRINITY_DN47927_c1_g1	76.610627	31.292028	1.29174936766	1.37392261822e-101	3.75592785985e-100	up
TRINITY_DN47457_c2_g2	56.0631	17.1395	1.70972649695	1.56936860207e-101	4.28563513546e-100	up
TRINITY_DN47921_c0_g4	28.4048	9.51301	1.57816094508	1.6133199856e-101	4.40330296016e-100	up
TRINITY_DN51287_c3_g1	105.729137189	34.4794226287	1.61656549298	1.68991966252e-101	4.60990584862e-100	up
TRINITY_DN47416_c2_g3	35.356949	11.096622	1.67187322539	1.75274891063e-101	4.77874404005e-100	up
TRINITY_DN48734_c0_g3	15.501198	2.563313	2.59629815903	1.88221555902e-101	5.12898717914e-100	up
TRINITY_DN52176_c0_g1	21.767752	51.839896	-1.25187039875	1.97798808135e-101	5.38709009932e-100	down
TRINITY_DN49661_c1_g3	0.571344	15.0872	-4.72282163575	2.2037287868e-101	5.99550422093e-100	down
TRINITY_DN53009_c2_g1	48.867191	20.1732135	1.27642526056	2.20702502132e-101	6.00127474647e-100	up
TRINITY_DN52059_c1_g1	27.2350221	8.7887174	1.63173849476	2.32636765204e-101	6.32242099623e-100	up
TRINITY_DN47169_c1_g5	17.778606	37.458294	-1.07514298645	2.43889439119e-101	6.62471175429e-100	down
TRINITY_DN53179_c1_g1	37.7097	9.3397	2.01348755808	2.47339441087e-101	6.71485162072e-100	up
TRINITY_DN51306_c0_g2	20.169674	5.4779457	1.88048089549	2.77000716376e-101	7.51610976752e-100	up
TRINITY_DN46831_c0_g1	0.132434	29.294461	-7.78921054008	3.24481161377e-101	8.7950928805e-100	down
TRINITY_DN49276_c3_g2	39.3166	11.0336	1.83323498181	3.36959268949e-101	9.12846791945e-100	up
TRINITY_DN52138_c1_g1	21.713225	8.776889	1.30679245401	3.47273831634e-101	9.40290852929e-100	up
TRINITY_DN47271_c0_g1	15.394392	5.747218	1.42146921065	5.19919133032e-101	1.40700532313e-99	up
TRINITY_DN33188_c0_g1	20.3785	4.33011	2.23457228293	5.2545561016e-101	1.42123496761e-99	up
TRINITY_DN51778_c0_g1	14.0166107	3.8528688	1.86313257476	7.39964171939e-101	2.00037111722e-99	up
TRINITY_DN43437_c2_g1	27.00303	80.47876	-1.57548677593	7.46018686683e-101	2.01567144202e-99	down
TRINITY_DN51755_c0_g1	26.316691	7.013672	1.90773623084	7.78304654955e-101	2.10179299365e-99	up
TRINITY_DN43302_c1_g1	48.035628	19.467404	1.30304433711	8.51942086374e-101	2.29943311748e-99	up
TRINITY_DN52908_c1_g1	45.093328	17.0524966	1.40293101344	8.56757540596e-101	2.31120869351e-99	up
TRINITY_DN53715_c2_g1	12.1803586	4.4910801	1.43942224959	8.63872756257e-101	2.32917244831e-99	up
TRINITY_DN42504_c2_g1	21.299813	70.856156	-1.7340524358	9.84817100969e-101	2.65386121784e-99	down
TRINITY_DN53177_c2_g1	24.35597	7.608768	1.67854066225	1.02909987409e-100	2.77173070517e-99	up
TRINITY_DN48331_c0_g1	27.555631	11.199805	1.2988735503	1.22013713617e-100	3.28452941463e-99	up
TRINITY_DN51087_c0_g1	18.5615487	4.322973	2.10222135735	1.22975374843e-100	3.30867254569e-99	up
TRINITY_DN44310_c1_g1	0.93145	31.552	-5.08210931886	1.48516509548e-100	3.99375675439e-99	down
TRINITY_DN44200_c0_g1	177.86905	70.606075	1.33295127262	1.69619368219e-100	4.55883297762e-99	up
TRINITY_DN49588_c1_g1	19.235636	4.623449	2.05674015129	2.06610705076e-100	5.54428915682e-99	up
TRINITY_DN45265_c0_g1	0.402257	13.41325	-5.05939750443	2.06675882152e-100	5.54312531406e-99	down
TRINITY_DN52011_c0_g1	30.393265	9.3385106	1.70248728705	2.40957388015e-100	6.45917584061e-99	up
TRINITY_DN50666_c0_g4	31.4904	9.88415	1.6717232731	2.74534309433e-100	7.35538774685e-99	up
TRINITY_DN53089_c2_g1	5.687848	12.5540439	-1.14219734245	3.42348913777e-100	9.16748276398e-99	down
TRINITY_DN47898_c0_g1	92.792	35.20112	1.39837909766	3.74277307931e-100	1.00172143642e-98	up
TRINITY_DN52441_c1_g2	20.910443	6.8062565	1.61929019987	3.80531850638e-100	1.01792768385e-98	up
TRINITY_DN44059_c0_g2	13.4769404	3.9548966538	1.76878110516	5.05523518181e-100	1.35016024997e-98	up
TRINITY_DN52989_c2_g1	15.18402	4.56057	1.73526774264	5.69931042259e-100	1.52138518578e-98	up
TRINITY_DN52401_c8_g1	41.35831	11.3431	1.86636226095	6.03105121677e-100	1.60909958953e-98	up
TRINITY_DN51390_c0_g2	19.4624	5.768	1.7545465569	6.30554023411e-100	1.68145544436e-98	up
TRINITY_DN50457_c1_g1	17.40477	5.28506	1.71949099393	6.82990457853e-100	1.82033354492e-98	up
TRINITY_DN47144_c0_g1	7.65595	18.6921317	-1.2877777943	6.8981996629e-100	1.83757675527e-98	down
TRINITY_DN47510_c0_g1	54.99092	19.607471	1.4877899565	7.26231770135e-100	1.93356368997e-98	up
TRINITY_DN40389_c0_g2	294.763	126.036	1.22571956868	8.96858236029e-100	2.38660566342e-98	up
TRINITY_DN52004_c4_g1	22.6869347	9.1885381	1.30395444377	9.58541834494e-100	2.54942173543e-98	up
TRINITY_DN49517_c0_g1	13.120403	3.980249	1.72088144165	1.1847485902e-99	3.14942069273e-98	up
TRINITY_DN44891_c1_g1	52.17973	15.27185	1.77261464128	1.20843672205e-99	3.2090499037e-98	up
TRINITY_DN51150_c2_g4	0.41131	31.6657	-6.26655101378	1.26597646655e-99	3.36010157176e-98	down
TRINITY_DN46657_c1_g2	104.025413	45.0843473	1.20623747562	1.74173091676e-99	4.62042758418e-98	up
TRINITY_DN46410_c0_g2	34.35888	9.248221	1.89343523085	1.93247427276e-99	5.12376589889e-98	up
TRINITY_DN52404_c1_g1	29.3070115	14.1607866	1.04934445463	2.25965745176e-99	5.98504499127e-98	up
TRINITY_DN44975_c3_g2	24.8347	7.22648	1.78099232901	2.43543066424e-99	6.44726294972e-98	up
TRINITY_DN46960_c1_g3	21.8682775026	6.73540760296	1.69900242796	2.45343318576e-99	6.49155539193e-98	up
TRINITY_DN52509_c0_g1	27.495813	8.8843438	1.62987481757	2.553873585e-99	6.75381193639e-98	up
TRINITY_DN43134_c0_g1	7.440652	16.0825	-1.11199073805	3.3391910837e-99	8.8260420228e-98	down
TRINITY_DN51050_c0_g1	65.20641418	20.7483539	1.65201700273	3.35063242397e-99	8.85170177767e-98	up
TRINITY_DN53540_c0_g2	976.334	193.648	2.33393817123	4.32999283056e-99	1.14330617314e-97	up
TRINITY_DN53441_c2_g1	74.3571	17.9116	2.05357628928	5.45041371552e-99	1.43765922932e-97	up
TRINITY_DN51164_c2_g1	32.2267	11.715796	1.45980148684	7.85480177e-99	2.07079662977e-97	up
TRINITY_DN52885_c1_g3	59.1747	24.78233	1.25566865287	8.4179243442e-99	2.21811003385e-97	up
TRINITY_DN50625_c0_g2	64.07328	14.051657	2.18898257994	8.63564191034e-99	2.27430474365e-97	up
TRINITY_DN48817_c0_g4	17.560159	5.9376623	1.56433895935	8.73343868166e-99	2.29887515318e-97	up
TRINITY_DN51718_c0_g2	79.562017	32.1935302	1.30530906578	8.89356617508e-99	2.33981890931e-97	up
TRINITY_DN49155_c1_g8	2744.76	947.36	1.53469534246	1.41758337896e-98	3.7276165206e-97	up
TRINITY_DN52506_c1_g1	61.5005743102	27.71586086	1.14988806411	1.61645724811e-98	4.24837909583e-97	up
TRINITY_DN52640_c0_g3	9.635647	3.32969	1.5329936756	1.6432066662e-98	4.31646047409e-97	up
TRINITY_DN44292_c1_g1	27.60891	6.350652643	2.12015716414	1.69155395151e-98	4.44117707392e-97	up
TRINITY_DN44041_c0_g1	89.539974	32.141206	1.47810783659	1.91523337409e-98	5.02586369379e-97	up
TRINITY_DN52707_c3_g3	121.75436	40.83555	1.57607587175	2.19864853712e-98	5.76662486885e-97	up
TRINITY_DN49735_c0_g3	44.7645	18.285	1.29169444541	2.70582157472e-98	7.09319735805e-97	up
TRINITY_DN51838_c3_g1	17.6759	3.74814	2.23753692784	3.03839393542e-98	7.96093507985e-97	up
TRINITY_DN33388_c0_g1	0.144361	10.8223	-6.228182287	3.07432686264e-98	8.05095259321e-97	down
TRINITY_DN52572_c0_g1	1.423136	11.968444	-3.07209015909	3.35917942099e-98	8.79240678177e-97	down
TRINITY_DN48080_c1_g1	19.6399731172	5.81361958225	1.75628437888	3.47789873256e-98	9.09848241172e-97	up
TRINITY_DN52353_c0_g1	13.87711	3.626461	1.93607290946	3.70081744268e-98	9.6766996174e-97	up
TRINITY_DN51126_c1_g2	131.61464	29.53077	2.15602909486	4.3305831824e-98	1.13175824356e-96	up
TRINITY_DN48953_c1_g1	61.0303569	29.3219802735	1.05754448735	5.02877790797e-98	1.31355280127e-96	up
TRINITY_DN47459_c4_g1	53.902067	16.780176	1.68358274987	5.33843592038e-98	1.39372478891e-96	up
TRINITY_DN52592_c2_g1	26.736914	9.96767	1.4235047469	5.58321406829e-98	1.45688507722e-96	up
TRINITY_DN47936_c0_g1	18.489	4.531735	2.02853179196	5.71695678541e-98	1.49102203883e-96	up
TRINITY_DN52282_c0_g1	57.9243446	20.4223342	1.5040220449	6.49628973362e-98	1.69341261632e-96	up
TRINITY_DN52933_c1_g1	72.5059856	31.9948147	1.18026198815	6.88573321463e-98	1.79401455275e-96	up
TRINITY_DN46309_c0_g1	54.4162	15.935813	1.77176359041	8.0105006836e-98	2.08599810254e-96	up
TRINITY_DN52765_c0_g1	15.6232381	6.46533404156	1.27289668384	9.76366301694e-98	2.53865181071e-96	up
TRINITY_DN53830_c7_g1	5.55549	30.37143	-2.45072876802	9.8806218135e-98	2.56775487801e-96	down
TRINITY_DN41224_c0_g1	0.188555	11.101	-5.87956042542	1.06869208944e-97	2.77588149742e-96	down
TRINITY_DN46394_c0_g2	0.969162	31.16405	-5.00700108523	1.08277102416e-97	2.8110211042e-96	down
TRINITY_DN53673_c1_g1	23.8932957	7.8667723	1.60276213315	1.10172959682e-97	2.85878676785e-96	up
TRINITY_DN48085_c0_g1	1.29222	14.266651	-3.46472309726	1.32582050249e-97	3.43851446319e-96	down
TRINITY_DN43886_c1_g2	0.456206	6.30391	-3.78848961165	1.48860383515e-97	3.85873316985e-96	down
TRINITY_DN52097_c1_g1	21.04893	6.861218	1.61721028654	1.50610372162e-97	3.90211530433e-96	up
TRINITY_DN50441_c0_g2	0.51113	9.212563	-4.17184040436	1.81335041516e-97	4.69338835785e-96	down
TRINITY_DN44872_c0_g1	34.800673	9.41175	1.88658030166	2.25426010122e-97	5.8316132892e-96	up
TRINITY_DN41157_c0_g1	0.84779	9.834213	-3.53603074846	2.34444291775e-97	6.06183909053e-96	down
TRINITY_DN48075_c0_g1	77.72868	29.58555	1.39355430112	2.85132918453e-97	7.3649962639e-96	up
TRINITY_DN49922_c0_g2	46.319097	16.719676	1.47006023736	3.36263571581e-97	8.68131220746e-96	up
TRINITY_DN48286_c1_g1	33.220715	12.359128	1.42650616707	3.71792049385e-97	9.59370024958e-96	up
TRINITY_DN53376_c1_g5	26.1246001192	5.42331000066	2.26816341109	4.87579835256e-97	1.25751272056e-95	up
TRINITY_DN52475_c0_g2	87.969537	30.601491	1.52340207166	5.56203292239e-97	1.43377472597e-95	up
TRINITY_DN48151_c2_g2	13.599059	3.488087	1.96299889682	7.28290196453e-97	1.87643123976e-95	up
TRINITY_DN51914_c0_g1	0.832922	13.540796	-4.02298734149	7.82348386041e-97	2.01469504193e-95	down
TRINITY_DN48060_c1_g2	34.651	12.3916	1.48353450809	8.21078544685e-97	2.1133667824e-95	up
TRINITY_DN45774_c2_g1	30.370526	6.9186423	2.1341110361	8.97681088056e-97	2.30936939258e-95	up
TRINITY_DN49635_c2_g2	48.615121	23.971393	1.02009136438	1.14863499974e-96	2.95199773008e-95	up
TRINITY_DN40672_c0_g2	0.308521	7.2958	-4.56362558411	1.15719288185e-96	2.97249555857e-95	down
TRINITY_DN46873_c1_g3	21.3532	7.02488	1.60390680263	1.33190737459e-96	3.41956671649e-95	up
TRINITY_DN45097_c5_g1	0.528428	8.486952	-4.00546769966	2.78110895617e-96	7.13310446789e-95	down
TRINITY_DN49307_c3_g1	0.452439	14.51944	-5.00411870667	2.78174149208e-96	7.13114513226e-95	down
TRINITY_DN45799_c0_g1	15.052892	3.7632	2.00000881747	2.81923584539e-96	7.22363761569e-95	up
TRINITY_DN44023_c2_g4	19.259386	4.74901	2.01986301079	3.23554048977e-96	8.28616402461e-95	up
TRINITY_DN45041_c2_g1	2.39585487102	8.2022931	-1.77548677824	3.28908872782e-96	8.4190779436e-95	down
TRINITY_DN51292_c3_g2	20.483753	6.57229358458	1.64001123572	3.30516940803e-96	8.45600105164e-95	up
TRINITY_DN48103_c0_g1	8.379	18.263745	-1.12413264233	4.2586442838e-96	1.08844809308e-94	down
TRINITY_DN45327_c2_g5	86.2327	15.2674	2.4977806567	5.17534210085e-96	1.32142009861e-94	up
TRINITY_DN47561_c0_g1	8.60616687395	19.271323	-1.16301289823	5.3863554855e-96	1.37461084069e-94	down
TRINITY_DN52461_c0_g1	50.4166	11.1476	2.17716568739	5.4637738183e-96	1.39367169733e-94	up
TRINITY_DN40387_c0_g1	61.2713	17.79015	1.78413278653	6.67668312962e-96	1.70220419719e-94	up
TRINITY_DN51886_c1_g2	8.3718	2.73852842112	1.61213699333	7.16552325413e-96	1.82592121006e-94	up
TRINITY_DN41088_c1_g1	11.2867	2.49919	2.1750912422	7.99729924232e-96	2.03482851574e-94	up
TRINITY_DN51204_c1_g2	1.721335	9.60946665	-2.48092846315	9.06087385665e-96	2.30429573886e-94	down
TRINITY_DN47513_c2_g7	59.032961	24.466992	1.27068396116	9.88669330758e-96	2.51306062939e-94	up
TRINITY_DN53125_c4_g2	36.446462	8.5004318	2.10017073991	1.02836872126e-95	2.61267050348e-94	up
TRINITY_DN45465_c2_g1	144.956963	68.705746	1.07712197015	1.05848154321e-95	2.68783781629e-94	up
TRINITY_DN52983_c0_g1	1.25043	22.895	-4.19453636326	1.17932863879e-95	2.99322049048e-94	down
TRINITY_DN53683_c2_g1	79.9707	28.29017	1.49917067002	1.3533127488e-95	3.43309830255e-94	up
TRINITY_DN53730_c6_g1	35.381535	12.830316	1.46343993633	1.45956284754e-95	3.7007962449e-94	up
TRINITY_DN47487_c0_g4	62.3765	15.6559	1.99429615802	1.57622885989e-95	3.99462545704e-94	up
TRINITY_DN47028_c0_g1	44.11232	16.285149	1.43762471846	1.60831208707e-95	4.07391195626e-94	up
TRINITY_DN51586_c0_g1	17.831204282	4.66910911668	1.93318493309	1.69990478341e-95	4.30378471341e-94	up
TRINITY_DN51125_c0_g1	31.350414	12.7511382669	1.29785845562	2.96890424234e-95	7.50544871483e-94	up
TRINITY_DN52872_c0_g2	10.9907109	3.2041765533	1.77825915658	3.11559201796e-95	7.87238109793e-94	up
TRINITY_DN44220_c0_g1	5.77377200247	13.211891	-1.19425092838	3.68519393383e-95	9.30702835929e-94	down
TRINITY_DN45022_c3_g3	17.8455	5.65666	1.6575379599	5.27183236085e-95	1.32878278055e-93	up
TRINITY_DN22149_c0_g1	0.0001	15.8703	-17.2759698745	6.00760760146e-95	1.51349032943e-93	down
TRINITY_DN47317_c0_g1	49.03009	22.5329047	1.12163410754	6.87589056121e-95	1.73138179191e-93	up
TRINITY_DN53823_c3_g1	17.0212	5.703875	1.57731848038	7.26681981461e-95	1.82891779523e-93	up
TRINITY_DN50648_c0_g2	11.196051	31.268593	-1.48172433968	7.49017911695e-95	1.8842043684e-93	down
TRINITY_DN43648_c0_g2	45.847226	15.9934533	1.51935296718	7.78788361097e-95	1.95812931796e-93	up
TRINITY_DN52711_c1_g2	80.9402	27.3793	1.56377085182	8.51783026154e-95	2.14060787468e-93	up
TRINITY_DN49570_c4_g2	0.3243998	9.50127	-4.87227553089	1.04802774365e-94	2.63249310169e-93	down
TRINITY_DN53418_c1_g1	27.303309492	7.1205363	1.93901802349	1.24843846151e-94	3.13435390734e-93	up
TRINITY_DN43934_c1_g1	91.3424	18.9108	2.27207430053	1.44056565078e-94	3.61493491512e-93	up
TRINITY_DN41673_c2_g4	54.6435	20.3969	1.42169999095	1.78855397728e-94	4.48596745597e-93	up
TRINITY_DN47344_c2_g1	62.1547654	28.69355	1.11513853572	2.2827072079e-94	5.72256879129e-93	up
TRINITY_DN52105_c0_g1	24.6056254893	10.8200623558	1.18527937767	2.77219758439e-94	6.9428662013e-93	up
TRINITY_DN40789_c0_g1	29.348422	8.0795188	1.86094165827	2.90367313864e-94	7.26857708322e-93	up
TRINITY_DN52582_c2_g2	56.0652	15.0908	1.89343627066	3.73629912867e-94	9.34825337113e-93	up
TRINITY_DN52679_c1_g2	13.7519375076	4.53382689	1.60083368152	4.02457584033e-94	1.00645930393e-92	up
TRINITY_DN44668_c0_g8	18.98626	3.45038	2.46012858104	4.49581859075e-94	1.12375659401e-92	up
TRINITY_DN44349_c0_g1	47.18364841	16.89295203	1.48186551729	4.55516792645e-94	1.13803427266e-92	up
TRINITY_DN53739_c6_g1	33.60961702	9.503496	1.82234387063	4.6219915469e-94	1.15416440261e-92	up
TRINITY_DN50243_c1_g3	88.414	18.2809	2.27393773415	4.66351054785e-94	1.1639629992e-92	up
TRINITY_DN39358_c0_g1	11.0929	2.6344	2.07409025422	4.72658876787e-94	1.17913034695e-92	up
TRINITY_DN53048_c1_g3	0.335007	19.0233	-5.827432483	5.44337303423e-94	1.35728167659e-92	down
TRINITY_DN43987_c0_g2	47.8057110025	14.5070339903	1.72043039092	5.46571088554e-94	1.36218639376e-92	up
TRINITY_DN51941_c2_g2	31.95024824	7.950220829	2.00676030132	5.53766698381e-94	1.37944635217e-92	up
TRINITY_DN52080_c0_g1	49.086086	20.968113	1.22711710077	6.30595515632e-94	1.57006292546e-92	up
TRINITY_DN51914_c0_g2	18.3249	46.1938	-1.33389390471	6.61555680102e-94	1.64634514425e-92	down
TRINITY_DN53405_c3_g1	6.0733462	17.145485	-1.4972652	7.6753824421e-94	1.9091625903e-92	down
TRINITY_DN48632_c1_g1	48.3555097073	20.411398241	1.24430526752	8.85745870141e-94	2.20104616081e-92	up
TRINITY_DN49830_c1_g1	28.89061	7.4959059	1.94642591815	9.90796159881e-94	2.45969842978e-92	up
TRINITY_DN41723_c0_g4	0.0001	44.7527	-18.7716151995	1.0671161041e-93	2.64787905597e-92	down
TRINITY_DN48142_c1_g1	53.85292	23.364922	1.20468035134	1.11990421597e-93	2.77751474953e-92	up
TRINITY_DN50607_c1_g2	249.981	44.3182	2.4958472538	1.13197433238e-93	2.80608743968e-92	up
TRINITY_DN53361_c6_g1	0.459522	16.318197	-5.1502039189	1.14191124799e-93	2.82934690877e-92	down
TRINITY_DN53214_c2_g1	8.76976	22.3307680337	-1.34842360495	1.58741735225e-93	3.9293773393e-92	down
TRINITY_DN42187_c2_g1	57.743127	18.7328925	1.62407555708	1.5904202073e-93	3.93490301871e-92	up
TRINITY_DN49512_c0_g1	16.76249758	3.0727092779	2.44765394486	1.77422755873e-93	4.38541648181e-92	up
TRINITY_DN48669_c0_g1	40.1558	6.7293	2.57708003723	2.05816138108e-93	5.08476386485e-92	up
TRINITY_DN47178_c2_g3	66.1656617	20.43192039	1.69525788021	2.06431871739e-93	5.09750965292e-92	up
TRINITY_DN49226_c0_g2	18.3011	5.94421	1.62237337514	2.36053282484e-93	5.82614641049e-92	up
TRINITY_DN43657_c0_g1	75.87467	27.1050897	1.4850545554	3.4957152218e-93	8.61961340013e-92	up
TRINITY_DN49385_c0_g2	13.75214	4.07007	1.75653062465	5.80595006438e-93	1.43022984075e-91	up
TRINITY_DN47391_c0_g1	33.5698228501	11.7036527004	1.52020605985	6.0915579564e-93	1.49986257763e-91	up
TRINITY_DN48623_c0_g3	19.50873	5.606147	1.79903838371	8.69438743414e-93	2.13866853907e-91	up
TRINITY_DN47231_c0_g1	239.054	93.6298	1.35229686456	9.17179341061e-93	2.2550158994e-91	up
TRINITY_DN46791_c0_g1	37.0240996598	13.954995337	1.40768301061	9.96762305193e-93	2.44832438081e-91	up
TRINITY_DN38443_c0_g1	3.05824	17.8414	-2.54445529287	1.28646840453e-92	3.15840363201e-91	down
TRINITY_DN44796_c0_g1	89.852257	38.19328	1.2342359208	1.46428613635e-92	3.59323574429e-91	up
TRINITY_DN46902_c0_g1	0.384065	15.23148	-5.30956182455	1.64524604994e-92	4.03341981692e-91	down
TRINITY_DN46610_c5_g2	101.324	37.3697	1.43903504995	1.6700493995e-92	4.09226212259e-91	up
TRINITY_DN53780_c5_g1	11.01399	2.593557	2.08633322168	1.91207947867e-92	4.68308156632e-91	up
TRINITY_DN39889_c0_g1	59.216085	16.94295	1.80530402209	2.05154102943e-92	5.02224325066e-91	up
TRINITY_DN48157_c0_g1	35.97303	13.73033	1.38954938228	3.13601648525e-92	7.66972307643e-91	up
TRINITY_DN52907_c0_g1	32.9211	9.8589	1.73951394867	3.13613090546e-92	7.66633129814e-91	up
TRINITY_DN46751_c0_g1	10.12295605	23.407875	-1.20936333106	3.19462553871e-92	7.8055860172e-91	down
TRINITY_DN52250_c0_g1	91.182653	32.3073742	1.49689588615	3.91409280423e-92	9.55892219708e-91	up
TRINITY_DN50434_c0_g1	24.013163	64.225928	-1.41933038372	5.34050174248e-92	1.30362362324e-90	down
TRINITY_DN42132_c0_g1	39.8793214	14.1866249	1.49110945786	7.08931651371e-92	1.72885882087e-90	up
TRINITY_DN44893_c2_g3	0.3868525	17.77012	-5.5215260164	7.91798810807e-92	1.93002377435e-90	down
TRINITY_DN52124_c4_g1	15.3664	4.1970776	1.87232217114	9.88903539821e-92	2.40932004602e-90	up
TRINITY_DN53026_c0_g1	60.196	21.0031	1.51906534222	1.05757070372e-91	2.5753889154e-90	up
TRINITY_DN45352_c2_g1	71.299884	21.498012	1.72969647482	1.16669915496e-91	2.83978355801e-90	up
TRINITY_DN47427_c3_g4	0.190506	10.4723	-5.78059808543	1.40295560962e-91	3.41321253743e-90	down
TRINITY_DN53028_c3_g1	73.441863	28.554617	1.36287862206	1.74215882442e-91	4.23441611269e-90	up
TRINITY_DN45238_c0_g2	4.04855	27.6054	-2.76947330564	2.07162524281e-91	5.03280754755e-90	down
TRINITY_DN52320_c0_g1	31.505879	11.1397150057	1.49990873698	2.15916079636e-91	5.24297219338e-90	up
TRINITY_DN44533_c5_g1	62.49092	24.631089	1.34316616553	2.39652889388e-91	5.8165943201e-90	up
TRINITY_DN49377_c1_g2	5.5624637	19.4116	-1.80312311576	2.49686793516e-91	6.05724740984e-90	down
TRINITY_DN51902_c0_g2	60.70665	19.332196	1.6508490358	3.26457701621e-91	7.91590170511e-90	up
TRINITY_DN42211_c0_g2	35.905434	7.579622	2.24400439362	3.32746079539e-91	8.06072642207e-90	up
TRINITY_DN47005_c0_g1	54.082895	16.4671752	1.71557928506	3.4358939649e-91	8.31945762028e-90	up
TRINITY_DN53235_c1_g3	25.6927	7.34803	1.80592908675	3.51897828316e-91	8.51659455012e-90	up
TRINITY_DN49041_c0_g1	35.277193	11.151375	1.66151416047	3.96077044665e-91	9.58127444948e-90	up
TRINITY_DN47486_c0_g4	0.840399	20.0057	-4.57319285395	4.48578282539e-91	1.08410310346e-89	down
TRINITY_DN49708_c1_g1	44.67442	15.0863502	1.56620517838	4.51122423792e-91	1.0897359363e-89	up
TRINITY_DN43194_c0_g1	9.935019	1.940001	2.35646533046	4.82013948341e-91	1.16380729485e-89	up
TRINITY_DN51699_c0_g2	22.7147	7.62469	1.57487566375	5.01728326526e-91	1.21083453319e-89	up
TRINITY_DN44784_c0_g1	91.5416	253.616	-1.47014635111	5.02694343978e-91	1.21259279025e-89	down
TRINITY_DN51257_c2_g2	32.1122	7.93725	2.01641035522	5.21918489534e-91	1.25837061315e-89	up
TRINITY_DN43282_c3_g1	51.14775	18.71566	1.45042485174	5.7250008161e-91	1.3796738635e-89	up
TRINITY_DN52186_c2_g1	0.748145	13.538539	-4.17761034004	1.04100795559e-90	2.5075524651e-89	down
TRINITY_DN50398_c0_g1	24.9438162617	6.861736	1.86203668067	1.13554975006e-90	2.73399262312e-89	up
TRINITY_DN49296_c0_g1	31.458948	9.599114274	1.71249723	1.55189398436e-90	3.73463799271e-89	up
TRINITY_DN49073_c0_g1	25.7799	9.6378026	1.41947051008	1.69763078982e-90	4.08150724636e-89	up
TRINITY_DN51304_c0_g2	15.342	4.35816	1.81569549859	2.05510302033e-90	4.93863015699e-89	up
TRINITY_DN52323_c2_g2	99.410786	41.9583	1.24444616541	2.23441153768e-90	5.36700186186e-89	up
TRINITY_DN50565_c0_g2	9.145723	22.2498686	-1.28262768658	2.38653321295e-90	5.72969934425e-89	down
TRINITY_DN45159_c3_g1	1.550545	14.686959	-3.24368840876	2.605483505e-90	6.24655496086e-89	down
TRINITY_DN48775_c0_g1	15.70467	5.004837	1.64979863963	2.88320145925e-90	6.90913025425e-89	up
TRINITY_DN41525_c0_g1	88.1186	41.573334	1.0837881237	3.83849829361e-90	9.18972123119e-89	up
TRINITY_DN49300_c0_g1	6.43038	44.516034	-2.79134916604	4.83708054482e-90	1.157499321e-88	down
TRINITY_DN53508_c2_g2	38.31078	9.623477	1.99312025438	4.89904239222e-90	1.17177751195e-88	up
TRINITY_DN50360_c1_g1	24.1834847	8.90858968349	1.4407531813	5.72152120756e-90	1.36722134762e-88	up
TRINITY_DN44392_c1_g1	1.38956	13.7654	-3.30834649758	6.38344366309e-90	1.52396883637e-88	down
TRINITY_DN52978_c2_g6	2.63488	30.1604	-3.51684639837	6.53892448243e-90	1.56035849355e-88	down
TRINITY_DN49003_c1_g4	25.9023	9.7016	1.4167856049	9.28971690385e-90	2.21573415886e-88	up
TRINITY_DN51074_c5_g1	21.6034	6.74464	1.67944503995	1.14641125252e-89	2.73180760714e-88	up
TRINITY_DN47159_c2_g2	86.00688	26.805327	1.68193233606	1.27444637801e-89	3.03548874718e-88	up
TRINITY_DN48204_c2_g1	89.7537	40.3467622987	1.15351850733	1.35440265853e-89	3.22442546202e-88	up
TRINITY_DN53690_c1_g1	43.2294	13.7103	1.65675267298	1.50034638914e-89	3.57020916625e-88	up
TRINITY_DN42764_c0_g3	45.82568	11.72235	1.9668944705	1.8855916446e-89	4.484845036e-88	up
TRINITY_DN42276_c0_g2	3.90891	17.4396	-2.15752867735	2.3805738087e-89	5.65162166969e-88	down
TRINITY_DN43979_c0_g1	34.1430939622	10.2508364476	1.73585216218	2.472500221e-89	5.86713272702e-88	up
TRINITY_DN43116_c0_g1	4.196625	13.152491	-1.64803460442	3.00063968799e-89	7.11707693018e-88	down
TRINITY_DN45753_c0_g1	20.6315900324	7.4459788819	1.47032158135	3.53854761076e-89	8.38512632441e-88	up
TRINITY_DN51226_c1_g2	17.904663	41.2463776	-1.2039320578	5.25434653537e-89	1.24336635855e-87	down
TRINITY_DN51283_c7_g2	37.743	13.3864	1.49544107069	7.25145128006e-89	1.71515799476e-87	up
TRINITY_DN41490_c0_g1	18.295013	5.25205334	1.80049696735	8.015701704e-89	1.89504547785e-87	up
TRINITY_DN48609_c0_g4	0.226581	9.64929	-5.41232399817	1.02211183052e-88	2.41532451353e-87	down
TRINITY_DN42577_c6_g1	2.53551	19.53418	-2.94565282628	1.05658671283e-88	2.49563631256e-87	down
TRINITY_DN53639_c2_g1	2.972226	12.17524	-2.03433448741	1.24917631762e-88	2.94916494847e-87	down
TRINITY_DN50372_c1_g1	86.10715	38.457879	1.16285383989	1.39525721408e-88	3.29252333153e-87	up
TRINITY_DN49568_c0_g1	5.36451797	1.1837561	2.18007668306	1.99467179817e-88	4.70267359397e-87	up
TRINITY_DN53519_c0_g1	47.753483	16.209921	1.55872890315	2.05800088017e-88	4.8497403298e-87	up
TRINITY_DN46809_c1_g1	9.088956	21.947522	-1.27187156614	2.52092859093e-88	5.93790310999e-87	down
TRINITY_DN53579_c4_g1	39.22491	13.736882	1.51371555886	3.02034348603e-88	7.10768942201e-87	up
TRINITY_DN38123_c0_g1	5.45979	34.60577	-2.66409523905	3.71497556689e-88	8.73832069549e-87	down
TRINITY_DN53162_c0_g1	45.77231	15.15566	1.59461842245	3.84824628594e-88	9.04763097779e-87	up
TRINITY_DN50900_c0_g1	11.933556	40.796807	-1.77343223667	4.00566100411e-88	9.41339552856e-87	down
TRINITY_DN36992_c0_g1	61.17708	16.201137	1.91689618291	4.46870321271e-88	1.0496724851e-86	up
TRINITY_DN51181_c0_g2	11.815817	3.5959902	1.71625839308	4.92569173149e-88	1.15648447798e-86	up
TRINITY_DN46774_c2_g2	237.446286	74.562447	1.67108007812	5.5242845895e-88	1.29642976492e-86	up
TRINITY_DN45734_c0_g1	18.745165	5.0795604	1.88374297221	8.94832078865e-88	2.09901216993e-86	up
TRINITY_DN53539_c0_g1	19.2623	7.882106	1.289126921	1.03848859605e-87	2.43486954296e-86	up
TRINITY_DN51576_c0_g1	23.2067481078	8.91151720656	1.38080139634	1.46017748792e-87	3.42200200084e-86	up
TRINITY_DN49871_c1_g1	24.069205	7.5555356	1.67158255623	1.54436400519e-87	3.61763726096e-86	up
TRINITY_DN48415_c0_g5	1.66007163822	30.637	-4.20595762866	1.701867945e-87	3.9847587565e-86	down
TRINITY_DN51601_c2_g1	34.429251	10.51818	1.71074970446	2.13470213026e-87	4.99361882656e-86	up
TRINITY_DN49101_c0_g1	18.85169495	6.0957958	1.62880776095	2.2072264823e-87	5.16090785464e-86	up
TRINITY_DN45004_c2_g1	0.6387561	18.96456	-4.891896926	2.49756745089e-87	5.83443638826e-86	down
TRINITY_DN50981_c0_g1	55.342318	16.100675	1.78126189942	3.02070165484e-87	7.05327620969e-86	up
TRINITY_DN38171_c0_g1	1.40924	25.8034	-4.19457194049	5.2799417112e-87	1.23229206318e-85	down
TRINITY_DN50692_c0_g2	37.12216	13.016223	1.51196978469	9.91245527412e-87	2.31242321164e-85	up
TRINITY_DN49982_c0_g4	32.839775	7.4268	2.14463160971	1.09733348783e-86	2.55874118216e-85	up
TRINITY_DN47941_c1_g2	34.854464	8.5439962	2.02836053121	1.31185412846e-86	3.05616527937e-85	up
TRINITY_DN50152_c1_g2	35.4881	8.0679	2.13707022865	1.54912454155e-86	3.60727742083e-85	up
TRINITY_DN51276_c1_g1	16.052258	2.93615869	2.45077440068	1.74659693446e-86	4.06525611008e-85	up
TRINITY_DN37685_c0_g1	301.560441	108.225788	1.47840288188	1.76538341638e-86	4.10711022966e-85	up
TRINITY_DN47522_c0_g1	1.2061499	11.0777544	-3.19918433735	1.81636540839e-86	4.22379398657e-85	down
TRINITY_DN48513_c0_g1	28.1606	7.66557	1.87721309532	1.88281256941e-86	4.37631800953e-85	up
TRINITY_DN48335_c0_g1	43.507471	13.6399689	1.67342280348	2.12414415482e-86	4.93501116515e-85	up
TRINITY_DN52975_c2_g1	74.7352132	30.2514735	1.30478274645	2.15875930145e-86	5.01087284035e-85	up
TRINITY_DN53738_c0_g2	68.7356	15.3493	2.1628846394	2.25159867705e-86	5.22399536766e-85	up
TRINITY_DN30975_c0_g1	80.4644	232.714232	-1.53213690819	2.31128252023e-86	5.36003420428e-85	down
TRINITY_DN47689_c0_g1	77.255096	29.75498	1.37649895298	2.36436004916e-86	5.48063596324e-85	up
TRINITY_DN42536_c2_g2	92.945208	42.1243558	1.14172586207	2.63093645829e-86	6.09303406707e-85	up
TRINITY_DN52074_c0_g2	150.0166002	61.4072274	1.28864178157	2.7496524851e-86	6.36508403464e-85	up
TRINITY_DN40153_c0_g1	0.209379	7.68894	-5.1985960642	2.78426247717e-86	6.44228127137e-85	down
TRINITY_DN52815_c0_g1	33.17617	7.15404	2.21331725504	3.40954017782e-86	7.8854881667e-85	up
TRINITY_DN50686_c0_g2	22.019107	7.4244669	1.56839661588	4.23173055377e-86	9.78259630869e-85	up
TRINITY_DN45373_c2_g1	19.474083627	4.5036980542	2.11237343062	4.30342615473e-86	9.94383529491e-85	up
TRINITY_DN49704_c2_g4	48.3984	14.0507	1.78431734761	5.03520183804e-86	1.16294715993e-84	up
TRINITY_DN51086_c1_g1	0.429097	8.442324	-4.29826447845	5.08555897837e-86	1.17404681189e-84	down
TRINITY_DN49841_c0_g1	9.088421	3.49544	1.37855559488	5.09434377168e-86	1.1755434209e-84	up
TRINITY_DN39897_c0_g1	30.47504	6.643336651	2.19764818452	6.84770279359e-86	1.57942543296e-84	up
TRINITY_DN42881_c0_g1	85.25885	27.67779	1.62312084377	1.07417819967e-85	2.47647783044e-84	up
TRINITY_DN48239_c0_g2	49.378903	15.546811	1.66727610442	1.43030056779e-85	3.29601664237e-84	up
TRINITY_DN44117_c0_g1	29.64852	9.838971	1.59138074427	1.89541671411e-85	4.36193555308e-84	up
TRINITY_DN50778_c2_g1	20.418562174	4.930452	2.0500894616	1.89821365542e-85	4.36640443819e-84	up
TRINITY_DN44603_c0_g1	20.0516378	7.2562440622	1.46642519301	1.99430449923e-85	4.58537386573e-84	up
TRINITY_DN52153_c1_g3	42.69039	14.268249	1.58110304436	2.07121118912e-85	4.76005718199e-84	up
TRINITY_DN53049_c1_g1	0.342222	22.2195	-6.0207500347	2.19581801074e-85	5.04415845869e-84	down
TRINITY_DN42586_c1_g3	8.56617	2.551279	1.74742963228	2.46826527768e-85	5.66746558767e-84	up
TRINITY_DN48923_c5_g1	17.130868	5.274636	1.69945481015	3.0699959829e-85	7.04278593275e-84	up
TRINITY_DN41695_c0_g1	29.8767073701	10.918309	1.45227172882	3.16825158451e-85	7.26492749954e-84	up
TRINITY_DN45279_c0_g2	2.3939341	21.5875338	-3.17274309305	3.17498414682e-85	7.27709786542e-84	down
TRINITY_DN51190_c5_g3	91.9824	43.0497	1.09535465697	4.09707997697e-85	9.38633854213e-84	up
TRINITY_DN53598_c1_g2	23.91767	5.89167	2.02132832207	5.35184037398e-85	1.22554744636e-83	up
TRINITY_DN47502_c2_g1	30.086959	11.2994030152	1.41289174322	5.35255675744e-85	1.22516209492e-83	up
TRINITY_DN49991_c2_g1	21.342113	5.780924	1.88433100795	5.43697868279e-85	1.2439281067e-83	up
TRINITY_DN51464_c4_g1	36.7805	9.46081	1.95890547986	5.6298743989e-85	1.28748395009e-83	up
TRINITY_DN52832_c0_g1	21.125016	5.071961	2.05833687682	7.75997660831e-85	1.77381810868e-83	up
TRINITY_DN40350_c0_g1	105.06925	45.995321	1.19178149435	7.91683062228e-85	1.80886296446e-83	up
TRINITY_DN53496_c3_g1	53.643723	19.445306	1.46398742929	1.09534298307e-84	2.50043740606e-83	up
TRINITY_DN41602_c0_g1	21.843003	5.173969	2.07782789798	1.68618416016e-84	3.84748348181e-83	up
TRINITY_DN44021_c0_g2	18.127047	6.491996	1.48140990483	1.72789462834e-84	3.94089625238e-83	up
TRINITY_DN47341_c0_g2	21.7983861	8.287092	1.39528348169	1.79076099984e-84	4.08245541151e-83	up
TRINITY_DN50062_c1_g1	16.807048755	3.9970314	2.07206560433	1.82555484745e-84	4.1599189576e-83	up
TRINITY_DN46765_c1_g1	6.77366	15.4167	-1.18648650574	1.97872967792e-84	4.50694958665e-83	down
TRINITY_DN48749_c4_g1	23.801027	9.160075	1.37759251045	2.28650803414e-84	5.2056540023e-83	up
TRINITY_DN52473_c1_g1	30.819835	8.79414	1.80924473302	2.33101002351e-84	5.30460596527e-83	up
TRINITY_DN46171_c2_g1	60.086294	14.75923	2.02541848524	2.51336810855e-84	5.71704480317e-83	up
TRINITY_DN53007_c1_g1	18.3663	6.45741	1.50803348019	2.86490247413e-84	6.51376267782e-83	up
TRINITY_DN36404_c0_g1	0.0001	6.727113	-16.0376998719	2.8965590817e-84	6.58280756859e-83	down
TRINITY_DN45408_c0_g3	31.4352420111	11.6447653011	1.43270130757	3.07023304323e-84	6.97440038193e-83	up
TRINITY_DN49396_c0_g1	75.6703	27.9869	1.43497547076	4.27649942158e-84	9.71025875777e-83	up
TRINITY_DN51444_c0_g2	28.92396	12.78621	1.17767639233	4.68406664728e-84	1.06262348916e-82	up
TRINITY_DN52101_c3_g3	6.87771	19.1713	-1.47894797829	5.24827163258e-84	1.19008987207e-82	down
TRINITY_DN50077_c2_g1	51.4794	17.36848	1.56752373651	5.68503910728e-84	1.28798672162e-82	up
TRINITY_DN52183_c3_g1	24.4400590273	10.200078	1.26066758501	5.90913340795e-84	1.33816322222e-82	up
TRINITY_DN53154_c0_g1	35.104	10.5529	1.73399591622	6.0418298107e-84	1.36760674252e-82	up
TRINITY_DN33928_c0_g1	60.511918	18.837828	1.68358668148	7.10787107558e-84	1.60819913312e-82	up
TRINITY_DN43946_c2_g1	18.440892	53.5739385	-1.53862291829	7.38352199437e-84	1.66982698921e-82	down
TRINITY_DN39684_c0_g1	81.148	26.2525	1.62810072232	7.93370031181e-84	1.79345878762e-82	up
TRINITY_DN44759_c0_g1	0.543737	13.966784	-4.68294704953	9.73615469293e-84	2.19896716298e-82	down
TRINITY_DN52564_c0_g3	43.3664	9.43753	2.20009645441	1.02524965005e-83	2.31456227363e-82	up
TRINITY_DN52163_c0_g1	3.257084	8.4189612	-1.37006130558	1.16695461034e-83	2.63330552945e-82	down
TRINITY_DN52166_c0_g1	22.503791	9.1411386	1.29972227856	1.22272981964e-83	2.7579470393e-82	up
TRINITY_DN49586_c1_g2	74.72365	25.27636	1.56377620885	1.23526893546e-83	2.78499971117e-82	up
TRINITY_DN53417_c3_g2	29.7373537	13.6308278	1.12540308933	1.23542359494e-83	2.78411921003e-82	up
TRINITY_DN47126_c1_g1	60.569062	18.341416	1.72347604669	1.47742906796e-83	3.32802791285e-82	up
TRINITY_DN43153_c7_g1	51.178316	13.49926587	1.92265172553	1.58171611064e-83	3.55980233169e-82	up
TRINITY_DN45764_c2_g2	43.6392	10.7663	2.01910212288	1.58372386643e-83	3.56275079134e-82	up
TRINITY_DN44222_c0_g1	78.48949	36.616628	1.10000054488	3.07249454374e-83	6.90581013956e-82	up
TRINITY_DN52818_c1_g1	14.215236324	3.8561524	1.88220410865	3.79898384519e-83	8.53117453994e-82	up
TRINITY_DN44956_c0_g1	17.985056	5.8279104	1.62574804932	4.29418490219e-83	9.63898225122e-82	up
TRINITY_DN51164_c2_g2	14.4611331002	2.24820731	2.68533361939	5.79438823965e-83	1.29950035066e-81	up
TRINITY_DN46746_c1_g1	15.5154537	3.4270298	2.17867524241	5.94458923395e-83	1.33260049965e-81	up
TRINITY_DN46924_c0_g3	70.1684353	31.8797688	1.13818102524	5.97446405123e-83	1.33870987819e-81	up
TRINITY_DN52226_c0_g2	39.859333	10.184653	1.96852074128	6.05561746605e-83	1.35629895404e-81	up
TRINITY_DN41065_c0_g1	3.843853	15.281553	-1.99116609639	6.63162400379e-83	1.4846580946e-81	down
TRINITY_DN52605_c2_g1	29.499295811	8.61792258234	1.77526847235	8.42499214332e-83	1.88532273791e-81	up
TRINITY_DN35276_c0_g1	123.91651	395.066632	-1.67272758141	8.77578791802e-83	1.96296270618e-81	down
TRINITY_DN44392_c2_g4	0.499907	7.05237	-3.81837653335	8.96305805912e-83	2.0039733925e-81	down
TRINITY_DN53573_c6_g1	26.2295692938	10.13150644	1.37234541536	9.17442900168e-83	2.05033431685e-81	up
TRINITY_DN53101_c0_g4	0.703285	16.90016	-4.58678364773	9.82198088357e-83	2.19409132021e-81	down
TRINITY_DN40704_c0_g1	519.4745	186.324775	1.47923341425	1.07971659927e-82	2.41087922424e-81	up
TRINITY_DN47781_c1_g1	61.96436	20.92478	1.56622620551	1.11431226856e-82	2.48595326808e-81	up
TRINITY_DN43816_c1_g3	53.03215	23.0659667	1.20110148125	1.15278043545e-82	2.56840688117e-81	up
TRINITY_DN44716_c0_g3	0.612246	19.0553	-4.95993706816	1.22997555985e-82	2.73920331179e-81	down
TRINITY_DN48733_c2_g1	20.3978210056	8.5923691	1.24728717152	1.3004489257e-82	2.89362635468e-81	up
TRINITY_DN39966_c0_g1	15.4994	2.36095	2.71477297443	1.52476516009e-82	3.39127428856e-81	up
TRINITY_DN51573_c0_g1	0.579327	8.36679	-3.85222441535	1.67603291224e-82	3.72609040908e-81	down
TRINITY_DN49835_c1_g1	34.671437	12.4552891	1.47698912364	1.79620627414e-82	3.99151738882e-81	up
TRINITY_DN40928_c1_g1	15.90191	3.680832	2.11109625092	2.10606817851e-82	4.67805470221e-81	up
TRINITY_DN39333_c0_g1	37.9778	3.40332	3.48014162124	2.73486627148e-82	6.0668410521e-81	up
TRINITY_DN40179_c0_g1	18.672844	59.668351	-1.67602423051	3.28584217632e-82	7.28592342925e-81	down
TRINITY_DN50786_c6_g2	0.461596	22.8518	-5.62953327609	3.46860052841e-82	7.68782788991e-81	down
TRINITY_DN48752_c0_g1	0.21529463	5.317465	-4.62635439172	4.23805442242e-82	9.38917514688e-81	down
TRINITY_DN45726_c0_g2	75.430033	32.32872	1.22232266952	4.23970403075e-82	9.38875654963e-81	up
TRINITY_DN52363_c0_g1	5.7727112	14.950335	-1.37285685559	4.88767564453e-82	1.0818987623e-80	down
TRINITY_DN44132_c6_g1	92.27297	26.501562	1.7998306991	5.61230842565e-82	1.24175971432e-80	up
TRINITY_DN51905_c2_g3	23.101277	7.559487	1.61161236454	6.73281002478e-82	1.48774416584e-80	up
TRINITY_DN51015_c0_g1	42.0804	20.226428	1.05690685686	7.44782745989e-82	1.64502922607e-80	up
TRINITY_DN37890_c0_g2	121.156	47.3077	1.35671892615	8.17387337122e-82	1.80461313262e-80	up
TRINITY_DN42227_c0_g1	30.910874	8.1178119	1.92895163028	9.37951283796e-82	2.06900303492e-80	up
TRINITY_DN41172_c0_g1	71.34786	22.001733	1.69725299401	9.98951754902e-82	2.20261098082e-80	up
TRINITY_DN45794_c0_g3	75.5471	32.2084	1.22993938174	1.02728383126e-81	2.26410341506e-80	up
TRINITY_DN53756_c3_g1	26.900104	9.45008	1.50921330279	1.3508685785e-81	2.975990286e-80	up
TRINITY_DN48957_c2_g1	49.0090908898	22.23400987	1.14028122556	1.58719690226e-81	3.49511845669e-80	up
TRINITY_DN52443_c0_g4	15.292799	41.9208241	-1.45481459489	1.59852490028e-81	3.51854623094e-80	down
TRINITY_DN52797_c3_g4	128.195	31.8326	2.0097630912	1.8285538991e-81	4.02140109439e-80	up
TRINITY_DN49074_c2_g2	10.8782800142	3.300763	1.72057900772	1.85101108087e-81	4.06903710097e-80	up
TRINITY_DN46878_c0_g1	9.90775	24.02535	-1.27792807729	2.03663001451e-81	4.47515268162e-80	down
TRINITY_DN41175_c0_g1	151.166	58.2845	1.37494951385	2.11300633996e-81	4.6389845983e-80	up
TRINITY_DN52985_c5_g2	164.327940137	79.433379	1.0487605176	2.53326461493e-81	5.55685957156e-80	up
TRINITY_DN45542_c4_g1	9.28393	20.9298	-1.17275097558	3.44606060608e-81	7.54940072544e-80	down
TRINITY_DN42680_c0_g1	1.878545	10.448285376	-2.47557862629	4.44970411225e-81	9.73975954548e-80	down
TRINITY_DN50416_c1_g1	32.2094169	12.3478130749	1.38322699501	6.22538748016e-81	1.36089741893e-79	up
TRINITY_DN49961_c0_g1	32.981075	8.3783734	1.97689633588	7.12367373935e-81	1.55660044148e-79	up
TRINITY_DN53722_c2_g1	0.699973	19.032	-4.76498409247	7.25123395866e-81	1.5837960365e-79	down
TRINITY_DN48355_c5_g1	41.54381	205.8671	-2.30900785112	9.07563873275e-81	1.98143038703e-79	down
TRINITY_DN50366_c0_g1	35.13754	12.7798544059	1.45914179043	9.29781486574e-81	2.02906929031e-79	up
TRINITY_DN48957_c2_g2	34.5384	6.99611	2.30357637313	9.30753190126e-81	2.0303221874e-79	up
TRINITY_DN47205_c1_g3	25.8365	6.22704	2.05279219367	1.02463850484e-80	2.23416694655e-79	up
TRINITY_DN46504_c0_g2	30.300108	6.00605	2.33483454556	1.12836482776e-80	2.45928631217e-79	up
TRINITY_DN51132_c0_g2	14.724093	5.07255826	1.53739333217	1.13439786327e-80	2.47138060092e-79	up
TRINITY_DN50201_c0_g1	37.54136	14.800566	1.34282856708	1.22258944361e-80	2.66237750649e-79	up
TRINITY_DN43236_c0_g1	2.071137	12.114111	-2.54819364366	1.24132830881e-80	2.70203202974e-79	down
TRINITY_DN47640_c3_g3	15.04232	45.41811	-1.59424057867	1.37511948247e-80	2.99198344661e-79	down
TRINITY_DN51882_c1_g1	7.06851626024	20.0767477	-1.50604626283	1.40954895549e-80	3.0655888825e-79	down
TRINITY_DN44125_c1_g2	91.9269666	33.703261	1.44759994756	1.8623420017e-80	4.04863161596e-79	up
TRINITY_DN39571_c0_g1	0.505156	11.865915	-4.5539505599	1.92299922628e-80	4.17871823359e-79	down
TRINITY_DN45263_c0_g1	0.47255	9.043936	-4.25841189029	2.53623254915e-80	5.50894306062e-79	down
TRINITY_DN47102_c1_g1	52.6423	12.22208	2.10673269401	2.96685473517e-80	6.44155628853e-79	up
TRINITY_DN53186_c3_g1	44.4434	10.1223	2.1344320517	3.59048551041e-80	7.78894363103e-79	up
TRINITY_DN48505_c0_g1	1.4150583	8.127505	-2.52195104555	3.90514106232e-80	8.46793772775e-79	down
TRINITY_DN48569_c0_g3	0.419274	12.6077	-4.91026793257	3.93457305875e-80	8.52813700417e-79	down
TRINITY_DN39233_c0_g1	1.28219	7.25192	-2.49975294792	4.2129391413e-80	9.12761774246e-79	down
TRINITY_DN44807_c2_g1	30.88053	8.820359	1.80778823203	5.23902751894e-80	1.13410843274e-78	up
TRINITY_DN53471_c2_g1	27.718289623	13.614864	1.02565566643	5.25912168708e-80	1.13797588166e-78	up
TRINITY_DN53330_c0_g1	23.27854	5.412757	2.10456505076	6.51725724403e-80	1.40961566465e-78	up
TRINITY_DN46197_c0_g1	0.516405	10.04754	-4.28219554131	7.84972128141e-80	1.69709511836e-78	down
TRINITY_DN50341_c0_g1	38.903309	11.687903	1.73487676167	8.60214134541e-80	1.8589798982e-78	up
TRINITY_DN47303_c0_g1	2.994388	36.397094	-3.60349019115	8.98177034117e-80	1.94019917192e-78	down
TRINITY_DN43584_c1_g2	35.756894	7.80317	2.19608918713	1.31004051058e-79	2.82869043185e-78	up
TRINITY_DN38699_c0_g1	0.264417	6.36962	-4.59032046723	1.34053633186e-79	2.89331480655e-78	down
TRINITY_DN50647_c0_g1	26.10839	9.09300378	1.52168463747	1.48433317973e-79	3.20232184859e-78	up
TRINITY_DN49784_c2_g2	110.395	27.857795	1.9865218558	1.59739806122e-79	3.44479431563e-78	up
TRINITY_DN51207_c1_g1	4.932267	14.56482	-1.56216506713	1.86812530952e-79	4.02521886312e-78	down
TRINITY_DN48189_c2_g2	18.496261	6.8278017	1.43774059705	1.97240588183e-79	4.24811804141e-78	up
TRINITY_DN45759_c3_g1	49.873716	14.3919035	1.79302228136	2.26538264537e-79	4.87706703913e-78	up
TRINITY_DN40025_c0_g1	0.703662	13.3657	-4.24750898244	2.43031482053e-79	5.22993917511e-78	down
TRINITY_DN49197_c3_g2	1.088813	6.638602	-2.60812326418	2.57690128331e-79	5.54305142939e-78	down
TRINITY_DN50692_c0_g1	22.839654	8.3326262	1.45469762771	2.62206910464e-79	5.63783498517e-78	up
TRINITY_DN51749_c2_g1	46.7346741	17.372912193	1.42765372251	2.86431916335e-79	6.15611626244e-78	up
TRINITY_DN47975_c0_g2	15.980436	4.82578860326	1.7274701465	3.00838386107e-79	6.4630260938e-78	up
TRINITY_DN50292_c1_g1	38.1561136021	17.5562545001	1.11992914371	4.10119347337e-79	8.80334367007e-78	up
TRINITY_DN41133_c2_g3	140.717	54.7947	1.36068837005	4.45093308066e-79	9.55005666795e-78	up
TRINITY_DN51745_c1_g1	22.42556	5.30319	2.0802116692	4.5441434633e-79	9.74595674493e-78	up
TRINITY_DN53257_c3_g1	36.47368	13.40142	1.44446989207	9.04660598198e-79	1.93943736808e-77	up
TRINITY_DN52874_c0_g5	74.514769	32.669336	1.18958926693	9.21883601274e-79	1.97553117846e-77	up
TRINITY_DN42101_c0_g2	56.79695	21.550665	1.398081071	9.69088744813e-79	2.0749469955e-77	up
TRINITY_DN53059_c2_g1	25.5240250425	9.50309592828	1.42538635682	9.912744468e-79	2.12155997067e-77	up
TRINITY_DN51030_c1_g1	44.8154350053	12.4904457017	1.84317074223	1.03061708054e-78	2.20391506847e-77	up
TRINITY_DN53538_c2_g1	24.2038	9.40422	1.36385337406	1.12779049435e-78	2.40969662697e-77	up
TRINITY_DN41673_c2_g6	25.7199410042	6.8221809	1.91458241773	1.26117394744e-78	2.69356373064e-77	up
TRINITY_DN52511_c1_g3	0.344171	5.37197	-3.9642538025	1.28294939853e-78	2.73892533384e-77	down
TRINITY_DN53423_c4_g2	28.9567555	13.5160141	1.09923020206	1.6053827332e-78	3.42298432791e-77	up
TRINITY_DN50775_c1_g1	39.2254700004	19.1799550013	1.03219139809	1.67367274369e-78	3.56710235098e-77	up
TRINITY_DN48486_c1_g3	32.2641	11.16852	1.53049176309	2.14541355242e-78	4.57061695735e-77	up
TRINITY_DN48034_c2_g1	76.1584594	21.864599	1.80040740542	2.24972925436e-78	4.79085379913e-77	up
TRINITY_DN40614_c0_g1	0.446935	8.36491	-4.22621308466	2.33150820168e-78	4.96293446548e-77	down
TRINITY_DN48764_c0_g2	29.086994	9.3386737	1.63908463388	2.34159187014e-78	4.98232210169e-77	up
TRINITY_DN45269_c0_g4	20.99192	5.49179	1.9344857624	2.36172684886e-78	5.02307135627e-77	up
TRINITY_DN47608_c1_g1	28.93115	8.487533	1.76920648712	2.8736225122e-78	6.10925925097e-77	up
TRINITY_DN52996_c0_g2	78.46557	24.383753	1.68613955704	2.9540400395e-78	6.27761167944e-77	up
TRINITY_DN49996_c0_g1	2.347673	8.1416489	-1.79408953414	3.39081434043e-78	7.19980561781e-77	down
TRINITY_DN37707_c0_g1	55.940168	16.56959	1.75534668176	3.92522580713e-78	8.3310715323e-77	up
TRINITY_DN47312_c1_g2	21.155472	6.834914	1.63003578363	4.82984492069e-78	1.02425606611e-76	up
TRINITY_DN53003_c1_g1	21.720444	6.490912	1.74256049219	4.89919532645e-78	1.03853179137e-76	up
TRINITY_DN48688_c0_g1	26.032134	7.0891013	1.87661893165	7.22293195331e-78	1.52984754512e-76	up
TRINITY_DN51881_c0_g2	57.53134	21.9983740232	1.38695118031	8.30951229764e-78	1.75926017824e-76	up
TRINITY_DN49719_c1_g1	21.30974	3.91887	2.44300337034	8.98073830629e-78	1.90058177517e-76	up
TRINITY_DN53688_c1_g1	26.21505	9.7997478	1.41957877096	9.22892023466e-78	1.95229511476e-76	up
TRINITY_DN41792_c0_g1	13.248253	2.286363	2.53467574931	1.03804168113e-77	2.1949745958e-76	up
TRINITY_DN51014_c1_g3	11.6351	24.4705182	-1.07256104267	1.06412058965e-77	2.24918799797e-76	down
TRINITY_DN53166_c2_g1	81.2543805	28.7974901	1.49650251585	1.08926649304e-77	2.30138530134e-76	up
TRINITY_DN53489_c1_g4	40.0537	11.0572	1.85694941908	1.13458760622e-77	2.39614767159e-76	up
TRINITY_DN46046_c0_g1	51.815476	19.418531	1.41594899368	1.70365643321e-77	3.59351174796e-76	up
TRINITY_DN45924_c1_g1	27.31827	5.3488756	2.35255856803	1.85990705433e-77	3.92147042265e-76	up
TRINITY_DN48101_c0_g1	33.391963	11.798494	1.50089818621	3.18804796014e-77	6.71897883338e-76	up
TRINITY_DN47956_c2_g1	0.755865	8.31164	-3.45893267606	3.24498112166e-77	6.8361471105e-76	down
TRINITY_DN43841_c2_g1	12.7929244	4.7146763	1.44011546802	3.24851515325e-77	6.8407700955e-76	up
TRINITY_DN45847_c0_g1	13.8140117517	3.9406266	1.80963539975	3.32988317676e-77	7.00922565146e-76	up
TRINITY_DN45594_c3_g1	24.5274267	7.0312458	1.80254364663	3.3621341886e-77	7.07419631129e-76	up
TRINITY_DN41636_c0_g2	112.784678	50.726049	1.15277238843	3.62359805849e-77	7.62119680621e-76	up
TRINITY_DN49903_c0_g2	23.41668	5.761316	2.0230662512	4.23669999075e-77	8.90701201019e-76	up
TRINITY_DN41300_c0_g1	38.0973	7.74176	2.29895526699	5.48772044204e-77	1.15228590499e-75	up
TRINITY_DN47706_c0_g2	53.364958	19.074067	1.48428021985	7.01812810379e-77	1.4730280713e-75	up
TRINITY_DN51518_c2_g3	30.74675	70.4087	-1.19531978301	7.22512947598e-77	1.5158523493e-75	down
TRINITY_DN53575_c1_g3	44.5362	16.3574	1.44503501619	7.49442071096e-77	1.57170467362e-75	up
TRINITY_DN48474_c0_g1	37.538033318	15.8609830594	1.24287087522	7.50639876587e-77	1.5735704408e-75	up
TRINITY_DN46516_c0_g1	29.362106	5.998326	2.29132361158	8.1412549944e-77	1.7059553859e-75	up
TRINITY_DN52155_c1_g2	1.2246341	15.216746	-3.63523721528	9.19603309693e-77	1.92618796607e-75	down
TRINITY_DN53689_c1_g1	25.6870748	9.51493664366	1.43277665267	9.45893197221e-77	1.9804420668e-75	up
TRINITY_DN53642_c2_g1	10.983625	4.9004479	1.16436875291	9.53203407129e-77	1.99492972084e-75	up
TRINITY_DN46222_c3_g1	1.448384	10.05919	-2.79599808916	1.10351649069e-76	2.30856915663e-75	down
TRINITY_DN51714_c5_g3	29.5034	7.18626	2.03756818328	1.11892086043e-76	2.3398367182e-75	up
TRINITY_DN43492_c0_g1	17.716944	4.05642	2.12685083331	1.38562837675e-76	2.89637735108e-75	up
TRINITY_DN48865_c3_g1	38.572375	14.21407	1.44024826987	1.53877954441e-76	3.21519297115e-75	up
TRINITY_DN42093_c1_g1	15.3171513	31.464875	-1.03859420329	1.78906359555e-76	3.73661846913e-75	down
TRINITY_DN50982_c0_g4	727.778	239.249	1.60498554599	2.24894306515e-76	4.69327856824e-75	up
TRINITY_DN52958_c1_g1	1.82704280021	6.9462024611	-1.92671403073	2.51096701401e-76	5.2379510432e-75	down
TRINITY_DN48981_c0_g3	14.5780161	6.07756	1.26223026258	2.55088436418e-76	5.31904699637e-75	up
TRINITY_DN47415_c2_g2	13.182553	3.639284	1.85690325228	2.66288940925e-76	5.55033104379e-75	up
TRINITY_DN50675_c1_g1	23.291649	9.576502	1.28224209754	2.6984357884e-76	5.62212655937e-75	up
TRINITY_DN49593_c0_g1	18.8660250087	8.33072940038	1.17927576326	2.84489263142e-76	5.92484857733e-75	up
TRINITY_DN51247_c1_g2	17.4186	6.1454	1.50304985081	3.71485766001e-76	7.73350677806e-75	up
TRINITY_DN53802_c3_g1	26.4233	57.70186	-1.12680716871	5.17683969617e-76	1.07726363457e-74	down
TRINITY_DN41755_c0_g3	160.5339	366.523	-1.19102574906	5.45873361555e-76	1.13546106237e-74	down
TRINITY_DN46345_c1_g1	32.4492	7.31996	2.14827524055	5.51194583747e-76	1.14606281e-74	up
TRINITY_DN51921_c0_g2	79.2048	32.9113	1.26700484952	7.00134529188e-76	1.4545593925e-74	up
TRINITY_DN50245_c1_g2	11.362449	23.513466	-1.04921339604	7.17652961204e-76	1.49034835774e-74	down
TRINITY_DN50604_c0_g1	26.074947	9.344261	1.48051184367	8.69824660983e-76	1.80562870479e-74	up
TRINITY_DN50609_c0_g1	37.051135	16.956939	1.12764197401	9.07005010672e-76	1.88204461093e-74	up
TRINITY_DN53086_c0_g1	33.1744	13.64268	1.28194329432	1.01481954444e-75	2.10405094829e-74	up
TRINITY_DN51217_c2_g4	13.7945	4.5949	1.58598779602	1.31984834241e-75	2.73536426354e-74	up
TRINITY_DN51251_c1_g2	18.4644616	8.4783013	1.12290405343	1.84565309232e-75	3.82353431287e-74	up
TRINITY_DN51796_c1_g1	22.967731	6.3523	1.85425738545	1.87655952816e-75	3.88598494991e-74	up
TRINITY_DN47206_c1_g3	0.80513	13.6856	-4.08729312985	2.03380160364e-75	4.20818933111e-74	down
TRINITY_DN44081_c0_g1	22.876167173	9.99844846281	1.19406921039	2.10076870518e-75	4.34499208986e-74	up
TRINITY_DN53230_c3_g1	24.9438151	7.463803	1.74069932574	2.23027882337e-75	4.61098859895e-74	up
TRINITY_DN51022_c0_g2	18.2039002	7.77586000129	1.22717343248	2.86073064687e-75	5.90963071251e-74	up
TRINITY_DN52225_c1_g1	8.0067275	2.5489472	1.65131121747	2.87866977929e-75	5.9442843085e-74	up
TRINITY_DN50962_c0_g2	31.5425456	15.2929448	1.04443285773	3.14094911098e-75	6.48325413507e-74	up
TRINITY_DN52972_c2_g1	15.84278	3.0528	2.3756205319	3.57615504557e-75	7.37858317402e-74	up
TRINITY_DN49220_c0_g1	1.72434756742	7.216312	-2.06521111543	3.75115254015e-75	7.73652486331e-74	down
TRINITY_DN49132_c2_g1	35.3494	11.42458	1.62954459909	3.75938110527e-75	7.75036558423e-74	up
TRINITY_DN50044_c0_g2	16.9500378778	6.88244246806	1.30029594716	3.90498518083e-75	8.04729512688e-74	up
[truncated: 5,325 more rows]
