# Supplementary material for: The Mechanism of Chlorantraniliprole Resistance and Detoxification in Trichogramma chilonis (Hymenoptera: Trichogrammatidae)
Source: J Insect Sci. 2022 Jul 29;22(4):7. doi: 10.1093/jisesa/ieac044 (PMC9334689; doi:10.1093/jisesa/ieac044)
Supplement: ieac044_suppl_Supplementary_Table_S3 [file ieac044_suppl_supplementary_table_s3.xls]

Gene id	MeanTPM (T6)	MeanTPM (T3)	log2FoldChange	pValue	qValue	result
TRINITY_DN46494_c2_g1	31591.4	77514.1	-1.29492689116	0.0	0.0	down
TRINITY_DN53562_c3_g5	8069.48	30289.5	-1.90827014937	0.0	0.0	down
TRINITY_DN50840_c2_g1	5846.095	28075.718	-2.26377773967	0.0	0.0	down
TRINITY_DN39462_c0_g1	1055.754913	3923.206229	-1.89375821396	0.0	0.0	down
TRINITY_DN39328_c0_g1	1055.711151	2969.556103	-1.49203213078	0.0	0.0	down
TRINITY_DN52126_c1_g1	906.034802	2249.688407	-1.31208682258	0.0	0.0	down
TRINITY_DN41316_c4_g1	641.7663	1777.2387	-1.46951752311	0.0	0.0	down
TRINITY_DN49063_c1_g1	3158.241113	10758.04547	-1.76822277002	0.0	0.0	down
TRINITY_DN43985_c0_g2	318.73034	866.17847	-1.44232795672	0.0	0.0	down
TRINITY_DN44311_c1_g5	22.7188	431.017	-4.24578623338	0.0	0.0	down
TRINITY_DN44562_c0_g1	824.14308	2291.89057	-1.47557143048	0.0	0.0	down
TRINITY_DN43230_c0_g1	426.271159	1341.679281	-1.65419649396	0.0	0.0	down
TRINITY_DN50638_c2_g2	56.118309	438.742446	-2.96683084386	0.0	0.0	down
TRINITY_DN47039_c0_g1	482.74141	1254.108191	-1.37733932085	0.0	0.0	down
TRINITY_DN44311_c1_g2	84.4913	540.238956	-2.67672297362	0.0	0.0	down
TRINITY_DN43510_c1_g5	503.405972	1257.739394	-1.32103878734	0.0	0.0	down
TRINITY_DN50124_c2_g1	871.770008	2246.583789	-1.36571339408	0.0	0.0	down
TRINITY_DN43189_c3_g1	612.53703	1641.80343	-1.42241243851	0.0	0.0	down
TRINITY_DN46216_c2_g1	260.87752	682.32401	-1.38708435209	0.0	0.0	down
TRINITY_DN53562_c3_g1	2557.8	9500.91	-1.89316224069	0.0	0.0	down
TRINITY_DN51289_c2_g1	517.44633	1298.31606	-1.32716049563	0.0	0.0	down
TRINITY_DN47392_c2_g2	2896.439008	7442.87098	-1.36157894181	0.0	0.0	down
TRINITY_DN53784_c4_g2	340.4506907	1329.7975	-1.96568880533	0.0	0.0	down
TRINITY_DN53788_c2_g1	422.721379	102.413	2.0453082197	0.0	0.0	up
TRINITY_DN51680_c0_g1	849.390148	1860.718016	-1.13136015738	0.0	0.0	down
TRINITY_DN53562_c3_g3	2933.39	11681.8	-1.99362179211	0.0	0.0	down
TRINITY_DN39462_c0_g2	482.05	1434.04	-1.57283056505	0.0	0.0	down
TRINITY_DN46212_c1_g4	336.583044	883.357527	-1.39203496732	0.0	0.0	down
TRINITY_DN49951_c1_g1	221.0118	628.642573	-1.50811657946	0.0	0.0	down
TRINITY_DN53763_c1_g2	1544.60402	357.835154	2.10987000033	0.0	0.0	up
TRINITY_DN53562_c3_g4	259.53407496	525.95609	-1.01901839311	0.0	0.0	down
TRINITY_DN41755_c0_g4	2667.11	7506.2	-1.49280540343	0.0	0.0	down
TRINITY_DN52100_c1_g1	45.0515250066	127.165504	-1.49705951832	0.0	0.0	down
TRINITY_DN45357_c0_g1	491.999	1129.46	-1.19890589	0.0	0.0	down
TRINITY_DN44524_c6_g7	1636.68	3348.31	-1.03266082769	0.0	0.0	down
TRINITY_DN53562_c3_g6	3289.44	10576.1	-1.68489382005	0.0	0.0	down
TRINITY_DN51372_c0_g5	3727.41	10063.1	-1.4328293812	0.0	0.0	down
TRINITY_DN37223_c1_g1	761.073343	1567.791076	-1.04262592362	0.0	0.0	down
TRINITY_DN44842_c1_g10	1787.64	389.343	2.19894263837	0.0	0.0	up
TRINITY_DN44524_c6_g1	3521.69	7056.99	-1.00278504544	0.0	0.0	down
TRINITY_DN52103_c7_g2	1238.43	269.271	2.20138155751	0.0	0.0	up
TRINITY_DN53763_c1_g3	661.5199	127.2329	2.37831278438	0.0	0.0	up
TRINITY_DN53124_c1_g1	0.0240703	546.463406	-14.4705831455	0.0	0.0	down
TRINITY_DN52103_c7_g4	3282.95	451.732	2.86145375673	0.0	0.0	up
TRINITY_DN50738_c8_g1	202.95377	59.75305	1.76406687912	0.0	0.0	up
TRINITY_DN43574_c4_g2	96.322332	423.419188	-2.13614442332	0.0	0.0	down
TRINITY_DN43311_c1_g1	1173.66199	280.950806	2.06262753355	0.0	0.0	up
TRINITY_DN43983_c1_g1	910.5305	268.2812	1.76296138367	0.0	0.0	up
TRINITY_DN51145_c0_g2	321.3901801	1017.70680655	-1.66292423796	0.0	0.0	down
TRINITY_DN52399_c3_g2	94.906133	288.56514	-1.6043238013	0.0	0.0	down
TRINITY_DN53628_c3_g1	385.929	91.2161	2.08097506358	0.0	0.0	up
TRINITY_DN51596_c0_g3	526.77	1223.34	-1.21558033409	0.0	0.0	down
TRINITY_DN53139_c2_g1	1160.19567	2446.67329	-1.07645332772	0.0	0.0	down
TRINITY_DN51221_c1_g1	393.6233	69.5771	2.50013116835	0.0	0.0	up
TRINITY_DN52103_c7_g5	7174.73	791.641	3.18000630293	0.0	0.0	up
TRINITY_DN53270_c3_g3	457.22221	98.14053	2.21997451783	0.0	0.0	up
TRINITY_DN49642_c2_g1	241.784591822	50.0267078784	2.27295188833	0.0	0.0	up
TRINITY_DN48034_c2_g3	225.6185371	512.984108	-1.1850285263	0.0	0.0	down
TRINITY_DN48837_c0_g2	693.8839	1891.8007	-1.44699391194	0.0	0.0	down
TRINITY_DN42421_c0_g2	612.292836	129.81787475	2.23773276015	0.0	0.0	up
TRINITY_DN53613_c3_g2	319.6732	97.99193	1.70586295203	0.0	0.0	up
TRINITY_DN52637_c1_g3	1160.3	2540.96	-1.13087579665	0.0	0.0	down
TRINITY_DN48950_c0_g6	440.195	972.18	-1.14308069652	0.0	0.0	down
TRINITY_DN52103_c7_g1	1364.75	238.963	2.51377753715	0.0	0.0	up
TRINITY_DN49901_c3_g1	377.881573	78.0311259	2.27581254709	0.0	0.0	up
TRINITY_DN52447_c0_g2	172.907707212	29.4716838731	2.55260078058	0.0	0.0	up
TRINITY_DN46984_c0_g2	46.475146	167.310027	-1.84799260719	0.0	0.0	down
TRINITY_DN46208_c1_g1	2083.445	5050.806	-1.2775426139	0.0	0.0	down
TRINITY_DN50194_c3_g2	750.272	170.9153	2.13413216815	0.0	0.0	up
TRINITY_DN47228_c1_g2	87.304046	378.775338	-2.11722197976	0.0	0.0	down
TRINITY_DN53739_c4_g1	233.597	713.042	-1.60996531127	0.0	0.0	down
TRINITY_DN51154_c3_g1	397.401047	808.102056	-1.02394183031	0.0	0.0	down
TRINITY_DN44610_c0_g2	398.413	928.058	-1.21995024844	0.0	0.0	down
TRINITY_DN53825_c5_g1	204.713694	599.373962	-1.54984879926	0.0	0.0	down
TRINITY_DN50982_c0_g2	101.6476	368.8992	-1.85965050825	0.0	0.0	down
TRINITY_DN50032_c0_g3	395.406532	1017.8338787	-1.3640935082	0.0	0.0	down
TRINITY_DN43687_c0_g1	234.6134	26.8154	3.12915173656	0.0	0.0	up
TRINITY_DN51372_c0_g3	1006.92900585	2869.98424	-1.5110808458	0.0	0.0	down
TRINITY_DN43311_c1_g2	1807.24	422.56	2.09655999592	0.0	0.0	up
TRINITY_DN45006_c0_g1	238.512763	574.576015	-1.26843130251	0.0	0.0	down
TRINITY_DN51680_c0_g3	323.651321	966.053119	-1.57766212636	0.0	0.0	down
TRINITY_DN47928_c0_g2	623.47004	1481.05596	-1.24823401214	0.0	0.0	down
TRINITY_DN39738_c0_g1	492.9756	126.033694	1.96770676455	0.0	0.0	up
TRINITY_DN51384_c4_g1	106.8891	247.6388	-1.2121226315	0.0	0.0	down
TRINITY_DN50982_c0_g1	54.2367	249.3757	-2.20097958467	0.0	0.0	down
TRINITY_DN46365_c0_g1	276.496857	662.386482	-1.26041014946	0.0	0.0	down
TRINITY_DN52463_c0_g4	176.757	37.1799	2.24917255527	0.0	0.0	up
TRINITY_DN47941_c1_g1	505.684618	1052.11356	-1.05698063039	0.0	0.0	down
TRINITY_DN52412_c4_g1	760.449	117.869	2.68966716206	0.0	0.0	up
TRINITY_DN52296_c0_g2	243.83866	50.7314481	2.26497463266	0.0	0.0	up
TRINITY_DN53060_c2_g1	120.366519	242.996355	-1.01350052359	0.0	0.0	down
TRINITY_DN49945_c1_g6	110.07662	291.9848162	-1.4073852714	0.0	0.0	down
TRINITY_DN45850_c0_g1	212.653905	640.024404	-1.58961956817	0.0	0.0	down
TRINITY_DN50920_c1_g2	199.303039	622.39190453	-1.64285958651	0.0	0.0	down
TRINITY_DN53791_c1_g1	152.0113	394.93032	-1.37741955946	0.0	0.0	down
TRINITY_DN52101_c3_g1	63.073556	183.153341	-1.5379448405	0.0	0.0	down
TRINITY_DN51391_c0_g2	80.68555	194.6665	-1.27062240415	0.0	0.0	down
TRINITY_DN52667_c0_g1	116.6152674	31.973882	1.86679086037	0.0	0.0	up
TRINITY_DN51334_c1_g1	233.301286	66.062841	1.82028334129	0.0	0.0	up
TRINITY_DN50900_c0_g2	71.780556	194.113135	-1.43523274062	0.0	0.0	down
TRINITY_DN44520_c1_g2	428.197801	75.7409267	2.49913240881	0.0	0.0	up
TRINITY_DN51360_c2_g1	523.656595	173.614643063	1.59273239405	0.0	0.0	up
TRINITY_DN51406_c1_g6	401.14987	845.672813	-1.07595826936	0.0	0.0	down
TRINITY_DN51145_c1_g2	551.36398	1318.71738	-1.25805848167	0.0	0.0	down
TRINITY_DN52103_c7_g3	387.301	122.44	1.66138027639	0.0	0.0	up
TRINITY_DN53817_c3_g2	35.2045	547.892	-3.96005978077	0.0	0.0	down
TRINITY_DN40907_c0_g2	1078.35598	2619.088712	-1.2802314165	0.0	0.0	down
TRINITY_DN46107_c0_g2	106.160792	18.571695	2.51507364074	0.0	0.0	up
TRINITY_DN51289_c2_g3	628.51	1620.64	-1.36655605	0.0	0.0	down
TRINITY_DN45939_c0_g3	1258.5418	2634.653	-1.06585982898	0.0	0.0	down
TRINITY_DN42504_c2_g1	88.448768	288.1441	-1.70387652668	0.0	0.0	down
TRINITY_DN43946_c2_g2	154.796	314.221	-1.02141140991	0.0	0.0	down
TRINITY_DN46052_c1_g2	423.715771	141.97994401	1.57740967782	0.0	0.0	up
TRINITY_DN46774_c2_g1	935.250862	2110.632501	-1.17425010586	0.0	0.0	down
TRINITY_DN53172_c3_g1	141.544760001	29.0206193867	2.28610812527	0.0	0.0	up
TRINITY_DN43176_c1_g2	499.91868	1109.6274	-1.15030997665	0.0	0.0	down
TRINITY_DN44829_c0_g1	16.534177	109.335885	-2.72524384265	0.0	0.0	down
TRINITY_DN43985_c0_g3	244.18703	955.3428	-1.96803192619	0.0	0.0	down
TRINITY_DN53283_c1_g3	103.26	25.4841	2.01861219437	0.0	0.0	up
TRINITY_DN41755_c0_g2	1577.562388	3336.206479	-1.08051151973	0.0	0.0	down
TRINITY_DN47641_c0_g1	200.969048	50.1803201	2.00177974478	0.0	0.0	up
TRINITY_DN53086_c1_g1	50.1574682	8.63796600055	2.53770098387	0.0	0.0	up
TRINITY_DN52672_c1_g4	96.76455	14.165606	2.77208628733	0.0	0.0	up
TRINITY_DN44136_c1_g1	80.365844015	168.12905	-1.06491463826	0.0	0.0	down
TRINITY_DN47295_c1_g3	124.421	15.0397	3.048382312	0.0	0.0	up
TRINITY_DN45034_c1_g1	436.870124	141.546491	1.62592846371	0.0	0.0	up
TRINITY_DN42153_c0_g2	42.526	651.69247	-3.93777425898	0.0	0.0	down
TRINITY_DN43575_c3_g2	627.07331	196.870933	1.67138399542	0.0	0.0	up
TRINITY_DN50194_c3_g1	533.451470152	149.07891	1.83928085441	0.0	0.0	up
TRINITY_DN52882_c1_g2	45.059515	10.1947335	2.14400772272	0.0	0.0	up
TRINITY_DN50593_c0_g1	35.887805	6.488546	2.46752655644	0.0	0.0	up
TRINITY_DN53178_c3_g1	129.239147148	33.4199129	1.95126325685	0.0	0.0	up
TRINITY_DN53485_c2_g2	293.173829	54.579773008	2.42531802321	0.0	0.0	up
TRINITY_DN53550_c4_g1	232.9551107	57.1876067014	2.02627754625	0.0	0.0	up
TRINITY_DN51441_c2_g1	159.8819144	29.16029	2.45492978007	0.0	0.0	up
TRINITY_DN50205_c1_g1	114.94305	236.88747	-1.0432826537	0.0	0.0	down
TRINITY_DN51270_c1_g1	41.6267622	8.7723416	2.24647744999	0.0	0.0	up
TRINITY_DN53722_c4_g3	359.1909	1226.8928	-1.77218649336	0.0	0.0	down
TRINITY_DN50862_c1_g3	239.42478	43.25627	2.46859130436	0.0	0.0	up
TRINITY_DN52699_c5_g1	856.457795831	265.621538714	1.68901001888	0.0	0.0	up
TRINITY_DN42536_c2_g2	222.408971	47.098698	2.23945589768	0.0	0.0	up
TRINITY_DN44256_c0_g1	298.581	79.5678	1.90786574843	0.0	0.0	up
TRINITY_DN46718_c0_g1	76.84116	157.28667	-1.03344520463	0.0	0.0	down
TRINITY_DN47790_c1_g1	79.198235	18.335311	2.11084354201	0.0	0.0	up
TRINITY_DN50922_c4_g1	49.8394683	12.008074	2.05328390467	0.0	0.0	up
TRINITY_DN52242_c5_g1	78.5191	18.5006	2.08547157638	0.0	0.0	up
TRINITY_DN45874_c4_g1	80.223149557	15.0425414438	2.41497027585	0.0	0.0	up
TRINITY_DN46809_c1_g3	151.014452	32.8584	2.20035248446	0.0	0.0	up
TRINITY_DN52989_c1_g1	78.4290070004	15.492552	2.33981252374	0.0	0.0	up
TRINITY_DN44296_c1_g1	136.21677	20.552908	2.72848989	0.0	0.0	up
TRINITY_DN47603_c2_g1	114.3036575	18.399349827	2.63514487563	0.0	0.0	up
TRINITY_DN53285_c3_g3	271.460964	82.1404886	1.72457931975	0.0	0.0	up
TRINITY_DN48458_c0_g1	139.2365166	36.3332140061	1.93817673036	0.0	0.0	up
TRINITY_DN43725_c2_g8	41.4842	173.594	-2.06508321423	0.0	0.0	down
TRINITY_DN53401_c1_g1	28.984276	6.73356	2.10582909148	0.0	0.0	up
TRINITY_DN43814_c0_g1	130.2938	22.7677	2.51670797278	0.0	0.0	up
TRINITY_DN46202_c2_g4	137.882	31.1567	2.14581978869	0.0	0.0	up
TRINITY_DN46743_c2_g1	112.9674	24.82865	2.18582877588	0.0	0.0	up
TRINITY_DN37750_c0_g1	104.477	250.336	-1.2606803988	0.0	0.0	down
TRINITY_DN52773_c0_g2	203.453773	415.207873	-1.02913276466	0.0	0.0	down
TRINITY_DN44682_c0_g1	125.525836	24.8049519	2.33928426859	0.0	0.0	up
TRINITY_DN47383_c1_g1	12.561927	209.740284	-4.06147428509	0.0	0.0	down
TRINITY_DN53266_c5_g3	30.289128	547.73159	-4.1765971393	0.0	0.0	down
TRINITY_DN50798_c1_g1	72.529822	10.924327	2.73102990397	0.0	0.0	up
TRINITY_DN47675_c2_g2	392.092567	966.798	-1.30202019605	0.0	0.0	down
TRINITY_DN52150_c1_g1	48.3572	7.46903	2.69473791339	0.0	0.0	up
TRINITY_DN47301_c1_g1	95.54469	19.48221	2.29401835464	0.0	0.0	up
TRINITY_DN49952_c1_g1	34.93549	6.516986	2.42241657461	0.0	0.0	up
TRINITY_DN50128_c0_g1	170.354722	60.008134	1.50531196359	0.0	0.0	up
TRINITY_DN44524_c6_g5	102.354	226.653	-1.14691777293	0.0	0.0	down
TRINITY_DN50473_c1_g1	49.881541	8.87933	2.48998330972	0.0	0.0	up
TRINITY_DN48207_c0_g1	110.812	19.4519	2.5101311364	0.0	0.0	up
TRINITY_DN50560_c1_g4	190.362	591.877	-1.6365518785	0.0	0.0	down
TRINITY_DN50017_c0_g1	111.705177002	25.2923467236	2.14292324215	0.0	0.0	up
TRINITY_DN42739_c0_g1	63.587027	11.5701011	2.45833098663	0.0	0.0	up
TRINITY_DN48446_c0_g2	26.81802	372.521093	-3.79604748586	0.0	0.0	down
TRINITY_DN52078_c1_g2	63.0855	11.8765	2.40919870738	0.0	0.0	up
TRINITY_DN53260_c0_g2	31.3109814	6.7279666	2.21842627982	0.0	0.0	up
TRINITY_DN53714_c2_g1	29.3483352	7.155859	2.03608180228	0.0	0.0	up
TRINITY_DN53379_c2_g1	79.084247	18.86975	2.06731503988	0.0	0.0	up
TRINITY_DN50856_c0_g1	117.226452	23.507475	2.31810666006	0.0	0.0	up
TRINITY_DN53632_c1_g1	37.3362088	7.91751614484	2.23745563139	0.0	0.0	up
TRINITY_DN52323_c2_g1	70.3705124	16.775657	2.0686017489	0.0	0.0	up
TRINITY_DN49430_c2_g3	57.8710464778	10.3405160012	2.48453355324	0.0	0.0	up
TRINITY_DN53376_c1_g1	167.54147	22.782508	2.87851975761	0.0	0.0	up
TRINITY_DN45289_c0_g1	20.8761	65.1148	-1.64113327425	0.0	0.0	down
TRINITY_DN51131_c0_g1	260.26449	71.1339248	1.8713688153	0.0	0.0	up
TRINITY_DN48562_c0_g1	90.115666	22.295559	2.01502155891	0.0	0.0	up
TRINITY_DN53106_c3_g3	163.474798	48.4406945	1.75477678622	0.0	0.0	up
TRINITY_DN51133_c0_g1	50.948704	13.0766829	1.96204882287	0.0	0.0	up
TRINITY_DN51219_c0_g2	121.597691	33.545	1.85794618512	0.0	0.0	up
TRINITY_DN51590_c0_g1	47.768625	10.67444	2.16190296453	0.0	0.0	up
TRINITY_DN53069_c0_g1	1405.0729	529.0399	1.40919654525	0.0	0.0	up
TRINITY_DN46709_c1_g3	77.9736	12.3101	2.66314326306	0.0	0.0	up
TRINITY_DN48803_c0_g2	343.88059	64.13312	2.42276618727	0.0	0.0	up
TRINITY_DN53376_c0_g1	155.981868	28.16197379	2.4695579769	0.0	0.0	up
TRINITY_DN49408_c0_g1	59.2086	9.51854	2.6369945333	0.0	0.0	up
TRINITY_DN50560_c1_g6	935.29909	2209.29	-1.24008311589	0.0	0.0	down
TRINITY_DN52446_c0_g1	29.802989	63.00198	-1.0799401411	0.0	0.0	down
TRINITY_DN53559_c1_g1	75.704354	17.023613	2.15283901726	0.0	0.0	up
TRINITY_DN52421_c1_g2	57.07564058	12.184127989	2.22787214451	0.0	0.0	up
TRINITY_DN52274_c0_g1	9.212036	37.85007	-2.03870401413	0.0	0.0	down
TRINITY_DN48056_c0_g1	56.5003	11.6325	2.28009734074	0.0	0.0	up
TRINITY_DN45468_c0_g1	143.038658	32.31954409	2.145926354	0.0	0.0	up
TRINITY_DN49023_c0_g3	79.06128	20.921076	1.91801425924	0.0	0.0	up
TRINITY_DN42423_c1_g1	66.935777	781.988738	-3.54629839145	0.0	0.0	down
TRINITY_DN53270_c3_g1	254.87175	42.19522	2.5946199933	0.0	0.0	up
TRINITY_DN52778_c2_g1	243.14069	68.1027	1.83600744941	0.0	0.0	up
TRINITY_DN50044_c0_g5	127.9355	21.80918	2.55240921151	0.0	0.0	up
TRINITY_DN48529_c0_g1	80.252951	18.122955	2.14673623274	0.0	0.0	up
TRINITY_DN43374_c4_g1	69.9102113	17.518503497	1.99662365623	0.0	0.0	up
TRINITY_DN51558_c0_g1	68.41262	14.5628240044	2.23197233375	0.0	0.0	up
TRINITY_DN43519_c1_g1	153.427674	362.820119	-1.24169573044	0.0	0.0	down
TRINITY_DN42341_c1_g1	62.212	9.46559	2.71642854844	0.0	0.0	up
TRINITY_DN51753_c1_g1	52.5132	10.0715	2.38240154464	0.0	0.0	up
TRINITY_DN46251_c0_g1	175.742127	32.5225714	2.43394682619	0.0	0.0	up
TRINITY_DN53033_c0_g4	112.050708	21.3960117	2.38873796182	0.0	0.0	up
TRINITY_DN48911_c1_g2	57.2807144	9.428841	2.60289713609	0.0	0.0	up
TRINITY_DN48607_c0_g5	88.59803	14.747716	2.58678308092	0.0	0.0	up
TRINITY_DN48597_c2_g3	30.343257	406.242787	-3.74289434189	0.0	0.0	down
TRINITY_DN50375_c0_g1	86.0993301	12.1275896006	2.82770917427	0.0	0.0	up
TRINITY_DN46608_c3_g1	48.98565	8.870112	2.46533495761	0.0	0.0	up
TRINITY_DN52831_c0_g1	50.57866	12.0888772	2.06484856056	0.0	0.0	up
TRINITY_DN44784_c0_g2	189.85262	456.421208	-1.26548592069	0.0	0.0	down
TRINITY_DN45858_c2_g1	35.184714	447.519478	-3.66892978494	0.0	0.0	down
TRINITY_DN49430_c2_g1	78.3426	11.967646	2.71065760221	0.0	0.0	up
TRINITY_DN46180_c1_g2	344.088	72.9406	2.23798360699	0.0	0.0	up
TRINITY_DN44504_c1_g1	18.91558	92.60751	-2.29155417971	0.0	0.0	down
TRINITY_DN51644_c0_g4	40.114163	6.5567593	2.61305685578	0.0	0.0	up
TRINITY_DN47589_c0_g1	179.440674	49.2874728	1.8642140302	0.0	0.0	up
TRINITY_DN53831_c2_g1	64.271359	20.140003	1.67411207984	0.0	0.0	up
TRINITY_DN50792_c4_g1	81.9546	14.0556	2.54367988786	0.0	0.0	up
TRINITY_DN44557_c5_g3	87.7177	19.8877	2.14099154531	0.0	0.0	up
TRINITY_DN53244_c1_g1	77.7129	27.836328	1.48118518742	0.0	0.0	up
TRINITY_DN53523_c4_g1	202.797175	60.16466826	1.75304913831	0.0	0.0	up
TRINITY_DN52797_c3_g5	140.83	34.1742	2.04297522303	0.0	0.0	up
TRINITY_DN44960_c2_g1	60.1736	10.5372	2.51363911391	0.0	0.0	up
TRINITY_DN49151_c1_g4	37.893267	7.57623	2.32238949431	0.0	0.0	up
TRINITY_DN53784_c5_g2	146.199584	729.21837	-2.31841169906	0.0	0.0	down
TRINITY_DN46010_c1_g1	175.085190366	54.4707697	1.68450289968	0.0	0.0	up
TRINITY_DN52383_c1_g1	57.83533	10.633896	2.44328080245	0.0	0.0	up
TRINITY_DN51272_c1_g2	109.669	707.112	-2.68878296413	0.0	0.0	down
TRINITY_DN51621_c3_g1	49.832033	14.470054	1.78400312713	0.0	0.0	up
TRINITY_DN41646_c0_g3	27.505979	104.18716	-1.9213603334	0.0	0.0	down
TRINITY_DN50194_c3_g3	1017.906	180.508	2.49546965684	0.0	0.0	up
TRINITY_DN51208_c0_g1	31.6044929042	6.19371954509	2.35125170334	0.0	0.0	up
TRINITY_DN39926_c0_g1	15.333128	174.116261	-3.50532699905	0.0	0.0	down
TRINITY_DN47509_c1_g1	96.828	22.8678	2.0821067179	0.0	0.0	up
TRINITY_DN53330_c1_g1	94.30536	26.27597	1.84359574768	0.0	0.0	up
TRINITY_DN48837_c0_g6	296.26803	1069.951549	-1.85257060806	0.0	0.0	down
TRINITY_DN42123_c0_g1	60.9009812788	9.99783989927	2.60677714435	0.0	0.0	up
TRINITY_DN52265_c1_g2	413.785741	138.887180029	1.57497049338	0.0	0.0	up
TRINITY_DN51296_c0_g1	9.691239	23.1508849	-1.25631431151	0.0	0.0	down
TRINITY_DN48206_c0_g2	79.735221	15.320782	2.37972720187	0.0	0.0	up
TRINITY_DN52691_c0_g1	29.659886	6.0001668	2.3054385405	0.0	0.0	up
TRINITY_DN52388_c0_g1	85.0084539565	22.3958301411	1.9243761789	0.0	0.0	up
TRINITY_DN53234_c1_g1	32.528389968	8.5252696846	1.93188203866	0.0	0.0	up
TRINITY_DN51709_c5_g1	76.22076	13.419918797	2.50580805147	0.0	0.0	up
TRINITY_DN53314_c4_g3	180.184	28.7377	2.64845440171	0.0	0.0	up
TRINITY_DN46408_c0_g1	142.276595	41.048151	1.79330921011	0.0	0.0	up
TRINITY_DN50982_c0_g3	272.24	1197.09	-2.13658065999	0.0	0.0	down
TRINITY_DN50996_c1_g1	140.46701	30.538863	2.2015130848	0.0	0.0	up
TRINITY_DN49485_c1_g2	224.130447011	87.3775732414	1.35900370201	0.0	0.0	up
TRINITY_DN53821_c2_g2	36.79638	6.471381	2.50741831908	0.0	0.0	up
TRINITY_DN49008_c1_g1	385.58393	94.404309	2.03012030883	0.0	0.0	up
TRINITY_DN52579_c0_g1	198.779504494	38.537031406	2.366851666	0.0	0.0	up
TRINITY_DN53408_c1_g1	52.0899234249	9.74690451754	2.41798829958	0.0	0.0	up
TRINITY_DN47866_c0_g2	95.1913	19.0733	2.31927524895	0.0	0.0	up
TRINITY_DN52299_c7_g7	5311.832	1211.926	2.13190790778	0.0	0.0	up
TRINITY_DN47667_c0_g2	58.3031	12.3489	2.23919005723	0.0	0.0	up
TRINITY_DN49842_c0_g1	39.88202	6.595049	2.59628319962	0.0	0.0	up
TRINITY_DN42268_c2_g1	19.000652	138.062562	-2.86120133142	0.0	0.0	down
TRINITY_DN47228_c1_g3	111.29867	232.73819	-1.06427160911	0.0	0.0	down
TRINITY_DN52349_c0_g1	187.9547032	37.6227125	2.32070924417	0.0	0.0	up
TRINITY_DN51477_c1_g1	114.739	22.13317	2.37407384992	0.0	0.0	up
TRINITY_DN45872_c0_g1	14.2018	70.29806	-2.30741108114	0.0	0.0	down
TRINITY_DN45937_c0_g2	43.349805	8.0393998	2.430865801	0.0	0.0	up
TRINITY_DN47125_c1_g1	67.22341	14.045151	2.25889159217	0.0	0.0	up
TRINITY_DN49936_c2_g1	99.4613251	15.8531706492	2.64936424236	0.0	0.0	up
TRINITY_DN53831_c1_g1	114.940645976	28.4223303	2.01579231364	0.0	0.0	up
TRINITY_DN45618_c0_g2	29.997883	4.8431910323	2.63083087686	0.0	0.0	up
TRINITY_DN49586_c1_g2	124.5784	19.90332	2.64597294203	0.0	0.0	up
TRINITY_DN52475_c0_g1	136.45276	21.42129	2.6712843084	0.0	0.0	up
TRINITY_DN53801_c2_g1	37.082615	10.62059132	1.80387889089	0.0	0.0	up
TRINITY_DN47904_c2_g1	697.12323218	192.2505333	1.85842610716	0.0	0.0	up
TRINITY_DN48688_c0_g2	32.153552	7.026193597	2.19416288707	0.0	0.0	up
TRINITY_DN53226_c2_g1	50.92845	13.52181	1.91318352913	0.0	0.0	up
TRINITY_DN53717_c7_g1	81.72531	32.43146	1.3333889719	0.0	0.0	up
TRINITY_DN46208_c1_g6	408.322	1177.78	-1.52829087449	0.0	0.0	down
TRINITY_DN46816_c2_g2	80.4918	14.5737	2.46547461979	0.0	0.0	up
TRINITY_DN43024_c0_g1	15.50896	85.341385	-2.46014357878	0.0	0.0	down
TRINITY_DN51756_c0_g1	35.7359390124	8.67201480973	2.04293657204	0.0	0.0	up
TRINITY_DN51295_c4_g2	45.463741	6.75099500336	2.75154434545	0.0	0.0	up
TRINITY_DN43949_c1_g3	129.609431718	28.2353912318	2.19859418074	0.0	0.0	up
TRINITY_DN50756_c1_g3	76.8355	18.84521	2.02757515598	0.0	0.0	up
TRINITY_DN44023_c2_g3	62.134404	9.811782	2.66280522882	0.0	0.0	up
TRINITY_DN49827_c0_g1	56.7358322	12.6145976233	2.1691659861	0.0	0.0	up
TRINITY_DN46849_c0_g2	67.7710075	12.488765	2.44003740156	0.0	0.0	up
TRINITY_DN53189_c1_g1	27.30991	4.27096	2.67679226821	0.0	0.0	up
TRINITY_DN41122_c0_g1	315.655221	103.680152	1.60620987536	0.0	0.0	up
TRINITY_DN53129_c1_g1	188.09771	68.9143247701	1.44860648204	0.0	0.0	up
TRINITY_DN46794_c0_g1	2.237	22.5698	-3.33475647278	0.0	0.0	down
TRINITY_DN41896_c0_g1	27.49369	64.062449	-1.22037840326	0.0	0.0	down
TRINITY_DN49630_c2_g5	22.480713	65.21211	-1.53645210735	0.0	0.0	down
TRINITY_DN47156_c0_g1	47.6640487004	7.302155	2.70650730503	0.0	0.0	up
TRINITY_DN52050_c2_g1	88.49755289	20.807213235	2.08855380868	0.0	0.0	up
TRINITY_DN42294_c1_g1	29.577903	466.810311	-3.98024475026	0.0	0.0	down
TRINITY_DN46206_c1_g1	63.93158	16.792261	1.92873225339	0.0	0.0	up
TRINITY_DN44013_c5_g1	55.1942333	14.953876	1.88399806679	0.0	0.0	up
TRINITY_DN51158_c2_g7	51.984323	14.02238	1.89034537601	0.0	0.0	up
TRINITY_DN46205_c0_g1	93.9997458	14.3956208013	2.70702684989	0.0	0.0	up
TRINITY_DN49920_c3_g1	20.1477590176	41.89108007	-1.05602370093	0.0	0.0	down
TRINITY_DN44401_c0_g1	16.22317	38.22086	-1.23630449142	0.0	0.0	down
TRINITY_DN51011_c1_g1	53.389086	12.242967	2.12459162309	0.0	0.0	up
TRINITY_DN52962_c1_g1	72.015035	19.7714451	1.86487981601	0.0	0.0	up
TRINITY_DN41743_c3_g3	294.763706	62.63495	2.23451909375	0.0	0.0	up
TRINITY_DN51902_c0_g1	48.603692	7.90033541256	2.62108009698	0.0	0.0	up
TRINITY_DN53835_c6_g2	27.19896	120.83258	-2.15138610626	0.0	0.0	down
TRINITY_DN44404_c2_g1	58.4276019	13.08344747	2.15890733754	0.0	0.0	up
TRINITY_DN49040_c0_g1	111.612871	24.518768	2.18654501127	0.0	0.0	up
TRINITY_DN47450_c0_g1	92.0652525226	18.0252455	2.352637845	0.0	0.0	up
TRINITY_DN50593_c0_g2	93.6339	33.5175	1.48211640431	0.0	0.0	up
TRINITY_DN50678_c3_g2	71.082985	17.329094873	2.03630796384	0.0	0.0	up
TRINITY_DN48762_c1_g3	78.3657585	17.5237145	2.16091479884	0.0	0.0	up
TRINITY_DN52553_c0_g1	44.2795696787	7.89698302612	2.48726770714	0.0	0.0	up
TRINITY_DN42924_c1_g1	104.446097	30.777231	1.76282323735	0.0	0.0	up
TRINITY_DN51378_c3_g1	46.686367	11.1547384	2.06534464652	0.0	0.0	up
TRINITY_DN47490_c0_g2	58.378779	12.63439	2.20808802568	0.0	0.0	up
TRINITY_DN47828_c0_g1	26.04531	61.252772	-1.23375152626	0.0	0.0	down
TRINITY_DN51002_c1_g1	63.7342414918	19.6610487727	1.69672839388	0.0	0.0	up
TRINITY_DN46169_c0_g1	26.2787771436	4.36836042193	2.58873434361	0.0	0.0	up
TRINITY_DN49683_c0_g1	12.99418	34.25943	-1.39863555326	0.0	0.0	down
TRINITY_DN50205_c1_g3	12.76503	54.7679	-2.10113363494	0.0	0.0	down
TRINITY_DN53712_c1_g1	84.3179	17.328	2.28273378797	0.0	0.0	up
TRINITY_DN53352_c2_g1	169.7885882	42.3717973483	2.00256326391	0.0	0.0	up
TRINITY_DN50956_c0_g1	35.3327881	8.02541038964	2.13836052307	0.0	0.0	up
TRINITY_DN42972_c0_g1	67.861738	16.43795	2.04556798954	0.0	0.0	up
TRINITY_DN44437_c1_g2	129.967886	29.943825	2.11782476218	0.0	0.0	up
TRINITY_DN53650_c3_g1	27.31151	5.965036	2.19490633013	0.0	0.0	up
TRINITY_DN43946_c2_g1	28.1066432	129.042727	-2.19886576489	0.0	0.0	down
TRINITY_DN43888_c2_g6	166.94401	369.67249	-1.14688335615	0.0	0.0	down
TRINITY_DN40288_c0_g1	12.7370024804	41.2906150294	-1.69678811338	0.0	0.0	down
TRINITY_DN45234_c0_g3	221.5761009	67.642162	1.71180760386	0.0	0.0	up
TRINITY_DN42942_c1_g1	133.489877202	428.7139877	-1.68328514522	0.0	0.0	down
TRINITY_DN49155_c1_g2	377.817325	116.399873	1.69859937457	0.0	0.0	up
TRINITY_DN48748_c4_g2	26.8575372	4.70919502008	2.51177464288	0.0	0.0	up
TRINITY_DN52650_c0_g1	62.0703447	10.1014445	2.61934254559	0.0	0.0	up
TRINITY_DN46095_c3_g1	111.4395	22.162336	2.33007882965	0.0	0.0	up
TRINITY_DN45910_c1_g2	36.7247898556	9.74241736791	1.91440254042	0.0	0.0	up
TRINITY_DN53408_c1_g3	173.16082	61.486	1.49378267774	0.0	0.0	up
TRINITY_DN44172_c0_g1	35.836258782	6.66826394	2.42603691679	0.0	0.0	up
TRINITY_DN52581_c2_g1	54.9305759674	17.9881222	1.61056482921	0.0	0.0	up
TRINITY_DN53376_c1_g4	49.4333	12.6203	1.96973701378	0.0	0.0	up
TRINITY_DN52286_c0_g2	59.580208	13.827334728	2.10731006191	0.0	0.0	up
TRINITY_DN53067_c0_g1	37.3302567193	9.950042	1.90757090953	0.0	0.0	up
TRINITY_DN39278_c0_g1	93.595906	15.90569	2.55690246758	0.0	0.0	up
TRINITY_DN48537_c0_g1	82.035927	19.5595380086	2.06838357066	0.0	0.0	up
TRINITY_DN51078_c1_g3	68.9998	13.7959	2.32235260363	0.0	0.0	up
TRINITY_DN43267_c1_g1	53.1600267	8.862054	2.58462880634	0.0	0.0	up
TRINITY_DN52500_c0_g3	264.966	47.3414	2.4846329715	0.0	0.0	up
TRINITY_DN53605_c3_g2	105.4389258	26.064739	2.01623625887	0.0	0.0	up
TRINITY_DN51893_c1_g2	40.97142	92.560672	-1.17578144355	0.0	0.0	down
TRINITY_DN47675_c2_g1	60.841642	10.737886703	2.50234900117	0.0	0.0	up
TRINITY_DN50567_c1_g1	30.845705707	7.08236333	2.12276689154	0.0	0.0	up
TRINITY_DN52043_c0_g1	38.2084507177	10.430652	1.87306241949	0.0	0.0	up
TRINITY_DN47618_c1_g3	91.55057	23.30664	1.97382783493	0.0	0.0	up
TRINITY_DN47153_c4_g2	27.007787	4.6792879	2.52901453077	0.0	0.0	up
TRINITY_DN48734_c0_g1	144.655848	27.7246474797	2.38338362658	0.0	0.0	up
TRINITY_DN51088_c1_g1	70.16677	13.115478	2.4195175638	0.0	0.0	up
TRINITY_DN44953_c0_g1	44.0888682017	14.1394943	1.64068391925	0.0	0.0	up
TRINITY_DN48034_c2_g2	128.704	30.6625	2.06950965797	0.0	0.0	up
TRINITY_DN44399_c0_g1	74.3521	17.303109	2.10334220761	0.0	0.0	up
TRINITY_DN45767_c3_g1	51.58	11.5078	2.16419972006	0.0	0.0	up
TRINITY_DN53069_c0_g3	64.5656171	6.8220364713	3.24249172324	0.0	0.0	up
TRINITY_DN49047_c2_g1	80.1900436	20.177193	1.99069763839	0.0	0.0	up
TRINITY_DN45071_c1_g5	193.023	33.7775	2.51463830673	0.0	0.0	up
TRINITY_DN43391_c0_g1	55.3200884891	17.0688997426	1.69643339863	0.0	0.0	up
TRINITY_DN51875_c1_g1	166.446312509	48.2902219277	1.78525391018	0.0	0.0	up
TRINITY_DN48661_c2_g1	1839.2	673.271	1.44981914152	0.0	0.0	up
TRINITY_DN49021_c2_g1	95.064683	27.785658	1.77456906671	0.0	0.0	up
TRINITY_DN43323_c4_g4	8.77842	36.324732	-2.04891895172	0.0	0.0	down
TRINITY_DN48646_c0_g1	167.042715647	38.6798380526	2.11056341183	0.0	0.0	up
TRINITY_DN48000_c6_g1	49.460262	13.0799622	1.91891151039	0.0	0.0	up
TRINITY_DN53797_c5_g1	25.4276057	9.000626	1.49829837166	0.0	0.0	up
TRINITY_DN43272_c1_g1	105.035241	21.0401805	2.31965446991	0.0	0.0	up
TRINITY_DN49338_c0_g1	59.46602506	16.2690754014	1.86993338102	0.0	0.0	up
TRINITY_DN53362_c1_g1	155.9580179	40.970475	1.92850120026	0.0	0.0	up
TRINITY_DN48808_c2_g3	309.298	72.6617	2.08973047993	0.0	0.0	up
TRINITY_DN47712_c0_g1	104.8297965	28.781465118	1.86483690305	0.0	0.0	up
TRINITY_DN50545_c0_g1	167.45151	33.000764	2.34317205588	0.0	0.0	up
TRINITY_DN52810_c0_g1	23.1149836361	50.3049523651	-1.12187209459	0.0	0.0	down
TRINITY_DN44926_c0_g2	84.83099	14.361809	2.56235391753	0.0	0.0	up
TRINITY_DN53770_c2_g1	28.92115187	5.325428386	2.44115552519	0.0	0.0	up
TRINITY_DN51727_c0_g1	193.2971979	58.642713799	1.72079695043	0.0	0.0	up
TRINITY_DN42257_c1_g2	143.710991	42.6288729	1.75326758685	0.0	0.0	up
TRINITY_DN52667_c0_g3	60.4914	14.8148	2.02969090047	0.0	0.0	up
TRINITY_DN52518_c0_g2	107.074676	25.897448	2.04773546854	0.0	0.0	up
TRINITY_DN51218_c5_g1	84.446316	30.6463227596	1.46232051044	0.0	0.0	up
TRINITY_DN52952_c1_g1	166.509185	33.462634	2.3149788454	0.0	0.0	up
TRINITY_DN49215_c0_g1	60.41237	12.055194	2.32518911724	0.0	0.0	up
TRINITY_DN46776_c1_g3	58.455881	14.6637116	1.99509785861	0.0	0.0	up
TRINITY_DN53622_c1_g1	8.988912035	1.3171236647	2.77075570444	0.0	0.0	up
TRINITY_DN52069_c0_g3	42.263	6.55691	2.68830718157	0.0	0.0	up
TRINITY_DN48553_c1_g1	57.807157	18.37772	1.65329032899	0.0	0.0	up
TRINITY_DN50694_c0_g1	312.882209719	108.6080734	1.52648828008	0.0	0.0	up
TRINITY_DN51284_c0_g2	73.451536	15.336965	2.2597796412	0.0	0.0	up
TRINITY_DN53637_c3_g2	35.959679	7.484257	2.26444913757	5.08223009037e-308	4.20967853871e-306	up
TRINITY_DN52952_c1_g3	124.497	21.3009	2.54712468492	3.32371821095e-307	2.74834946567e-305	up
TRINITY_DN52592_c2_g1	40.146913	8.72155	2.20263259978	4.44668866043e-307	3.6706156395e-305	up
TRINITY_DN48778_c1_g1	143.375608	40.230078	1.83345316392	7.09439044513e-307	5.84619075637e-305	up
TRINITY_DN45620_c3_g1	76.843831	16.8503701641	2.18914916097	2.38197269735e-306	1.95952882154e-304	up
TRINITY_DN51148_c2_g1	81.163984	23.3432576	1.79783377651	7.43340764729e-306	6.10465431785e-304	up
TRINITY_DN50451_c1_g1	450.91663	1052.27475	-1.22257881966	2.31641190958e-305	1.899102609e-303	down
TRINITY_DN47790_c1_g2	167.946	33.718	2.3164065653	7.82692577551e-305	6.4059660365e-303	up
TRINITY_DN53673_c1_g1	37.973399	6.5262877	2.54065464777	1.86013890955e-304	1.51470702237e-302	up
TRINITY_DN44880_c0_g2	85.63088	14.62578	2.54961758526	1.04938877355e-302	8.51632963357e-301	up
TRINITY_DN53224_c2_g1	18.615279	3.817307	2.28586011655	1.44996584656e-302	1.1747408479e-300	up
TRINITY_DN47945_c2_g1	41.407242	8.6325753	2.26202019419	2.85872814432e-302	2.31220658732e-300	up
TRINITY_DN52985_c5_g1	59.163355	9.47293	2.64282123737	3.30381065657e-302	2.66771623905e-300	up
TRINITY_DN53176_c4_g2	448.029	127.813	1.80955753616	4.44998807759e-302	3.58719725685e-300	up
TRINITY_DN51276_c1_g1	62.00289	9.06605	2.7737894392	7.59851495719e-302	6.11502562399e-300	up
TRINITY_DN50976_c1_g1	121.41054	24.71276	2.29656562199	2.53671505858e-301	2.03805362595e-299	up
TRINITY_DN53712_c3_g1	67.351296	14.278472	2.23786410816	4.21306846925e-301	3.37923200137e-299	up
TRINITY_DN49766_c1_g3	88.6902	21.0533	2.07472831359	1.64151201561e-299	1.31443869803e-297	up
TRINITY_DN48413_c2_g2	45.68283	8.0841218	2.49848906334	1.63160111476e-298	1.30216921473e-296	up
TRINITY_DN53616_c1_g1	22.1153432001	4.39731049319	2.33035432142	3.68586650551e-298	2.93679346983e-296	up
TRINITY_DN52500_c0_g1	143.338811	36.8355	1.96026056166	4.92460795916e-298	3.91730178569e-296	up
TRINITY_DN53684_c4_g1	30.0316	4.78536	2.64978197266	6.08271347803e-298	4.83053772492e-296	up
TRINITY_DN51072_c0_g1	30.2589661	7.15074	2.08119824067	7.09312331371e-297	5.60519802089e-295	up
TRINITY_DN46252_c0_g1	99.3548	14.6679	2.75992733275	9.61636641808e-294	7.57426569346e-292	up
TRINITY_DN50973_c0_g1	248.826702	537.977401	-1.11240425853	1.07858006753e-293	8.48148133166e-292	down
TRINITY_DN53598_c2_g1	23.053183981	5.82366408236	1.9849669754	1.12330308476e-293	8.8187538261e-292	up
TRINITY_DN48486_c1_g3	63.78328	14.04691	2.18292548352	1.62633458897e-293	1.27471257482e-291	up
TRINITY_DN47675_c3_g1	265.5178643	83.5474484	1.66814125711	4.53460770007e-293	3.54842269213e-291	up
TRINITY_DN50241_c1_g2	65.6873	11.619	2.49912855927	1.88529043648e-291	1.4704959847e-289	up
TRINITY_DN49521_c1_g1	58.491496	18.6124752	1.65195696194	4.7130823557e-291	3.67017942343e-289	up
TRINITY_DN42597_c0_g1	39.952997	5.481438	2.86567740385	1.246071515e-290	9.68775309519e-289	up
TRINITY_DN51875_c1_g5	238.83	66.1041	1.85317240786	3.64132766113e-290	2.82188234608e-288	up
TRINITY_DN50602_c1_g1	12.856196	27.745493	-1.10978960896	7.41522645735e-290	5.73726323569e-288	down
TRINITY_DN46979_c0_g1	23.6093483853	5.30306185412	2.15446074287	1.15746526898e-289	8.92676539577e-288	up
TRINITY_DN52009_c0_g1	118.654335289	27.07310842	2.1318323671	2.23373395503e-289	1.71997514538e-287	up
TRINITY_DN46155_c0_g1	37.30768	3.409222	3.45195819577	3.53247102546e-289	2.71132644498e-287	up
TRINITY_DN51552_c1_g1	21.2130647	4.7719963	2.15228823584	3.70355560032e-289	2.83811486091e-287	up
TRINITY_DN43301_c0_g1	36.517813	7.781458298	2.23048791046	1.18860185894e-288	9.09403250577e-287	up
TRINITY_DN53344_c2_g1	28.335676	7.838572	1.8539568621	1.27288319307e-287	9.70800375065e-286	up
TRINITY_DN47723_c2_g1	55.7111076	15.146074	1.8790211162	6.01528511256e-286	4.57323216496e-284	up
TRINITY_DN45042_c5_g1	149.212356	38.609126	1.95035320618	6.44045736685e-286	4.88875411324e-284	up
TRINITY_DN53573_c6_g1	37.3436568	7.56152008	2.30411501606	8.30944133844e-286	6.29750967579e-284	up
TRINITY_DN40469_c0_g1	23.3964052	47.155993	-1.01115425268	2.55435375229e-285	1.92980022495e-283	down
TRINITY_DN40641_c0_g2	0.7387505954	15.821932	-4.42069457833	2.95895434295e-285	2.23196987076e-283	down
TRINITY_DN51022_c0_g2	24.5170109	4.88593105	2.32707768757	3.22126695371e-285	2.42603242797e-283	up
TRINITY_DN52820_c0_g2	50.88343	12.254922	2.05383462271	3.3174798499e-285	2.49458934026e-283	up
TRINITY_DN45912_c0_g1	66.2587	14.9886	2.1442442623	3.55369318911e-284	2.66388605492e-282	up
TRINITY_DN53122_c0_g1	125.83810066	47.5580692	1.40380675097	4.80298710458e-284	3.59477067509e-282	up
TRINITY_DN51486_c0_g2	37.261193	8.970321	2.05444234856	1.11430851222e-283	8.32703371904e-282	up
TRINITY_DN44931_c0_g1	71.822	16.31152	2.13853460092	3.45756746533e-283	2.57578071624e-281	up
TRINITY_DN53278_c2_g1	10.034837	87.467198	-3.12372489543	8.97338177234e-283	6.67455947131e-281	down
TRINITY_DN50834_c5_g1	17.744332163	3.23776042054	2.45429013536	1.66813684359e-282	1.23887477775e-280	up
TRINITY_DN45924_c2_g2	33.60094	4.75084	2.82224706832	1.91566100275e-282	1.41832593473e-280	up
TRINITY_DN49161_c1_g1	70.4969593921	16.1173933857	2.12894259361	8.34290027831e-282	6.15800729899e-280	up
TRINITY_DN53756_c3_g1	48.6049398	9.3110561	2.3840862259	2.06148926663e-281	1.51928286304e-279	up
TRINITY_DN51601_c2_g1	61.55997	9.575693	2.68454372376	2.51675522966e-280	1.85197011357e-278	up
TRINITY_DN51941_c2_g1	126.8094022	49.75356341	1.3497899551	2.81470453463e-280	2.06805581266e-278	up
TRINITY_DN39351_c0_g1	8.12397	82.004199	-3.33544096717	2.98823438783e-280	2.19220701089e-278	down
TRINITY_DN48585_c2_g3	105.117	20.2331	2.37720672395	3.81570165396e-280	2.79498694212e-278	up
TRINITY_DN43590_c0_g1	67.082138	148.6886194	-1.14829365258	1.04960951088e-279	7.67666530565e-278	down
TRINITY_DN53450_c1_g1	46.745818	11.193709	2.06214915564	2.65428193896e-279	1.93541391383e-277	up
TRINITY_DN44197_c1_g2	86.0056658701	34.1479704004	1.33263187077	2.72508623442e-279	1.98403593089e-277	up
TRINITY_DN52273_c0_g2	33.919446274	10.9798942519	1.62724845876	1.06697969366e-278	7.7565555525e-277	up
TRINITY_DN43760_c0_g1	40.37883	8.380824	2.26843510701	1.54573391571e-277	1.12030790201e-275	up
TRINITY_DN49574_c2_g1	61.9413587688	9.671816	2.67904432723	1.61224456492e-277	1.16675593514e-275	up
TRINITY_DN50281_c1_g3	69.9376	13.9381	2.32703437818	1.27070638238e-276	9.18209379161e-275	up
TRINITY_DN47706_c0_g1	49.3186067575	6.712421	2.87722693551	1.51604755793e-276	1.09384990593e-274	up
TRINITY_DN49066_c0_g2	136.234321	41.5876860105	1.71186188285	2.56392225906e-276	1.84713710655e-274	up
TRINITY_DN52475_c0_g2	120.134847	21.040699	2.51340014933	1.73665594219e-275	1.24927604212e-273	up
TRINITY_DN37883_c0_g1	103.708074	21.588216	2.26421228444	2.01625987548e-275	1.44824636578e-273	up
TRINITY_DN47907_c3_g3	1.00539	14.8013	-3.87989674378	3.4606418636e-275	2.48201773004e-273	down
TRINITY_DN51444_c0_g2	31.74009	7.618976	2.05863720316	6.08959400073e-275	4.36103737032e-273	up
TRINITY_DN40098_c0_g1	64.441052	11.459739	2.4914058597	3.7159682094e-274	2.64934770485e-272	up
TRINITY_DN53827_c3_g1	37.270527	8.27343	2.17147774744	5.45732846601e-274	3.88511734359e-272	up
TRINITY_DN48662_c2_g1	47.01209475	10.6372731856	2.14390359489	6.53355332928e-274	4.644420295e-272	up
TRINITY_DN52633_c0_g1	35.751469	7.786754	2.19890856801	1.69442425202e-273	1.20271632933e-271	up
TRINITY_DN41266_c0_g1	25.4547231	4.361422	2.5450628781	4.05504391512e-273	2.87406463056e-271	up
TRINITY_DN49296_c0_g2	31.87378	7.96025	2.00148447653	7.96148846625e-273	5.63450930057e-271	up
TRINITY_DN50668_c0_g1	111.157046	31.273921	1.82956738543	1.7656625107e-272	1.24776076839e-270	up
TRINITY_DN50031_c1_g2	10.414385	49.44012	-2.24710459841	3.28859306967e-272	2.32057978706e-270	down
TRINITY_DN52163_c0_g1	11.139991	24.8528616	-1.15766390854	3.3580529247e-272	2.36612440705e-270	down
TRINITY_DN53826_c7_g2	95.6102	16.5494	2.53038562477	1.42781241243e-271	1.00458292907e-269	up
TRINITY_DN48230_c0_g1	465.66481	185.105901	1.33094097502	1.51476027938e-271	1.0642020211e-269	up
TRINITY_DN52997_c2_g3	70.8344	11.2283	2.65731064485	7.07759263557e-271	4.95792060534e-269	up
TRINITY_DN49446_c0_g1	126.9251026	29.1752806	2.12115898971	1.23914007451e-270	8.66767675664e-269	up
TRINITY_DN53689_c0_g1	13.213466	35.52567	-1.42685291147	1.60615688424e-270	1.1218621198e-268	down
TRINITY_DN41408_c0_g1	114.818051	30.06668	1.93311199399	3.46318395984e-270	2.41544533431e-268	up
TRINITY_DN53008_c2_g1	23.08761	55.245618	-1.25874120174	1.10546373364e-269	7.69905096694e-268	down
TRINITY_DN53790_c4_g1	84.4118	17.645179	2.25817062316	1.43447134508e-269	9.97600194828e-268	up
TRINITY_DN53812_c7_g1	19.3073	5.86548	1.71882534614	1.78604850209e-269	1.24031145978e-267	up
TRINITY_DN53087_c0_g4	48.8939	9.02548	2.43757892019	2.22061616889e-269	1.53987252345e-267	up
TRINITY_DN50362_c0_g2	26.1552431	3.7821617	2.78981722948	2.3238544629e-269	1.60914382773e-267	up
TRINITY_DN49830_c1_g1	50.325852	10.3417034	2.28282585766	2.81437217964e-269	1.94600087852e-267	up
TRINITY_DN52065_c0_g2	17.8270886	3.11307743266	2.51765774394	4.02770283672e-269	2.7809641179e-267	up
TRINITY_DN48646_c0_g5	21.254968	3.301393	2.68665329369	1.37083119234e-268	9.43794722913e-267	up
TRINITY_DN47243_c2_g3	14.5626	75.9519	-2.38281809874	4.09565624332e-267	2.79976501008e-265	down
TRINITY_DN52093_c2_g1	25.139808498	6.666931819	1.91487878187	5.75613762253e-267	3.92927834162e-265	up
TRINITY_DN49155_c1_g7	250.606	70.6619	1.82641650911	6.38369930872e-267	4.35149474833e-265	up
TRINITY_DN52622_c2_g1	77.03414	17.13269	2.16874627485	2.08949229809e-266	1.42029402324e-264	up
TRINITY_DN51003_c1_g1	136.994045	42.369914	1.69300107646	2.1209058723e-266	1.43961347115e-264	up
TRINITY_DN41743_c3_g1	115.578441	24.1049	2.26147396532	3.69682148984e-266	2.5057680873e-264	up
TRINITY_DN52729_c1_g1	94.66982453	21.662557574	2.12770106436	5.29428203529e-266	3.58350665188e-264	up
TRINITY_DN46532_c0_g1	17.8358653	3.4781281	2.35839823587	8.01805904137e-266	5.4195097102e-264	up
TRINITY_DN52615_c3_g1	47.2019753	8.307332	2.50639011694	1.21588926029e-265	8.20682617835e-264	up
TRINITY_DN52105_c0_g1	29.6549473455	8.98793341947	1.72221146766	2.12168615074e-265	1.43005806729e-263	up
TRINITY_DN53608_c1_g1	85.921637	27.254323	1.65653639611	9.50109235462e-265	6.39496600792e-263	up
TRINITY_DN45291_c0_g1	93.193010005	21.2586439372	2.13217217671	3.98577240533e-264	2.67898459506e-262	up
TRINITY_DN53743_c8_g1	36.9447455	12.4266895	1.57192718021	2.06256357672e-263	1.38439152203e-261	up
TRINITY_DN47513_c2_g4	98.53436	16.399811	2.58694770715	2.91226985921e-263	1.95199146204e-261	up
TRINITY_DN53747_c1_g5	26.75661	5.07089032078	2.39958436593	6.79007305806e-263	4.54481593768e-261	up
TRINITY_DN48923_c4_g1	75.526444	18.3809780022	2.03876833172	8.77919545629e-263	5.86803862964e-261	up
TRINITY_DN51446_c0_g1	77.18066	21.236086	1.86172149186	6.01590272598e-262	4.00990746105e-260	up
TRINITY_DN46870_c2_g1	43.795829	12.3392340246	1.82754063794	1.43162584224e-261	9.52932139114e-260	up
TRINITY_DN53791_c3_g3	199.9031	28.7837	2.79597688456	2.45164655418e-260	1.62738607476e-258	up
TRINITY_DN51847_c2_g1	15.3079387816	3.5145374107	2.12287331964	2.46198326006e-260	1.6319964792e-258	up
TRINITY_DN53832_c6_g1	55.5106662907	18.632509576	1.57494300865	1.56642176825e-259	1.03691949927e-257	up
TRINITY_DN49155_c1_g8	5102.99	1194.18	2.09532250264	2.00115084577e-259	1.32287616007e-257	up
TRINITY_DN52057_c0_g1	36.07659	8.311672	2.11785235186	2.35435604251e-259	1.55423024068e-257	up
TRINITY_DN51098_c0_g3	58.55697	13.996686	2.06475562383	2.86646752585e-259	1.88970889974e-257	up
TRINITY_DN52483_c1_g1	30.706653	8.86419000108	1.79249055777	2.88715627556e-259	1.90074412806e-257	up
TRINITY_DN52447_c0_g1	178.1611	43.36949	2.03842998758	4.35625888677e-259	2.86400217112e-257	up
TRINITY_DN52477_c2_g1	18.04642	3.685957	2.29160152171	6.20851433976e-259	4.07619034926e-257	up
TRINITY_DN50200_c1_g1	53.9727689041	12.3776985641	2.12448860884	7.64093143494e-259	5.00980688429e-257	up
TRINITY_DN52282_c0_g1	75.2066550001	13.848752	2.44110435932	1.15798331486e-258	7.58203360919e-257	up
TRINITY_DN47051_c0_g5	6.910835	35.174249	-2.34758768149	1.3948150952e-258	9.12030930113e-257	down
TRINITY_DN49998_c1_g4	219.1538	63.48465	1.7874639857	1.39545815241e-257	9.11213345793e-256	up
TRINITY_DN45204_c0_g1	58.5997	9.85803	2.57152200227	3.16218463392e-257	2.06206145674e-255	up
TRINITY_DN53578_c4_g2	50.3744	16.8332	1.58138129026	4.56717164566e-256	2.97422375436e-254	up
TRINITY_DN53704_c2_g1	38.56953	9.564338	2.01172454536	4.83785264609e-256	3.14623862964e-254	up
TRINITY_DN45742_c1_g1	60.4319331	13.7179272	2.13924858726	5.59785920259e-256	3.63558669534e-254	up
TRINITY_DN47053_c3_g5	55.250593	7.4456268	2.89152473855	1.02623517485e-255	6.65600644063e-254	up
TRINITY_DN53761_c5_g1	78.95916	13.654616	2.53171789921	4.3468022897e-255	2.81169166925e-253	up
TRINITY_DN53171_c0_g1	12.300464	2.65374728	2.21260984562	4.35078925375e-255	2.81049305821e-253	up
TRINITY_DN53688_c0_g2	165.32585	52.452845	1.65621938836	5.87472839854e-255	3.78982981474e-253	up
TRINITY_DN52490_c0_g1	24.6928921751	4.32883833569	2.51204399527	2.84919350794e-254	1.83557480013e-252	up
TRINITY_DN47258_c0_g1	38.436449	6.604867	2.54087364125	4.77548654497e-254	3.07246376974e-252	up
TRINITY_DN44786_c1_g1	29.077678	4.76720200821	2.60869740192	6.44755360704e-254	4.1427038363e-252	up
TRINITY_DN48778_c1_g2	30.1985724	7.062285	2.0962734019	7.01293471718e-254	4.49996644353e-252	up
TRINITY_DN46619_c0_g3	149.71365	41.564787	1.84877204021	1.34060415028e-253	8.59075562347e-252	up
TRINITY_DN43857_c0_g1	24.9756	53.847	-1.10834663261	3.72899379792e-253	2.38640726762e-251	down
TRINITY_DN42551_c0_g1	103.067	17.6457	2.54619391675	7.16082277646e-253	4.57655506132e-251	up
TRINITY_DN53026_c1_g3	181.728	30.8023	2.56067073626	1.75895721412e-252	1.12267660384e-250	up
TRINITY_DN48953_c1_g1	78.65900562	25.3475900017	1.63376336316	1.78274307091e-252	1.13635112964e-250	up
TRINITY_DN52756_c1_g2	51.8083	10.4978	2.30309622756	1.83058537093e-252	1.16530318751e-250	up
TRINITY_DN53792_c2_g1	38.1123571797	9.9307208157	1.9402884951	4.49048441265e-252	2.85098367228e-250	up
TRINITY_DN46384_c1_g2	55.7516534372	12.8261282	2.11992885953	5.54754264364e-252	3.51746363274e-250	up
TRINITY_DN49177_c0_g1	54.965326976	13.2829292397	2.04894849556	1.41659647139e-251	8.9702243665e-250	up
TRINITY_DN50261_c0_g1	41.644141	104.32899	-1.32495465742	1.71574512437e-251	1.08502278726e-249	down
TRINITY_DN45799_c0_g1	24.584097	3.256341	2.91640167454	2.74630353166e-251	1.73446007167e-249	up
TRINITY_DN52459_c0_g4	45.163799	7.62483	2.5663897677	2.78819803967e-251	1.75861114888e-249	up
TRINITY_DN52073_c0_g1	49.001827	13.269019	1.88477382626	4.85472395426e-251	3.05403386011e-249	up
TRINITY_DN40389_c0_g2	521.83	163.687	1.67264013935	9.13118262409e-251	5.73679064993e-249	up
TRINITY_DN50022_c1_g1	32.977926	5.5072401	2.58209925737	3.25340722214e-250	2.04133275835e-248	up
TRINITY_DN38823_c0_g1	26.71504	4.300307	2.63514061432	3.86804801215e-250	2.42382565866e-248	up
TRINITY_DN53102_c2_g6	131.83455	31.4544	2.06739476051	1.16405900875e-249	7.28482962235e-248	up
TRINITY_DN39782_c0_g1	66.210943	16.152159	2.03534266029	1.33371937991e-249	8.33574612445e-248	up
TRINITY_DN48828_c0_g1	38.969041	7.833168	2.31466062259	2.06408173572e-248	1.28837786682e-246	up
TRINITY_DN51125_c0_g1	35.452903	7.722376531	2.19878696024	2.97743693432e-248	1.85607710446e-246	up
TRINITY_DN52454_c1_g2	27.44226	4.798238	2.51582267475	1.19784657718e-247	7.44785097244e-246	up
TRINITY_DN52447_c0_g4	32.8145113	8.0805694	2.02180508583	1.42752565695e-247	8.86447383751e-246	up
TRINITY_DN51378_c3_g2	55.635324	9.54012015504	2.54392182854	1.65244069306e-247	1.0247900561e-245	up
TRINITY_DN53719_c5_g1	52.146022	8.54245	2.6098353963	2.09386707508e-246	1.29687712984e-244	up
TRINITY_DN51641_c0_g1	90.157631	20.5036956	2.13656564196	2.1529298812e-246	1.33174486546e-244	up
TRINITY_DN43859_c0_g1	39.935058	6.7186372	2.57141527567	4.84385894177e-246	2.99243532186e-244	up
TRINITY_DN47775_c0_g2	40.70555	4.337388	3.2303271022	3.54297822765e-245	2.18597214366e-243	up
TRINITY_DN44588_c0_g2	31.147252	6.7717888	2.20149600157	1.16958972879e-244	7.20697896259e-243	up
TRINITY_DN52972_c1_g1	87.8448	14.51364	2.59754749736	1.74595371125e-244	1.07447598918e-242	up
TRINITY_DN48587_c0_g3	6.75723	70.8084	-3.3894166504	2.17489128156e-244	1.33673873467e-242	down
TRINITY_DN52979_c1_g2	30.8946	4.82429	2.67896615571	2.31638215325e-244	1.42188636639e-242	up
TRINITY_DN49396_c1_g3	582.767	152.289	1.93610744692	6.24471424361e-244	3.82836780858e-242	up
TRINITY_DN42812_c0_g1	33.8402043	6.44116351476	2.39334505671	1.04355098122e-243	6.38130762023e-242	up
TRINITY_DN44544_c0_g3	63.788082	9.84514503681	2.69580253486	1.63431763288e-243	9.98115940134e-242	up
TRINITY_DN39078_c0_g1	39.07821	5.896018	2.72855155137	3.14581051318e-243	1.91635608794e-241	up
TRINITY_DN51195_c5_g1	15.99139	3.312199	2.27143408687	6.5815019536e-243	3.99917653431e-241	up
TRINITY_DN46212_c1_g3	9.196	34.050656	-1.88860422145	6.9392364951e-243	4.21123274056e-241	down
TRINITY_DN52578_c2_g1	47.3440594678	11.5388477541	2.0366842472	1.08009139222e-242	6.54652370915e-241	up
TRINITY_DN53314_c4_g1	76.935704	17.993367	2.09618809802	6.53984334356e-242	3.95886743282e-240	up
TRINITY_DN52402_c0_g1	34.2862376	7.87304650307	2.12263569402	1.02559958387e-241	6.20062562481e-240	up
TRINITY_DN45001_c1_g1	248.173031	65.074845	1.93117447067	2.00757330779e-241	1.21222666797e-239	up
TRINITY_DN48368_c2_g1	54.85645705	11.6147460053	2.23970384232	8.70226684165e-241	5.24807759091e-239	up
TRINITY_DN41755_c0_g3	265.2887	756.4603	-1.51170114483	1.39085533685e-240	8.37733580551e-239	down
TRINITY_DN52230_c2_g1	89.679763	20.10598	2.1571578082	1.76800194243e-240	1.06356366849e-238	up
TRINITY_DN53390_c2_g2	56.985611	20.679276	1.4624120049	1.50175708271e-237	9.02272903939e-236	up
TRINITY_DN51015_c0_g1	38.28232	9.867273	1.95595493332	1.86483653982e-237	1.11901818552e-235	up
TRINITY_DN48932_c0_g1	29.038132	5.098646	2.50976256894	3.65935674646e-237	2.19310763915e-235	up
TRINITY_DN53445_c2_g3	77.06071	14.372148971	2.42271968392	9.7016295073e-237	5.80710099551e-235	up
TRINITY_DN48948_c1_g1	34.5560421022	7.3910118	2.2250942048	1.09504131645e-236	6.5464426527e-235	up
TRINITY_DN39889_c0_g1	95.008619	14.381	2.72389439913	3.15403339427e-236	1.88322403349e-234	up
TRINITY_DN47470_c0_g1	136.483553	24.8294665	2.45860194073	6.65954976075e-236	3.9713857774e-234	up
TRINITY_DN52362_c2_g1	21.3858	3.66322	2.54546892465	1.11183052405e-235	6.6221341547e-234	up
TRINITY_DN47289_c2_g1	46.107991	11.635354556	1.98650163291	1.28431648617e-235	7.64001618008e-234	up
TRINITY_DN51718_c0_g2	116.605036	30.3764642	1.94060424177	4.12535958793e-235	2.44800160504e-233	up
TRINITY_DN43725_c2_g2	20.9600221	105.309412	-2.32892223945	3.76756549795e-234	2.2301856038e-232	down
TRINITY_DN44059_c0_g2	24.1129570964	3.397597	2.82722194189	4.29357311846e-234	2.53843005314e-232	up
TRINITY_DN52835_c2_g1	25.444838901	7.3900647002	1.78371415683	6.27121936371e-234	3.6985592142e-232	up
TRINITY_DN46526_c0_g1	35.64202172	9.2327631	1.94874479841	7.72541329212e-234	4.54505519173e-232	up
TRINITY_DN51122_c0_g1	40.282283698	9.5433310987	2.07758064366	1.01099256577e-233	5.94066144418e-232	up
TRINITY_DN47256_c0_g1	71.2037102883	11.2563308	2.66121578711	1.61911896526e-233	9.50245124431e-232	up
TRINITY_DN47935_c0_g1	62.268336	13.4443472	2.2114990207	1.96083590095e-233	1.14939376045e-231	up
TRINITY_DN43243_c0_g1	65.564893	14.240088	2.2029654626	3.82052422106e-233	2.2367728484e-231	up
TRINITY_DN49488_c3_g1	51.9444467	13.343287	1.9608554157	1.04423936069e-232	6.09878874188e-231	up
TRINITY_DN46729_c2_g1	23.8352916	5.060363	2.23578649138	1.25307949507e-232	7.3096303879e-231	up
TRINITY_DN52471_c0_g1	18.7332203	2.51523737721	2.89683245788	2.9643223139e-232	1.72709456848e-230	up
TRINITY_DN41339_c0_g1	60.47981	7.803398	2.9542792179	5.65548942649e-232	3.29105717835e-230	up
TRINITY_DN53509_c0_g1	181.7607	60.9419	1.57653391102	6.50205096758e-232	3.77912080694e-230	up
TRINITY_DN35276_c0_g1	196.91628	789.660035	-2.00364928627	7.34438692243e-232	4.26355392813e-230	down
TRINITY_DN44716_c0_g1	29.480806	5.5737678	2.40305116105	1.82502097753e-231	1.05690895961e-229	up
TRINITY_DN51736_c1_g1	181.544034	47.3187	1.93983717651	2.79780333213e-231	1.61832073749e-229	up
TRINITY_DN48355_c5_g2	183.78645	384.33686	-1.0643409402	3.85764421585e-231	2.22868100706e-229	down
TRINITY_DN52796_c1_g1	62.538676	11.833878	2.40182574946	7.81736098415e-231	4.51091723456e-229	up
TRINITY_DN44510_c1_g1	38.43882	5.131989	2.9049740655	1.88538483799e-230	1.086636471e-228	up
TRINITY_DN52228_c0_g1	629.682711	185.301865	1.7647476546	3.53341459532e-230	2.03403800717e-228	up
TRINITY_DN52474_c0_g1	38.04339	8.67543	2.13263863658	4.73448260876e-230	2.72218608777e-228	up
TRINITY_DN49522_c0_g1	180.020807	50.2656327	1.84051941257	4.15524462712e-229	2.38629054511e-227	up
TRINITY_DN51649_c1_g2	24.190236	4.575972	2.4022747148	6.16254242366e-229	3.53483139617e-227	up
TRINITY_DN52221_c0_g1	54.054787	13.6277489	1.98787511602	7.07626953012e-229	4.05411275163e-227	up
TRINITY_DN53232_c0_g2	34.096182168	9.32434860024	1.87053535903	1.84288901286e-228	1.05206445722e-226	up
TRINITY_DN49922_c0_g2	52.368816	8.509768	2.62151628177	2.05311703825e-228	1.17069025433e-226	up
TRINITY_DN44418_c0_g4	82.725645	19.257811	2.10289091106	2.0482138298e-227	1.16651231431e-225	up
TRINITY_DN51124_c0_g1	47.862159	11.030115	2.1174376439	7.64958923961e-227	4.3463575225e-225	up
TRINITY_DN49702_c1_g1	51.1589983	7.84274004	2.70555833042	1.844173536e-226	1.04535749612e-224	up
TRINITY_DN53208_c0_g1	32.5574787061	9.53807400659	1.77121909787	2.36245387907e-226	1.33756579918e-224	up
TRINITY_DN52349_c0_g6	177.549	35.74859	2.31225898958	3.78145365986e-226	2.13845425829e-224	up
TRINITY_DN51671_c0_g1	5.705746	15.16475	-1.41023428478	1.11417195531e-225	6.2933715199e-224	down
TRINITY_DN44975_c3_g2	41.2472	7.84879	2.39375402286	3.24842915579e-225	1.83271574587e-223	up
TRINITY_DN50901_c0_g1	33.51765358	6.61926704389	2.34017777564	5.03576520733e-225	2.83777752462e-223	up
TRINITY_DN47928_c0_g1	208.564226	427.633745	-1.03588398137	7.60334757398e-225	4.27466240651e-223	down
TRINITY_DN52138_c1_g1	33.657022	7.0125971	2.26288678425	8.30142050987e-225	4.66167867021e-223	up
TRINITY_DN49518_c1_g2	31.267482	6.87424	2.1853909159	3.43465839727e-224	1.92649108821e-222	up
TRINITY_DN53228_c1_g2	70.10053	14.443359	2.27901905223	8.72689790974e-224	4.88919629693e-222	up
TRINITY_DN41512_c0_g4	0.7259609	9.13843	-3.65398257639	3.21397137652e-223	1.79642709054e-221	down
TRINITY_DN53759_c2_g1	224.403	36.9115	2.60394969143	1.30615311555e-222	7.28373333555e-221	up
TRINITY_DN52652_c0_g1	30.6163300441	7.79195730005	1.97424368188	1.66660061313e-222	9.28300399388e-221	up
TRINITY_DN50039_c1_g1	23.044568	5.6125277	2.03770415751	1.93012431406e-222	1.07384083947e-220	up
TRINITY_DN46480_c0_g2	76.406373	15.01456	2.34733077993	3.51166233388e-222	1.94923586872e-220	up
TRINITY_DN45774_c2_g5	56.37468	11.432769	2.3018724747	3.8056323643e-222	2.10997762133e-220	up
TRINITY_DN52322_c0_g3	74.7233	17.2122	2.11812666097	5.61662401175e-222	3.11047215841e-220	up
TRINITY_DN47941_c1_g2	69.860884	12.0575225	2.53455139606	5.99918728354e-222	3.31851595426e-220	up
TRINITY_DN46984_c0_g1	161.787	412.528	-1.35039635624	1.43889617038e-221	7.95027304242e-220	down
TRINITY_DN41771_c0_g1	234.6248	48.6029	2.27124121215	1.78420833407e-221	9.84690666023e-220	up
TRINITY_DN44523_c0_g3	105.016	29.5574	1.82901787606	1.14125111269e-220	6.29126114527e-219	up
TRINITY_DN49876_c0_g1	33.0824842704	12.067501	1.45494062886	1.6610307514e-220	9.1461218434e-219	up
TRINITY_DN51776_c0_g2	16.797176	44.717029	-1.41260563623	1.93665907629e-220	1.06516249196e-218	down
TRINITY_DN50859_c0_g1	32.073815	4.12199400006	2.95998165443	2.3738451571e-220	1.30412440851e-218	up
TRINITY_DN51650_c0_g1	17.609606	4.304702	2.03237735717	5.59444954511e-220	3.06993026634e-218	up
TRINITY_DN48733_c2_g1	23.751828	5.688053	2.06203173829	9.11517835906e-220	4.99053422673e-218	up
TRINITY_DN49649_c2_g2	57.6194632552	15.569070012	1.88787345095	1.21893351777e-219	6.6660426753e-218	up
TRINITY_DN51188_c0_g1	37.52151	10.8026420002	1.79633369303	3.96475235762e-219	2.16576285143e-217	up
TRINITY_DN47005_c0_g1	68.91074	10.067011	2.77509345414	6.54328779518e-219	3.57024631681e-217	up
TRINITY_DN52997_c2_g2	116.608	16.3895	2.83082302193	8.82249384476e-219	4.80296964116e-217	up
TRINITY_DN47934_c0_g1	16.90011	4.5899817	1.88047232998	1.64357296732e-218	8.9375083675e-217	up
TRINITY_DN42975_c1_g5	43.5393070002	10.561744	2.04347036654	1.74453210922e-218	9.47580222985e-217	up
TRINITY_DN46046_c0_g1	75.451934	17.934181	2.07284601743	2.04371747307e-218	1.10883769325e-216	up
TRINITY_DN53355_c0_g1	16.092843	3.2654057	2.30108506742	2.19578033925e-218	1.1899991985e-216	up
TRINITY_DN48996_c0_g1	39.62115	8.856602	2.16144556164	5.57394577638e-218	3.01400157852e-216	up
TRINITY_DN51015_c1_g1	43.7721	14.4723	1.59671738066	9.48542673302e-218	5.12330147617e-216	up
TRINITY_DN53584_c7_g1	31.29366	7.734279	2.01653168809	1.81898249846e-217	9.8137368541e-216	up
TRINITY_DN51562_c0_g2	51.1645	7.98813	2.67921344043	2.5481600067e-217	1.37323852545e-215	up
TRINITY_DN50651_c0_g1	18.7811915979	98.6134810818	-2.39249628593	2.60209298927e-217	1.40073518018e-215	down
TRINITY_DN44537_c0_g1	25.683962	5.773371	2.1533819275	5.09473107791e-217	2.7394852863e-215	up
TRINITY_DN42978_c1_g1	69.95949	10.998872367	2.66916414966	7.50215461656e-217	4.02947757725e-215	up
TRINITY_DN40883_c6_g1	10.3908	26.6552	-1.35911027368	9.87142976533e-217	5.29612661601e-215	down
TRINITY_DN52110_c1_g2	30.786226	8.509834	1.85508212728	2.08928235513e-216	1.11967386794e-214	up
TRINITY_DN52699_c6_g3	27.9087	4.5024	2.63194878578	2.1276531351e-216	1.13896893356e-214	up
TRINITY_DN49080_c0_g1	164.344327728	53.213429	1.62685938639	4.33718285918e-216	2.31918805664e-214	up
TRINITY_DN46695_c0_g1	120.592461	43.1453332	1.48286329369	4.54132745061e-216	2.42565353564e-214	up
TRINITY_DN53257_c3_g2	55.82	9.34513	2.57849548587	6.37124992074e-216	3.39553048102e-214	up
TRINITY_DN53548_c2_g3	23.71	6.10357	1.95777043065	1.24957191925e-215	6.65217351926e-214	up
TRINITY_DN49949_c1_g2	43.2516	7.19257	2.5881742413	1.47389007113e-215	7.83767510201e-214	up
TRINITY_DN52250_c0_g1	124.8654947	27.84402	2.16493543658	2.0735689976e-215	1.10144048576e-213	up
TRINITY_DN42789_c4_g3	88.894544	14.6268780043	2.60347300472	2.67375327987e-215	1.41868110908e-213	up
TRINITY_DN44197_c1_g3	141.5666	25.1554201134	2.4925397396	3.09432491917e-215	1.64002628563e-213	up
TRINITY_DN52933_c1_g1	107.598545	36.8650128	1.5453344062	3.72074374356e-215	1.96770101823e-213	up
TRINITY_DN50709_c0_g1	43.765637271	13.8390148657	1.66105732973	3.98731724543e-215	2.10636270512e-213	up
TRINITY_DN46052_c1_g4	16.6809	3.58202	2.21935183228	4.19066547413e-215	2.21135719235e-213	up
TRINITY_DN44023_c2_g4	28.71832	3.848531	2.89959158166	4.44008539053e-215	2.34040645585e-213	up
TRINITY_DN43609_c0_g1	105.94237	13.5791141935	2.96381841172	8.19609303657e-215	4.31550303485e-213	up
TRINITY_DN49560_c1_g2	89.77108743	22.2584726889	2.01189626848	3.77711531375e-214	1.98659753524e-212	up
TRINITY_DN51056_c2_g2	47.83204	12.476935	1.93871374752	4.4159646219e-214	2.32006874923e-212	up
TRINITY_DN51317_c0_g1	35.8097115	9.033416	1.98700734235	5.5242092703e-214	2.8991556285e-212	up
TRINITY_DN41124_c0_g2	80.337273	16.6692	2.26888462366	2.94418321709e-213	1.54177167924e-211	up
TRINITY_DN53616_c2_g2	55.686774	12.5221062	2.15285747616	4.19634261179e-213	2.19509769775e-211	up
TRINITY_DN49156_c0_g1	26.1119482	5.12234581842	2.34983354028	5.13254390133e-213	2.6819074403e-211	up
TRINITY_DN51738_c2_g3	71.39755	16.5585433	2.10829880854	7.52386721699e-213	3.92718123446e-211	up
TRINITY_DN41829_c3_g1	173.392917	39.649495	2.12867057039	1.76216589725e-212	9.18789098647e-211	up
TRINITY_DN48784_c0_g1	55.88282815	13.4186630436	2.05816409825	5.3621839512e-212	2.79280414125e-210	up
TRINITY_DN46849_c0_g1	45.957891	9.649679106	2.25175972209	1.2276827801e-211	6.38726851809e-210	up
TRINITY_DN44784_c0_g1	191.273	505.574	-1.40228903443	2.17749156678e-211	1.13166070898e-209	down
TRINITY_DN43816_c1_g3	67.732533	18.157871	1.899253892	2.43419655261e-211	1.26370775722e-209	up
TRINITY_DN50907_c3_g3	44.1023	10.9879	2.00493821069	2.79676440245e-211	1.45036947056e-209	up
TRINITY_DN52712_c0_g1	33.591235	13.9371223	1.2691521299	8.05620328744e-211	4.17335611634e-209	up
TRINITY_DN49761_c0_g1	66.4636676609	15.1559491	2.13268170759	2.39527820894e-210	1.23949208393e-208	up
TRINITY_DN52326_c4_g2	20.040125	4.77392627147	2.06964331663	2.46667652187e-210	1.27506775096e-208	up
TRINITY_DN51971_c2_g2	25.6129000132	54.27577	-1.08343767731	7.56108077359e-210	3.90425978786e-208	down
TRINITY_DN48655_c1_g3	101.374524679	26.441128	1.93883952019	1.1019203088e-209	5.68380652313e-208	up
TRINITY_DN44727_c1_g2	47.7583	11.55432	2.04731912731	1.68322567756e-209	8.67293744458e-208	up
TRINITY_DN48981_c0_g3	16.0022	3.5174886	2.18565260916	1.73278479218e-209	8.91874525385e-208	up
TRINITY_DN52227_c2_g1	301.36244	44.9376	2.74550463821	3.80651262175e-209	1.95714123848e-207	up
TRINITY_DN52067_c0_g1	30.631228	6.2015599	2.30430015308	3.89099917188e-209	1.99844541245e-207	up
TRINITY_DN53760_c2_g1	85.81941	18.843663	2.18722454654	5.81410203748e-209	2.9829814558e-207	up
TRINITY_DN51126_c1_g2	199.1739	25.32742	2.97525657896	9.04704021361e-209	4.63672854398e-207	up
TRINITY_DN53664_c1_g1	32.4543882479	5.459133	2.57166981144	1.37952637878e-208	7.06273478499e-207	up
TRINITY_DN47225_c0_g1	43.23240651	8.475333	2.35077118668	2.35916225165e-208	1.20525141572e-206	up
TRINITY_DN53770_c0_g1	9.178948	21.300057	-1.21445657035	8.22414713024e-208	4.19265975257e-206	down
TRINITY_DN43694_c1_g1	32.203219	4.498747	2.83960976563	1.77755203469e-207	9.05234832479e-206	up
TRINITY_DN53817_c4_g1	19.2529061372	167.410025	-3.12023778775	3.50016286912e-207	1.78060611075e-205	down
TRINITY_DN53705_c4_g4	23.0553509	4.3072039	2.42027809711	4.01766330825e-207	2.03955745474e-205	up
TRINITY_DN50931_c0_g2	22.1573	3.75527	2.5607935462	1.107927999e-206	5.61844414666e-205	up
TRINITY_DN52620_c0_g1	34.92500662	10.405731	1.7468820715	2.17559622077e-206	1.10211124342e-204	up
TRINITY_DN50959_c0_g2	157.883	61.136	1.36876176993	5.30046963959e-206	2.68228287492e-204	up
TRINITY_DN51260_c0_g2	74.58731	11.774246	2.66329552135	5.56643029201e-206	2.81391237188e-204	up
TRINITY_DN50821_c0_g1	43.455804	12.32466	1.81800103011	1.04771186784e-205	5.28523413417e-204	up
TRINITY_DN39531_c0_g1	22.5021	110.77991	-2.29956471973	2.06566441708e-205	1.04094345625e-203	down
TRINITY_DN49550_c1_g1	59.0554263382	11.5633990439	2.35250409025	2.73943190557e-205	1.37758788355e-203	up
TRINITY_DN49923_c3_g1	65.0797	17.5105	1.89398732109	3.09988675607e-205	1.55722390538e-203	up
TRINITY_DN51749_c1_g1	21.3702349	5.370507	1.99247256943	5.45191277596e-205	2.73590513392e-203	up
TRINITY_DN51505_c1_g2	53.5037348	14.33310229	1.90028869793	1.14514699369e-204	5.7346721198e-203	up
TRINITY_DN49735_c0_g3	62.0294	17.8339	1.79832993732	1.46747129548e-204	7.34117007223e-203	up
TRINITY_DN51602_c6_g1	30.21404	6.21267	2.28193377415	5.21480030268e-204	2.60604636102e-202	up
TRINITY_DN51427_c0_g1	135.625	47.9123	1.50115516164	6.26310105042e-204	3.12667778062e-202	up
TRINITY_DN51833_c1_g1	130.33497624	55.0694923748	1.24289907744	8.55198421825e-204	4.26491440936e-202	up
TRINITY_DN43252_c0_g1	4.33632	26.2519	-2.59787871281	9.70876401513e-204	4.83679366696e-202	down
TRINITY_DN45613_c2_g1	5.322959	19.92722	-1.90444009811	1.44441883013e-203	7.18848564635e-202	down
TRINITY_DN45749_c1_g1	52.334384	7.672384	2.77001228353	2.1154048095e-203	1.051692732e-201	up
TRINITY_DN49678_c1_g3	46.805855	11.766345	1.99202276641	1.10505905508e-202	5.48823189122e-201	up
TRINITY_DN52549_c0_g1	22.2794889	3.2050811	2.79728336933	1.54978618855e-202	7.68901652824e-201	up
TRINITY_DN48601_c0_g3	57.147215	9.53865781032	2.58282500894	1.7014366535e-202	8.43271255916e-201	up
TRINITY_DN53428_c2_g2	15.8086453115	4.11375784961	1.94218496496	2.93327702859e-202	1.45230408437e-200	up
TRINITY_DN47921_c0_g3	121.019	16.6409	2.86242820174	3.16815113149e-202	1.56698122511e-200	up
TRINITY_DN43648_c0_g2	45.753397	8.01825	2.51251955659	4.83339086077e-202	2.3881615521e-200	up
TRINITY_DN52080_c0_g1	55.66314	15.798241	1.81695835899	6.76611397754e-202	3.33968446327e-200	up
TRINITY_DN42184_c1_g2	12.891	160.991378	-3.64254733786	8.38888605125e-202	4.13642562722e-200	down
TRINITY_DN47312_c1_g2	33.295983	5.84769809862	2.50940739784	1.47692081956e-201	7.27500659584e-200	up
TRINITY_DN52176_c0_g3	38.607149	7.751617	2.3162988249	1.95314698932e-201	9.60114390819e-200	up
TRINITY_DN45013_c3_g1	23.9511	4.47654	2.4196359334	3.38808736566e-200	1.66209688555e-198	up
TRINITY_DN49199_c6_g1	141.123749	49.313701	1.51690035572	3.81637527516e-200	1.87029592787e-198	up
TRINITY_DN43838_c0_g1	20.9621	42.5847	-1.02255193188	8.70874116811e-200	4.26356224532e-198	down
TRINITY_DN44676_c0_g5	40.066277	7.404696	2.43587604732	1.93424863629e-199	9.44074194943e-198	up
TRINITY_DN53825_c4_g1	112.643489	341.218549	-1.59893214964	2.65253279583e-199	1.29334489158e-197	down
TRINITY_DN47295_c1_g1	23.1341729	4.372913	2.40335896905	4.4874859295e-199	2.18583259471e-197	up
TRINITY_DN44161_c0_g4	10.9995	59.708	-2.44048629929	4.72500048716e-199	2.29919765869e-197	down
TRINITY_DN39400_c0_g1	108.901	29.4684	1.88577656596	5.06601651229e-199	2.4626469157e-197	up
TRINITY_DN53765_c1_g1	17.69897	3.574224	2.30796344704	7.57658797676e-199	3.6793470876e-197	up
TRINITY_DN53583_c5_g1	99.77245	29.0165	1.78176799104	1.59265227007e-198	7.72645065497e-197	up
TRINITY_DN45804_c0_g1	76.793515	20.831748	1.88220058293	2.24315756159e-198	1.0871294829e-196	up
TRINITY_DN46038_c0_g4	58.3872015942	9.91575141605	2.55785815751	3.94633603415e-198	1.90871780546e-196	up
TRINITY_DN51739_c0_g2	25.292509	7.6464846	1.72584161874	4.33540147673e-198	2.09479112517e-196	up
TRINITY_DN49391_c0_g2	59.892	12.6735	2.24054830569	1.27728728206e-197	6.16544136901e-196	up
TRINITY_DN47927_c1_g1	70.98940891	15.3530569694	2.20907786004	2.58827442975e-197	1.24685392324e-195	up
TRINITY_DN44281_c0_g2	24.2377	83.4871	-1.78430049401	6.00057592114e-197	2.88777716205e-195	down
TRINITY_DN53729_c2_g4	96.1562	16.8234	2.51491058032	9.7300121275e-197	4.67322189257e-195	up
TRINITY_DN46574_c0_g2	52.4557	13.7986	1.92657764985	1.49488958952e-196	7.17263823486e-195	up
TRINITY_DN53136_c0_g1	36.70464	8.71594	2.07423428204	2.24874091131e-196	1.07789498363e-194	up
TRINITY_DN50775_c1_g1	49.025763664	14.3896829	1.76850530285	2.51302174597e-196	1.20337484104e-194	up
TRINITY_DN49955_c1_g2	4.51758	83.9477	-4.2158687442	2.71441860612e-196	1.29852281729e-194	down
TRINITY_DN44624_c0_g3	41.882446	7.176185	2.54505671225	4.68768224347e-196	2.24026522311e-194	up
TRINITY_DN53517_c1_g1	44.61578	16.162836	1.46487370048	5.0781808889e-196	2.424478723e-194	up
TRINITY_DN51396_c1_g1	45.3873357	13.1333904	1.78905040483	9.08611346601e-196	4.33368890537e-194	up
TRINITY_DN53011_c1_g1	136.26787	24.580436	2.47086302442	9.62356422876e-196	4.58548543078e-194	up
TRINITY_DN51793_c2_g1	73.793302	16.999495	2.11799798386	1.15661694579e-195	5.50565682651e-194	up
TRINITY_DN53659_c5_g1	26.626009	10.296504	1.37068161932	1.3163437806e-195	6.25978700014e-194	up
TRINITY_DN52931_c1_g1	130.120044	33.2201800417	1.969711418	1.62903319466e-195	7.73911377027e-194	up
TRINITY_DN44237_c1_g1	38.262742	6.54634537484	2.54717864057	2.17447828363e-195	1.03201940236e-193	up
TRINITY_DN45022_c3_g3	25.6651	5.31772	2.27092816136	4.02091304688e-195	1.90459094863e-193	up
TRINITY_DN47297_c2_g2	38.514013	8.56349500034	2.16911182792	1.21052888015e-194	5.72828931735e-193	up
TRINITY_DN47462_c0_g1	46.798601	15.031602	1.6384666291	1.71642001936e-194	8.1142154648e-193	up
TRINITY_DN50394_c0_g3	72.205352	24.00018328	1.58906035324	1.97805556066e-194	9.34189635491e-193	up
TRINITY_DN49871_c1_g1	39.732531	8.703473	2.19065758902	2.75620082008e-194	1.30041337712e-192	up
TRINITY_DN46407_c0_g1	24.2867325	5.12631116	2.24417544904	4.54311886568e-194	2.1414064193e-192	up
TRINITY_DN45174_c1_g1	69.049851	11.821468	2.54622909961	1.10943837934e-193	5.2140353521e-192	up
TRINITY_DN49622_c0_g1	48.767454	17.3624496	1.4899481493	1.51812093324e-193	7.12776291827e-192	up
TRINITY_DN52094_c2_g1	20.3448461786	3.99787174913	2.34735927607	1.58643003393e-193	7.44122274689e-192	up
TRINITY_DN47290_c4_g1	11.8762864	2.4730315	2.26373126871	1.82627222471e-193	8.55787252329e-192	up
TRINITY_DN52853_c1_g1	6.6049085	17.2494140672	-1.38493687628	1.98292131664e-193	9.28288797308e-192	down
TRINITY_DN47261_c1_g1	34.972561	6.319412	2.46836121494	3.03517547222e-193	1.4195123382e-191	up
TRINITY_DN49161_c1_g2	191.415456	46.2848019	2.04809687382	3.83241078328e-193	1.79062882471e-191	up
TRINITY_DN41316_c3_g1	21.9998	148.20637	-2.75204514349	4.81457732386e-193	2.24734756266e-191	down
TRINITY_DN53636_c6_g1	21.995338	6.5608302	1.74524748266	8.62693023269e-193	4.02297497527e-191	up
TRINITY_DN53338_c1_g1	45.3995287	14.850345	1.61218087294	9.7144846968e-193	4.52574613779e-191	up
TRINITY_DN53420_c2_g1	63.675	14.4288	2.1417757343	1.0249746688e-192	4.77049380423e-191	up
TRINITY_DN50386_c1_g1	66.130977	13.707638	2.27034621783	3.36858063265e-192	1.5663086275e-190	up
TRINITY_DN48486_c1_g2	27.8056771168	7.25005631	1.93931536425	3.95534354635e-192	1.83736397846e-190	up
TRINITY_DN41865_c0_g1	8.88736	30.0642	-1.75821973566	4.91234876245e-192	2.27971826608e-190	down
TRINITY_DN43592_c0_g1	136.631618	42.456966	1.68621819294	5.67979337634e-192	2.63333387511e-190	up
TRINITY_DN52439_c0_g1	7.86378508914	1.115981	2.81691142959	1.33050062739e-191	6.16268938337e-190	up
TRINITY_DN41636_c0_g2	160.572893	43.71341933	1.87708022842	3.34082780533e-191	1.54593594357e-189	up
TRINITY_DN45920_c0_g2	45.6217	147.4105	-1.69204717891	3.47084256407e-191	1.60455618055e-189	down
TRINITY_DN48366_c0_g1	74.431532	24.6641491021	1.59349841468	4.71714544538e-191	2.17862403608e-189	up
TRINITY_DN52811_c0_g1	19.719443634	5.68370621169	1.79471495863	4.75023831569e-191	2.19180459197e-189	up
TRINITY_DN52004_c4_g1	26.8046631	5.5688337	2.26703688667	5.9130173453e-191	2.72570842665e-189	up
TRINITY_DN51825_c1_g1	34.599282	8.888584	1.96071658628	8.26620340989e-191	3.80680420192e-189	up
TRINITY_DN53471_c1_g1	24.853666	5.50743342718	2.17400661378	8.99116586456e-191	4.13670991617e-189	up
TRINITY_DN52997_c2_g1	58.763	16.5149	1.83113981708	1.11809665676e-190	5.13929337218e-189	up
TRINITY_DN50416_c1_g1	51.045367	13.2213595	1.94890949349	1.19081050567e-190	5.46829728868e-189	up
TRINITY_DN48101_c0_g1	48.08352	9.9922296	2.26666398131	1.5663233543e-190	7.18582568404e-189	up
TRINITY_DN48827_c3_g1	37.008803	6.53712	2.5011413887	2.92337752582e-190	1.339881366e-188	up
TRINITY_DN52542_c4_g1	46.9208	11.0285	2.08899103001	3.06577138694e-190	1.40380825877e-188	up
TRINITY_DN52524_c0_g2	35.40886	8.562123	2.04806993046	3.2292131763e-190	1.47724224439e-188	up
TRINITY_DN50989_c0_g5	58.729103	14.045009	2.06401805404	4.68396606189e-190	2.1407014884e-188	up
TRINITY_DN50575_c4_g1	19.2821643338	3.07910203792	2.64668541395	4.75626086002e-190	2.17167982816e-188	up
TRINITY_DN51859_c0_g2	33.9965940579	6.2991546	2.43216009268	5.37065190053e-190	2.44988267975e-188	up
TRINITY_DN41184_c1_g1	27.0154745808	8.7670775	1.62361811961	8.39540532569e-190	3.8260310729e-188	up
TRINITY_DN51215_c0_g1	69.2408971	21.8848786044	1.66169003534	2.95261266212e-189	1.34431867895e-187	up
TRINITY_DN50457_c1_g1	24.22453	4.91022	2.30260910466	5.13820975221e-189	2.33720552292e-187	up
TRINITY_DN44936_c0_g1	45.984032	10.283043	2.16086571496	1.61921038999e-188	7.35830972789e-187	up
TRINITY_DN46305_c0_g3	28.175377	4.491324	2.64922220879	3.13853751858e-188	1.42492564228e-186	up
TRINITY_DN50647_c0_g1	38.34464	8.370652	2.19561301941	2.00111889192e-187	9.06815882051e-186	up
TRINITY_DN48156_c1_g2	20.841711	2.7268349065	2.93417445903	2.56584062177e-187	1.16162822129e-185	up
TRINITY_DN47510_c0_g1	53.651675	11.196404	2.26058776273	1.24576113981e-186	5.63461041855e-185	up
TRINITY_DN46729_c2_g2	62.3262	13.9241	2.16225467462	2.48881127255e-186	1.12463889663e-184	up
TRINITY_DN52264_c0_g1	36.9045967502	12.4195827816	1.57118381713	2.58974170464e-186	1.16914933898e-184	up
TRINITY_DN47545_c0_g1	62.1307	10.9377	2.50599691119	3.95084721816e-186	1.78195428654e-184	up
TRINITY_DN47306_c0_g2	12.6352459	44.57893134	-1.81890829081	4.45253100279e-186	2.00634882499e-184	down
TRINITY_DN44540_c0_g1	32.809859	11.228115	1.54701364857	5.81026889082e-186	2.61570804837e-184	up
TRINITY_DN53804_c1_g3	36.26946	6.54505	2.47027914722	9.94767064804e-186	4.4741275695e-184	up
TRINITY_DN52159_c0_g2	45.801744	11.025468	2.05456263767	1.03372013326e-185	4.64498425894e-184	up
TRINITY_DN48724_c0_g1	44.6778639292	12.9044446	1.79169216152	2.22400686357e-185	9.98417260348e-184	up
TRINITY_DN52228_c0_g2	2795.44	795.906	1.81240542267	2.88101994963e-185	1.29216295504e-183	up
TRINITY_DN52658_c0_g1	141.3003	38.7392	1.86689846233	1.47442600008e-184	6.60677385975e-183	up
TRINITY_DN41506_c0_g3	52.54862	10.66608	2.30062282352	3.74515099641e-184	1.67660829491e-182	up
TRINITY_DN49953_c0_g1	51.1098700078	9.433418	2.43774942116	4.26943525897e-184	1.90954063046e-182	up
TRINITY_DN50125_c0_g2	76.229073	19.0632	1.99955101777	5.87424102893e-184	2.62486396952e-182	up
TRINITY_DN47975_c0_g2	23.221776	3.6657888	2.6632827394	8.16640475603e-184	3.64571640894e-182	up
TRINITY_DN51302_c0_g1	30.0597894	9.72063010593	1.62871316207	1.24770270192e-183	5.56493906673e-182	up
TRINITY_DN49727_c0_g1	19.668392	4.76994	2.04383599	1.32234568616e-183	5.89239686542e-182	up
TRINITY_DN39676_c0_g1	61.78443	10.2032554095	2.59821379112	1.3630898508e-183	6.06833478908e-182	up
TRINITY_DN52975_c2_g1	93.1668308	21.4586989744	2.11825380968	1.94883271445e-183	8.66798284502e-182	up
TRINITY_DN51542_c0_g1	50.91862	14.63291	1.79897661759	2.85311898607e-183	1.26783334446e-181	up
TRINITY_DN51902_c0_g2	91.40951	21.148255	2.11180563964	4.3963880579e-183	1.95001083213e-181	up
TRINITY_DN49379_c1_g1	18.63437	2.709418	2.78191115453	5.77689573921e-183	2.55997336509e-181	up
TRINITY_DN51933_c0_g3	48.227911	15.191041	1.66664758375	9.08625708569e-183	4.01908200596e-181	up
TRINITY_DN48407_c0_g1	363.835933	160.312527	1.18240086912	1.24191615767e-182	5.48826584827e-181	up
TRINITY_DN50819_c1_g1	203.628611	72.59576	1.48798308837	1.64868785352e-182	7.27918375695e-181	up
TRINITY_DN46869_c5_g4	72.9782	11.5329	2.66171023661	4.77187968728e-182	2.10299184936e-180	up
TRINITY_DN45794_c0_g3	74.8606	18.4223	2.02275342008	5.15141393122e-182	2.26817745142e-180	up
TRINITY_DN42464_c0_g1	12.164207	95.442443	-2.97198869933	5.15501737515e-182	2.26768931608e-180	down
TRINITY_DN49074_c2_g2	27.59386	6.99101	1.98077448019	1.19637936995e-181	5.25806001635e-180	up
TRINITY_DN52717_c0_g3	45.6805249	14.09058752	1.69684746094	2.59475748171e-181	1.13934948729e-179	up
TRINITY_DN44125_c1_g2	135.640127	33.0444638	2.03730354928	2.59625597299e-181	1.13896826527e-179	up
TRINITY_DN48336_c0_g1	46.977553	10.097143	2.21802442894	3.1500963611e-181	1.38067748067e-179	up
TRINITY_DN40144_c0_g1	24.409374	4.47216	2.44839158704	3.48234787316e-181	1.52491347949e-179	up
TRINITY_DN46657_c1_g2	131.551624	42.30802	1.63662598385	6.84682678404e-181	2.99548671802e-179	up
TRINITY_DN50857_c0_g1	26.5547335	5.69451	2.22132543913	7.87249754693e-181	3.44108941368e-179	up
TRINITY_DN49102_c0_g1	25.3146919	8.087189373	1.64626462589	9.34238648074e-181	4.07987612873e-179	up
TRINITY_DN44771_c1_g1	31.363500942	8.61847484723	1.86358211577	1.08388912926e-180	4.72911734773e-179	up
TRINITY_DN48335_c0_g1	38.6899059907	8.5495922	2.17802971048	2.07941902229e-180	9.06449641735e-179	up
TRINITY_DN52774_c0_g1	77.6147000002	25.200229815	1.62289303004	2.23648779261e-180	9.74035973025e-179	up
TRINITY_DN50341_c0_g1	45.914569	7.767558	2.56341898904	2.30961357269e-180	1.00497426027e-178	up
TRINITY_DN47950_c0_g1	29.881326	3.08009500477	3.27819741363	3.06067188634e-180	1.33057664436e-178	up
TRINITY_DN44349_c0_g1	47.6951919	9.37597103021	2.3468038198	3.90133769069e-180	1.69451151953e-178	up
TRINITY_DN47178_c2_g3	86.2644855	17.59777205	2.29337394461	9.42203218584e-180	4.08132582308e-178	up
TRINITY_DN48387_c1_g2	65.233133	18.737492	1.79967705736	1.10801431758e-179	4.79525081238e-178	up
TRINITY_DN50462_c2_g1	26.55405807	5.44357	2.28630734013	1.43273689585e-179	6.19501016287e-178	up
TRINITY_DN49553_c0_g2	11.4542729	2.4283817	2.23781876997	1.7195107245e-179	7.42165503288e-178	up
TRINITY_DN46114_c0_g1	41.900852	10.774261	1.95939066044	1.75783597826e-179	7.5802738758e-178	up
TRINITY_DN46202_c2_g1	53.63695	13.1900350016	2.02377880949	2.77621065206e-179	1.19503700922e-177	up
TRINITY_DN49413_c0_g2	28.3553567	6.7079699	2.07967318462	2.82632850051e-179	1.21552331624e-177	up
TRINITY_DN51850_c1_g1	50.0922	11.93269	2.06966666663	3.01651322171e-179	1.29615802496e-177	up
TRINITY_DN48449_c1_g1	85.937657	20.277451	2.08341413596	4.07841098162e-179	1.7508789339e-177	up
TRINITY_DN31581_c0_g1	2.9725	44.3117	-3.8979389612	4.80528639443e-179	2.061090978e-177	down
TRINITY_DN49865_c1_g1	47.5794472	9.869979	2.26921958974	1.21194825674e-178	5.19367852677e-177	up
TRINITY_DN41787_c0_g1	38.5575491	105.024189	-1.44563639025	1.5206618948e-178	6.51084107538e-177	down
TRINITY_DN46654_c1_g1	22.595607	5.504942547	2.03724290143	2.40912053409e-178	1.03056822847e-176	up
TRINITY_DN52885_c1_g3	104.1087	25.76331	2.01470077065	5.31962791477e-178	2.27359763231e-176	up
TRINITY_DN47664_c0_g1	7.648760154	30.610945	-2.00074976904	6.60480499503e-178	2.82037480378e-176	down
TRINITY_DN50284_c0_g1	12.9427367	1.8607457	2.79818989567	1.67133076603e-177	7.13056676552e-176	up
TRINITY_DN48637_c0_g1	37.831605	5.867903	2.6886750561	3.20181955956e-177	1.36240111674e-175	up
TRINITY_DN50294_c0_g1	110.97387	38.419617	1.53030497623	3.46843283652e-177	1.47454355351e-175	up
TRINITY_DN44017_c0_g1	32.80685454	8.21712107307	1.99729234852	4.68485423325e-177	1.98992594859e-175	up
TRINITY_DN47365_c0_g1	31.556411	5.883519	2.42318192215	1.29717527422e-176	5.50498766066e-175	up
TRINITY_DN47111_c2_g1	98.5888297	19.4307660227	2.34308141812	1.93647526255e-176	8.21082572776e-175	up
TRINITY_DN45089_c0_g2	86.56529	21.4873189	2.01030318448	2.56382034519e-176	1.08612547634e-174	up
TRINITY_DN53227_c0_g1	48.2168047	9.23021426	2.38510000503	3.60231143058e-176	1.52472504483e-174	up
TRINITY_DN53219_c1_g2	64.7598	9.77581	2.72781037941	4.70925077707e-176	1.99149994417e-174	up
TRINITY_DN51268_c4_g1	21.90880406	5.53083138599	1.98594246826	5.75334091939e-176	2.43090019092e-174	up
TRINITY_DN51696_c0_g1	110.193213456	29.8721782858	1.88316102617	8.07762529871e-176	3.40996243421e-174	up
TRINITY_DN48760_c0_g1	91.3374094	29.2334242	1.64358704488	8.48031743263e-176	3.57682100303e-174	up
TRINITY_DN49812_c0_g1	24.65955	5.017018	2.29724445364	3.01026533389e-175	1.26744548726e-173	up
TRINITY_DN51524_c0_g1	60.14651	19.19859	1.64748066834	3.68851023329e-175	1.5516569491e-173	up
TRINITY_DN47644_c0_g1	21.1164	4.84596	2.12350949829	4.33986215324e-175	1.82406869978e-173	up
TRINITY_DN43303_c1_g2	30.728887	5.94392	2.37010890978	8.0138712934e-175	3.36533643975e-173	up
TRINITY_DN53018_c1_g3	23.0306	55.831799	-1.27753504593	1.26716592938e-174	5.31668355288e-173	down
TRINITY_DN48688_c0_g1	39.38632	7.1986907	2.45188818954	2.22337472132e-174	9.31243763825e-173	up
TRINITY_DN48585_c2_g1	169.68347	51.269801	1.72666482602	6.59939900581e-174	2.76170501874e-172	up
TRINITY_DN53275_c0_g2	25.5821202001	7.45304086	1.77923476303	1.02486763193e-173	4.28512204921e-172	up
TRINITY_DN53545_c1_g3	39.2249	7.68495	2.35166199063	1.05295034466e-173	4.39871834521e-172	up
TRINITY_DN53460_c2_g2	39.5690155	13.9124479	1.50799488577	1.30013679065e-173	5.42663339548e-172	up
TRINITY_DN46704_c1_g1	78.396085	18.843091	2.05674596732	2.22892947008e-173	9.29525396427e-172	up
TRINITY_DN40273_c0_g1	56.5757	10.222	2.46850503333	2.51236828287e-173	1.04682011786e-171	up
TRINITY_DN43841_c2_g1	18.9451203	4.97051440018	1.93035923126	5.12885394676e-173	2.13517384245e-171	up
TRINITY_DN52326_c2_g1	51.9532300086	9.81005105444	2.40488089659	5.22268525086e-173	2.17235719704e-171	up
TRINITY_DN48528_c0_g1	47.246287	9.911186	2.25307134526	6.23166258776e-173	2.58979932673e-171	up
TRINITY_DN41434_c0_g1	39.4871525	11.31089	1.80367088325	6.56892240555e-173	2.72760475209e-171	up
TRINITY_DN51840_c0_g1	139.70938	35.2497	1.98674600132	8.09532316355e-173	3.34984890151e-171	up
TRINITY_DN47322_c1_g2	155.00879	49.592873	1.64414531727	9.70493845463e-173	4.01245844613e-171	up
TRINITY_DN48520_c1_g2	18.455004	3.858292	2.25797781282	1.15316917535e-172	4.76362803124e-171	up
TRINITY_DN45356_c0_g2	27.762429	5.07086	2.45283144912	3.83945988987e-172	1.58468273756e-170	up
TRINITY_DN50677_c0_g1	13.4976203	4.0682554	1.73022291738	5.02998153193e-172	2.07249881185e-170	up
TRINITY_DN42586_c1_g3	12.693284	2.447749	2.37453783863	5.97391975078e-172	2.4593232507e-170	up
TRINITY_DN52827_c1_g2	5.3037568716	13.6468891307	-1.36348557205	8.53009052627e-172	3.50863766305e-170	down
TRINITY_DN50216_c3_g1	35.332784	8.06606896022	2.13106978384	9.48387161416e-172	3.89762016594e-170	up
TRINITY_DN45642_c4_g3	51.1666	11.26167	2.18378158861	1.95041133123e-171	8.00200727329e-170	up
TRINITY_DN48697_c0_g1	21.9141105046	5.56126402296	1.97837538462	2.92355540436e-171	1.19843359314e-169	up
TRINITY_DN45453_c0_g1	10.2991841	98.045608	-3.25092295382	4.90200802923e-171	2.00773733112e-169	down
TRINITY_DN46752_c1_g1	53.7240120003	13.1785919001	2.02737081614	5.30643105655e-171	2.1715305663e-169	up
TRINITY_DN51425_c3_g2	24.29575708	6.25795306985	1.95694164441	5.32495536188e-171	2.17725978582e-169	up
TRINITY_DN47293_c6_g1	148.526768	40.1776264	1.88625872121	5.88653289384e-171	2.40483357824e-169	up
TRINITY_DN46570_c3_g1	54.179595	15.7623992	1.78126246464	7.86980757399e-171	3.21233663696e-169	up
TRINITY_DN41456_c0_g2	60.985099	12.605735	2.2743765404	9.44750524478e-171	3.8530609314e-169	up
TRINITY_DN44537_c0_g2	38.6213259	9.7842725	1.9808612042	3.89664783517e-170	1.58785924697e-168	up
TRINITY_DN52124_c4_g1	17.49884	2.495791	2.80969025715	6.2486742588e-170	2.54414085199e-168	up
TRINITY_DN52177_c2_g2	55.57064	12.963485	2.09986924272	8.10337796931e-170	3.2964925171e-168	up
TRINITY_DN50223_c4_g3	41.443982	8.267799	2.32558740531	9.41895483146e-170	3.82843919986e-168	up
TRINITY_DN51461_c0_g1	27.6951	5.88667	2.23410708852	1.44371787987e-169	5.86320025054e-168	up
TRINITY_DN51113_c1_g1	45.885198	5.1687006	3.15015529216	2.50578903457e-169	1.0159317379e-167	up
TRINITY_DN44209_c0_g1	20.2608	62.197659	-1.61816914088	4.01762461738e-169	1.62614116662e-167	down
TRINITY_DN48189_c2_g2	18.932175	4.173001	2.1816829914	4.38445968262e-169	1.77312707753e-167	up
TRINITY_DN50587_c1_g2	67.1791777	10.0900648064	2.73507869591	5.67209844786e-169	2.29193734512e-167	up
TRINITY_DN43247_c0_g1	169.170691	58.779313	1.52509923938	7.3008939658e-169	2.94761344047e-167	up
TRINITY_DN42052_c0_g1	195.6866	489.0811	-1.32152874624	1.11444613601e-168	4.49561779509e-167	down
TRINITY_DN46587_c0_g2	36.8832493378	6.704609177	2.45974061725	1.13902338103e-168	4.5909129156e-167	up
TRINITY_DN41925_c0_g1	109.751758	37.8950915	1.53416115372	1.20632033044e-168	4.85808919684e-167	up
TRINITY_DN51345_c0_g1	78.777531	21.8204156	1.8521056215	1.74601289492e-168	7.01978868574e-167	up
TRINITY_DN52728_c0_g1	81.1375	174.789	-1.10717363836	2.19394404572e-168	8.81331863106e-167	down
TRINITY_DN47750_c0_g1	25.13993	3.844418	2.70914352006	3.53743590687e-168	1.41865919182e-166	up
TRINITY_DN53406_c2_g1	72.154803	22.042563	1.71080344813	3.67276753865e-168	1.47170639299e-166	up
TRINITY_DN52743_c1_g1	29.70346	7.37161	2.01057934143	6.39371427066e-168	2.55775144867e-166	up
TRINITY_DN42462_c2_g4	14.0799	96.688951	-2.77971394956	6.944111826e-168	2.77562609324e-166	down
TRINITY_DN52775_c0_g3	35.309893	7.203520201	2.29329845214	1.37955339363e-167	5.50962714262e-166	up
TRINITY_DN52940_c1_g3	95.47277	16.7526013	2.5107041867	2.38968576174e-167	9.5280552845e-166	up
TRINITY_DN50477_c0_g1	66.3304033727	16.3219508948	2.02285679237	4.13869956292e-167	1.64879897736e-165	up
TRINITY_DN52203_c1_g1	51.7190423	10.946909	2.2401719966	6.60346997022e-167	2.6285524592e-165	up
TRINITY_DN52197_c0_g3	48.7094	10.2132	2.25376524996	9.85309608008e-167	3.91884503185e-165	up
TRINITY_DN43336_c1_g1	217.0941116	101.69998599	1.09400111477	1.57191716269e-166	6.24678063208e-165	up
TRINITY_DN49584_c0_g1	33.5429487	8.138843	2.04311389536	2.59048517747e-166	1.02860642876e-164	up
TRINITY_DN53053_c1_g2	68.72328	11.233943	2.6129345066	2.89198484943e-166	1.14737651178e-164	up
TRINITY_DN53512_c2_g1	16.7198653	4.823968	1.7932709825	2.99800733625e-166	1.18846048647e-164	up
TRINITY_DN49226_c0_g2	19.1748	3.5976	2.41410483575	3.23162930913e-165	1.27896513571e-163	up
TRINITY_DN49734_c0_g2	763.16759	332.575497054	1.1983180246	3.99761465981e-165	1.58081516436e-163	up
TRINITY_DN51838_c4_g1	53.711176	10.86304773	2.30579338791	7.72574043665e-165	3.05255548862e-163	up
TRINITY_DN45241_c2_g2	23.2749945	5.129596	2.18186371615	1.04379912594e-164	4.12082304642e-163	up
TRINITY_DN53553_c4_g1	15.425165	4.17125	1.88673423517	1.07536701461e-164	4.24197029328e-163	up
TRINITY_DN53489_c0_g1	58.9225	13.1198	2.16707291574	1.30992130224e-164	5.16297810568e-163	up
TRINITY_DN50805_c0_g2	72.89795514	17.1530320008	2.08741473378	1.45913520312e-164	5.74638966042e-163	up
TRINITY_DN40062_c0_g1	0.0001	25.5593	-17.9634887998	1.56896572895e-164	6.173873729e-163	down
TRINITY_DN49869_c2_g3	27.53854	4.2135935	2.70832903052	1.84033904849e-164	7.23581018861e-163	up
TRINITY_DN52679_c0_g1	23.58028	5.69217	2.0505301949	2.85542362526e-164	1.12177356706e-162	up
TRINITY_DN45058_c0_g1	63.8827	15.2528	2.06635118286	5.01082303197e-164	1.96693196096e-162	up
TRINITY_DN48467_c0_g1	37.809655	9.772836	1.9519054985	7.45023941072e-164	2.92210897833e-162	up
TRINITY_DN50243_c1_g2	22.4427	5.49367	2.03040409512	7.73189254897e-164	3.03010854169e-162	up
TRINITY_DN51190_c5_g3	107.396	35.9842	1.57750477081	8.4310748376e-164	3.30142779951e-162	up
TRINITY_DN51593_c1_g1	65.9687	13.1479	2.32694928624	1.15021737945e-163	4.4966865464e-162	up
TRINITY_DN48297_c0_g1	44.693809	9.19149	2.28170434691	1.21050607254e-163	4.72853934587e-162	up
TRINITY_DN49916_c1_g2	27.385039	59.7445452	-1.12541906312	1.26824876673e-163	4.9500788239e-162	down
TRINITY_DN52027_c0_g2	26.948368	12.1376518	1.15070856677	1.62623907677e-163	6.34220061343e-162	up
TRINITY_DN48075_c0_g1	116.30414	35.33565	1.7187060996	1.99328777238e-163	7.76736631951e-162	up
TRINITY_DN52632_c7_g1	83.2867641482	21.4408851076	1.95772277876	2.54813269773e-163	9.92143091247e-162	up
TRINITY_DN42901_c0_g2	29.88299	7.22085	2.04908392838	2.99192386793e-163	1.16399625015e-161	up
TRINITY_DN47381_c0_g1	38.57765	7.1229	2.43722862149	3.19415521189e-163	1.24166978653e-161	up
TRINITY_DN53086_c0_g1	35.3434	8.7515744	2.01382634751	4.73010709193e-163	1.83725911057e-161	up
TRINITY_DN52260_c4_g2	3.251615	19.9308614	-2.6157757103	7.81623847518e-163	3.03351997273e-161	down
TRINITY_DN45358_c0_g1	39.497326	12.67411	1.639870543	1.1011431561e-162	4.27014620363e-161	up
TRINITY_DN50456_c1_g2	97.658692	39.999269	1.28777482074	1.65334823307e-162	6.40639160358e-161	up
TRINITY_DN52832_c0_g1	27.52685	3.933118	2.80709415115	2.74414376665e-162	1.0624450424e-160	up
TRINITY_DN51002_c0_g2	36.42657	11.72265	1.63569241484	4.15314587629e-162	1.60538269314e-160	up
TRINITY_DN46299_c0_g1	44.732092	13.605824	1.71708589874	4.95150443352e-162	1.91244904385e-160	up
TRINITY_DN51903_c0_g1	19.313485773	138.2805293	-2.83991755485	5.86068129072e-162	2.25997826214e-160	down
TRINITY_DN47485_c2_g1	110.695140649	26.605526	2.05679405989	7.58825060258e-162	2.92147648199e-160	up
TRINITY_DN45055_c1_g1	73.437473	25.27616	1.53873911283	8.28748423411e-162	3.18813092539e-160	up
TRINITY_DN38955_c0_g1	7.124024	39.239759	-2.46155189911	8.88002973558e-162	3.41335008806e-160	down
TRINITY_DN52552_c0_g2	30.2222370101	6.863876	2.1385150558	1.04545987861e-161	4.01538361199e-160	up
TRINITY_DN42975_c1_g2	52.634883	10.449186	2.33262868198	1.6443088907e-161	6.3103959621e-160	up
TRINITY_DN51306_c0_g2	25.512909	4.20137230083	2.60229486571	2.23836541111e-161	8.58337333943e-160	up
TRINITY_DN52581_c2_g2	61.561	13.06757	2.23602577956	2.55563587023e-161	9.79219556168e-160	up
TRINITY_DN49902_c0_g1	98.9453	28.696	1.78578152905	2.8464780896e-161	1.08979123359e-159	up
TRINITY_DN36261_c0_g1	3.04775	32.3186	-3.40654823195	3.8626758434e-161	1.47767309192e-159	down
TRINITY_DN39358_c0_g1	14.9015	2.29219	2.70065902174	5.24614490597e-161	2.00373590159e-159	up
TRINITY_DN42163_c0_g1	7.470703	36.8957507	-2.30413875658	6.68117964116e-161	2.54981578296e-159	down
TRINITY_DN46931_c1_g2	14.3694789662	3.39996563528	2.07941568128	8.61773936028e-161	3.28628135272e-159	up
TRINITY_DN49632_c6_g1	25.5011	5.75883	2.14671184006	9.0778638135e-161	3.45900392735e-159	up
TRINITY_DN52714_c0_g1	13.199143	1.9763833	2.73950958505	1.4013276381e-160	5.3353554259e-159	up
TRINITY_DN44234_c0_g1	33.32164	5.12674	2.70034576879	1.42850229542e-160	5.43451960212e-159	up
TRINITY_DN52818_c1_g1	18.058278577	2.596381177	2.79808626574	1.73154103033e-160	6.58218104934e-159	up
TRINITY_DN52634_c1_g1	49.825763	15.7830322301	1.65851749575	1.92872751059e-160	7.32596775431e-159	up
TRINITY_DN50322_c0_g4	76.239862	25.46017	1.58230345558	2.3250365397e-160	8.82432046318e-159	up
TRINITY_DN53519_c0_g1	59.46566	13.5053425	2.13852655937	2.35459058813e-160	8.92944618231e-159	up
TRINITY_DN48803_c0_g3	116.87028	38.324864	1.6085555231	6.64521027924e-160	2.51415679786e-158	up
TRINITY_DN45983_c4_g2	81.2865	31.3521	1.37445369085	8.970303981e-160	3.39116951363e-158	up
TRINITY_DN53728_c3_g1	24.6871042	7.85397546	1.65226262274	1.46346329455e-159	5.52385655295e-158	up
TRINITY_DN52271_c1_g1	28.7640799017	8.87517537135	1.69642079018	2.94920228356e-159	1.11230689574e-157	up
TRINITY_DN51700_c0_g1	406.164443	123.09625	1.72227713451	2.97622269988e-159	1.12161877394e-157	up
TRINITY_DN52070_c0_g3	25.1047	7.35936	1.77030527077	3.61614000674e-159	1.35958388925e-157	up
TRINITY_DN46102_c4_g1	31.552068	6.41613	2.29795928781	3.97828910833e-159	1.49341001044e-157	up
TRINITY_DN42868_c2_g1	23.888915	5.53601	2.10942287605	4.97839866254e-159	1.8673845334e-157	up
TRINITY_DN48051_c0_g3	37.8876	6.28756	2.59115358761	7.3291633571e-159	2.74700924113e-157	up
TRINITY_DN44292_c1_g1	46.0184269	9.58599502872	2.26321157024	8.02584532805e-159	3.00578837675e-157	up
TRINITY_DN53729_c2_g2	29.7470760344	10.3850140983	1.51824469208	8.60879706635e-159	3.22160465644e-157	up
TRINITY_DN41673_c2_g6	42.224171	8.860719	2.2525734228	9.44825093201e-159	3.53299981432e-157	up
TRINITY_DN50874_c1_g1	44.76106	8.07473	2.47075827622	9.78341369752e-159	3.65548745492e-157	up
TRINITY_DN50604_c0_g1	31.041702	8.202979	1.91998782168	2.86492115944e-158	1.06962242667e-156	up
TRINITY_DN45269_c0_g4	37.8347	7.45344	2.34373167161	3.4868960234e-158	1.30082845834e-156	up
TRINITY_DN47162_c1_g1	31.068545	8.860811	1.80994402392	3.76693938199e-158	1.40421346056e-156	up
TRINITY_DN45697_c2_g2	15.4768	59.355732	-1.93928014895	4.57980551494e-158	1.70590665949e-156	down
TRINITY_DN53436_c1_g1	52.7608549	9.1482811	2.52789533985	7.5947202235e-158	2.82454335978e-156	up
TRINITY_DN43892_c1_g1	79.61246	21.165693	1.91126651633	7.66234438514e-158	2.84749284583e-156	up
TRINITY_DN46611_c0_g1	5.92847	135.73	-4.51693599356	1.23973322012e-157	4.60356182241e-156	down
TRINITY_DN40387_c0_g1	73.37796	14.845561	2.30531518393	1.35487397491e-157	5.02724055839e-156	up
TRINITY_DN50757_c1_g1	27.8003	4.15307	2.74285035781	1.40190516128e-157	5.19374025301e-156	up
TRINITY_DN50055_c0_g2	17.413781422	3.123369	2.47905459291	1.4354381297e-157	5.31388153783e-156	up
TRINITY_DN53783_c6_g1	250.77963	76.46838	1.71348495186	1.87243911409e-157	6.92629764532e-156	up
TRINITY_DN49153_c0_g1	21.996479	6.2069504	1.82531608605	2.29619574482e-157	8.48728265893e-156	up
TRINITY_DN49292_c1_g2	129.597367	35.321836	1.87540416747	2.36673196378e-157	8.74128747174e-156	up
TRINITY_DN47824_c0_g1	222.811	55.4227	2.00727155843	3.16162359815e-157	1.1659244112e-155	up
TRINITY_DN50625_c0_g2	85.544408	14.000172	2.61122899786	6.87929740206e-157	2.53496315064e-155	up
TRINITY_DN43740_c0_g1	44.5981	10.34325	2.10829267602	7.2935044549e-157	2.68553865258e-155	up
TRINITY_DN46720_c0_g2	27.121254	3.3202918	3.03004194378	1.01588054471e-156	3.73771033746e-155	up
TRINITY_DN44556_c2_g1	42.309364	10.467697	2.0150329295	1.4835726869e-156	5.45431134888e-155	up
TRINITY_DN51150_c2_g3	27.249239	5.573262	2.28962205829	1.59292485124e-156	5.85187087527e-155	up
TRINITY_DN53441_c2_g1	79.1187	10.3277	2.93749972253	1.69912495167e-156	6.23725311205e-155	up
TRINITY_DN50686_c0_g2	23.8903152	4.744696	2.33203832868	3.53828131926e-156	1.29687576915e-154	up
TRINITY_DN52874_c0_g5	73.112052	21.9987647	1.73268672961	3.67448629512e-156	1.34577361455e-154	up
TRINITY_DN43868_c0_g1	41.12564	83.016575	-1.01336128182	4.11124459102e-156	1.50459046344e-154	down
TRINITY_DN53418_c1_g1	30.177665	4.9158285	2.61797469154	4.73849828106e-156	1.73282849374e-154	up
TRINITY_DN43579_c2_g1	33.71718	7.8532409	2.1021238209	5.86521018352e-156	2.14322885408e-154	up
TRINITY_DN48677_c1_g1	46.672541	7.15007	2.70654474308	2.24235136703e-155	8.18764488152e-154	up
TRINITY_DN53798_c4_g2	24.1544757	6.802384	1.82817818305	7.19429837399e-155	2.62490985025e-153	up
TRINITY_DN51946_c1_g1	38.7689365	13.1121	1.56400239761	7.28099612188e-155	2.6545298361e-153	up
TRINITY_DN53710_c5_g1	23.194499	6.722804	1.78664769014	1.08541346068e-154	3.95424093834e-153	up
TRINITY_DN43943_c1_g5	46.7620200261	7.159550004	2.70739643438	1.45953451252e-154	5.31316932035e-153	up
TRINITY_DN47720_c0_g2	16.30976	44.702194	-1.45461008836	1.57467254737e-154	5.72797553609e-153	down
TRINITY_DN48526_c0_g1	44.1481627154	8.71699335217	2.34045088501	2.68863751474e-154	9.76533436958e-153	up
TRINITY_DN46354_c1_g2	34.549105	7.107262	2.28128254938	4.73701116823e-154	1.71922068229e-152	up
TRINITY_DN47486_c0_g1	44.2068	9.94467	2.15227290248	5.63696839277e-154	2.04430372194e-152	up
TRINITY_DN50959_c0_g1	21.420734	2.969581	2.85067662607	6.00197621719e-154	2.17503844467e-152	up
TRINITY_DN41496_c0_g1	27.20104127	7.49983626566	1.8587308751	9.150028728e-154	3.31335690395e-152	up
TRINITY_DN48012_c1_g2	30.0761	6.80422	2.14411580999	9.20261405612e-154	3.32989324399e-152	up
TRINITY_DN52059_c1_g1	26.140684	4.8120825	2.44156360944	1.55954840608e-153	5.6388630385e-152	up
TRINITY_DN49101_c0_g1	20.5409766992	4.21179927022	2.2859961959	1.67463592369e-153	6.05043947656e-152	up
TRINITY_DN49008_c1_g2	20.6402224	5.182178	1.99382804012	1.70422361746e-153	6.15272029936e-152	up
TRINITY_DN53730_c6_g1	37.6360002	8.131861	2.21045585234	3.20987238939e-153	1.1571169194e-151	up
TRINITY_DN52020_c2_g1	38.613577	9.349652	2.04612363261	4.09143367033e-153	1.47380423192e-151	up
TRINITY_DN44400_c0_g1	7.923395	106.80826	-3.75276068593	4.21994427847e-153	1.51895900076e-151	down
TRINITY_DN48157_c0_g1	38.93091	9.80523	1.98929269067	5.37974772657e-153	1.93498026414e-151	up
TRINITY_DN46529_c1_g1	178.03603	53.3580000103	1.73839273894	9.74919304187e-153	3.5013426503e-151	up
TRINITY_DN43820_c0_g1	22.555069	4.013092	2.49066556418	1.00000179339e-152	3.58874618246e-151	up
TRINITY_DN53340_c0_g1	60.337709	14.08729	2.09866581472	1.11706562498e-152	4.00587058137e-151	up
TRINITY_DN41088_c1_g1	14.876	2.21428	2.74807708271	1.50999666084e-152	5.41091506352e-151	up
TRINITY_DN53713_c10_g2	25.441768	6.4575	1.97815128645	1.66099019255e-152	5.94313405328e-151	up
TRINITY_DN42705_c1_g2	56.5755	8.7234	2.69721498054	1.88240958344e-152	6.73038344748e-151	up
TRINITY_DN51836_c1_g1	38.454125	7.5993469	2.33919102388	2.58868688e-152	9.24874210096e-151	up
TRINITY_DN52269_c0_g1	23.2871329	4.42590479706	2.39548870295	2.85568377563e-152	1.01950876634e-150	up
TRINITY_DN48917_c0_g1	23.182288	5.4753214	2.08200740351	4.16182696357e-152	1.48471402981e-150	up
TRINITY_DN45589_c1_g1	29.16437103	7.191200235	2.01990247435	7.0452885207e-152	2.51151488932e-150	up
TRINITY_DN51247_c1_g2	21.8985	4.915	2.15556873003	8.08361998226e-152	2.87952784342e-150	up
TRINITY_DN44885_c0_g1	45.3960798839	9.9560302	2.18892520933	1.75816259205e-151	6.25825256969e-150	up
TRINITY_DN51213_c2_g1	25.418201	4.5868158	2.47029704858	2.49383560328e-151	8.87035021492e-150	up
TRINITY_DN50582_c1_g1	38.218774	12.639980004	1.59628731838	2.65438871537e-151	9.43445029004e-150	up
TRINITY_DN43282_c3_g1	65.8885760773	14.5631662385	2.17770429695	4.17333254091e-151	1.48222604082e-149	up
TRINITY_DN49691_c0_g4	31.5518	8.19087	1.94563370977	4.94520405233e-151	1.75507334084e-149	up
TRINITY_DN47729_c0_g2	102.671089	33.606023	1.61123826587	5.51330287855e-151	1.95525203412e-149	up
TRINITY_DN49416_c1_g3	30.86084	4.96613	2.63558339808	5.9348371482e-151	2.10319615432e-149	up
TRINITY_DN50939_c3_g2	44.500834	12.056864	1.88397766431	7.09016314641e-151	2.51077337322e-149	up
TRINITY_DN49631_c0_g2	39.658866	11.5918	1.77453881736	9.18374818333e-151	3.24976383325e-149	up
TRINITY_DN45990_c2_g4	98.390083	22.461565	2.13105445939	1.42880225598e-150	5.05224897643e-149	up
TRINITY_DN49094_c0_g1	17.68783	5.428553623	1.70411729992	1.54647385271e-150	5.46432115726e-149	up
TRINITY_DN53446_c3_g1	6.2973794	15.404938	-1.29056938246	1.9536905208e-150	6.89811858499e-149	down
TRINITY_DN44130_c1_g2	26.597163	3.343201	2.99197036771	2.62694067719e-150	9.26843988928e-149	up
TRINITY_DN52925_c1_g1	39.7530653964	6.74440201753	2.55930367274	2.96443782573e-150	1.04515436164e-148	up
TRINITY_DN48444_c0_g1	57.429382	15.51420012	1.88819972049	3.00923100436e-150	1.05939460194e-148	up
TRINITY_DN43176_c1_g3	19.254691	64.53455	-1.7448617752	3.46747664018e-150	1.21982685167e-148	down
TRINITY_DN46099_c1_g1	2.0441361	8.8206036	-2.10938612867	3.60612386481e-150	1.26767502552e-148	down
TRINITY_DN45413_c0_g1	127.906	25.256	2.34038587096	4.06083076981e-150	1.42647796202e-148	up
TRINITY_DN51578_c1_g1	6.856513	35.077463	-2.35499744757	5.65648517629e-150	1.98554594536e-148	down
TRINITY_DN50005_c2_g1	80.7043399	23.8111433	1.76100936319	1.17561589853e-149	4.12365270532e-148	up
TRINITY_DN49151_c1_g2	26.4216649	6.802274	1.95763235252	1.33117473715e-149	4.66589834125e-148	up
TRINITY_DN44854_c3_g1	113.508	39.4022	1.52644589257	1.49838365576e-149	5.24815963853e-148	up
TRINITY_DN48326_c0_g1	36.109184	9.496635	1.92687750819	1.83918011693e-149	6.43713040927e-148	up
TRINITY_DN50624_c0_g1	20.784723	5.116036	2.02242519998	2.20857069344e-149	7.71877012504e-148	up
TRINITY_DN50598_c1_g1	27.1480921932	6.3206397	2.1027083342	4.07307589046e-149	1.42144145923e-147	up
TRINITY_DN45231_c0_g4	47.422	11.3755	2.05962654999	5.9532221815e-149	2.07607838757e-147	up
TRINITY_DN43703_c0_g3	66.749689	21.855281	1.6107791876	8.71278180736e-149	3.03622465227e-147	up
TRINITY_DN44956_c0_g1	21.99568	3.97480200042	2.46826530176	1.37355535794e-148	4.78309345882e-147	up
TRINITY_DN46410_c0_g2	41.64571	7.820553	2.41282535779	1.40343025784e-148	4.88359227467e-147	up
TRINITY_DN44200_c0_g1	9.64202	41.19963	-2.09522405374	1.4196924714e-148	4.93661128513e-147	down
TRINITY_DN50558_c0_g4	201.907079	60.9091735	1.72896006025	2.02708463802e-148	7.04357026749e-147	up
TRINITY_DN51736_c1_g2	12.05313	2.7704537	2.12121367738	2.29436069503e-148	7.96653019109e-147	up
TRINITY_DN53498_c2_g1	48.442233	17.6694781	1.45500594133	3.46885612317e-148	1.20359553661e-146	up
TRINITY_DN47426_c4_g3	31.8895	4.49119	2.82791181575	3.72074806551e-148	1.28913607381e-146	up
TRINITY_DN50933_c0_g1	74.4836372137	26.489342	1.49151151751	4.99419096413e-148	1.72786082062e-146	up
TRINITY_DN53293_c0_g2	28.517075	8.471980872	1.75105477482	6.00591785027e-148	2.07639940046e-146	up
TRINITY_DN44928_c0_g1	4.3932751	14.9793922	-1.76961033988	7.6562968127e-148	2.64507741645e-146	down
TRINITY_DN37707_c0_g1	65.591404	11.41879	2.522096974	1.47880898933e-147	5.10162599365e-146	up
TRINITY_DN47689_c0_g1	107.802239	30.733204	1.81051705865	1.623047424e-147	5.59521183953e-146	up
TRINITY_DN45815_c1_g1	50.031313	12.9438658717	1.95056275098	1.69107411431e-147	5.82555059064e-146	up
TRINITY_DN53754_c5_g4	22.9372	6.46675	1.82657654579	2.2431204574e-147	7.72175765467e-146	up
TRINITY_DN41730_c0_g1	74.895252	18.4960539	2.01765675447	2.2941662766e-147	7.8918335998e-146	up
TRINITY_DN47794_c0_g2	48.5971360374	15.8550493456	1.61592892682	2.45353480341e-147	8.43402588672e-146	up
TRINITY_DN45332_c0_g1	32.4892414	13.6496804	1.25109488658	3.82495051227e-147	1.31201527728e-145	up
TRINITY_DN48582_c0_g2	70.566997	17.805166	1.98669773076	5.5544944517e-147	1.90391770291e-145	up
TRINITY_DN47996_c0_g1	29.1839356	6.4485305	2.17813211126	1.01312197993e-146	3.47021318748e-145	up
TRINITY_DN51283_c7_g2	42.7554	10.2595	2.0591462212	1.02432064083e-146	3.50607616214e-145	up
TRINITY_DN50057_c0_g2	9.11934	38.3221	-2.07117530084	1.19698380444e-146	4.09416102267e-145	down
TRINITY_DN48469_c0_g2	16.593065502	2.64149	2.65115658967	3.17242251756e-146	1.08278605431e-144	up
TRINITY_DN53296_c2_g2	17.75326	4.814339	1.88267433113	3.57005026052e-146	1.2167752747e-144	up
TRINITY_DN51514_c0_g2	18.62127	38.63908	-1.05310927355	3.84788651173e-146	1.31054167287e-144	down
TRINITY_DN39659_c0_g1	19.3946	58.4006	-1.59032816963	4.00284845424e-146	1.36235560014e-144	down
TRINITY_DN44773_c0_g3	2.3598046	16.69146	-2.82237084309	5.29740177369e-146	1.80167816508e-144	down
TRINITY_DN47404_c1_g7	139.617953	30.54255	2.19259204174	5.66074287591e-146	1.92389301485e-144	up
TRINITY_DN50501_c0_g1	70.50433	22.198577	1.66724466471	1.06522859793e-145	3.61779296228e-144	up
TRINITY_DN48994_c2_g1	30.07011	9.760781	1.62326165202	1.37275928938e-145	4.65895915383e-144	up
TRINITY_DN42128_c0_g1	33.975681	5.07491	2.74304832585	1.48647710486e-145	5.04134677035e-144	up
TRINITY_DN53039_c1_g1	22.9781556246	6.534478	1.81411910506	2.10844721368e-145	7.14570578578e-144	up
TRINITY_DN51925_c1_g1	6.32865	44.7203	-2.82096017816	2.67377748003e-145	9.0552808745e-144	down
TRINITY_DN50881_c0_g1	19.40626444	2.7934091	2.79642365723	3.07075052309e-145	1.03923958455e-143	up
TRINITY_DN53678_c2_g2	63.483877	21.458772	1.56482271838	3.22515244382e-145	1.09072706506e-143	up
TRINITY_DN49343_c2_g1	14.1919292	5.7860032	1.29443169125	3.78420777764e-145	1.27889746699e-143	up
TRINITY_DN48585_c3_g1	25.539157	4.9305305	2.37289611844	3.87933555661e-145	1.31012648184e-143	up
TRINITY_DN52585_c0_g3	12.5257899474	1.37678104664	3.18553054385	4.14127229688e-145	1.39662739514e-143	up
TRINITY_DN48623_c0_g3	27.488	5.97219	2.20246997219	6.4559475644e-145	2.17571762281e-143	up
TRINITY_DN49798_c0_g1	24.8421	5.67702	2.12958140606	7.78319691756e-145	2.61934511649e-143	up
TRINITY_DN47263_c1_g1	31.76854731	7.81638229926	2.02302618465	8.74438227596e-145	2.9407644796e-143	up
TRINITY_DN43437_c3_g1	46.1475	12.9375	1.83469363065	9.80880259231e-145	3.29642894382e-143	up
TRINITY_DN49211_c0_g1	64.6575030059	18.468298	1.80776687675	1.41277676191e-144	4.74458350782e-143	up
TRINITY_DN53006_c0_g1	31.372648	11.5414539	1.44268233	1.61630447603e-144	5.42431331303e-143	up
TRINITY_DN51835_c1_g1	25.9052498	6.41006313	2.0148340248	7.8100041939e-144	2.61556333912e-142	up
TRINITY_DN39667_c0_g1	27.2098	72.9379	-1.42254231036	1.84867457184e-143	6.17829609513e-142	down
TRINITY_DN52255_c0_g2	23.693465	5.9228135	2.00013463407	1.97876559911e-143	6.60847289781e-142	up
TRINITY_DN45937_c0_g5	241.31	59.8845	2.01063316135	5.8573287065e-143	1.95210487535e-141	up
TRINITY_DN51126_c2_g3	21.8275	4.1257	2.40343607688	1.87218478259e-142	6.23521748528e-141	up
TRINITY_DN47818_c0_g1	55.0222490864	20.566023	1.41975227588	2.47082057919e-142	8.21189505343e-141	up
TRINITY_DN39623_c0_g1	20.82317	2.932407	2.82803245332	2.56920617022e-142	8.53299150736e-141	up
TRINITY_DN52935_c0_g1	34.083638	8.383758	2.02341035464	3.18688052616e-142	1.05698570173e-140	up
TRINITY_DN47144_c0_g1	13.0296581	29.64406	-1.18594382234	4.17634812696e-142	1.38420629208e-140	down
TRINITY_DN47899_c1_g1	22.4964581305	5.89970490251	1.93098318048	4.34368967847e-142	1.4386790487e-140	up
TRINITY_DN46889_c0_g2	13.6135013	3.3866531121	2.00710603869	5.95432216855e-142	1.97078235462e-140	up
TRINITY_DN53703_c2_g2	32.38161984	7.9763021128	2.02138319618	6.51402288986e-142	2.1545522445e-140	up
TRINITY_DN52861_c0_g3	20.722452	6.1610724	1.74994132686	8.9943858439e-142	2.97290397485e-140	up
TRINITY_DN52509_c0_g1	33.202074	7.3162822	2.18209073555	2.10075552318e-141	6.93883730631e-140	up
TRINITY_DN43955_c0_g1	19.534201	2.74562	2.83079837455	3.08926308036e-141	1.01968988849e-139	up
TRINITY_DN49396_c1_g2	366.5366	109.6582	1.74094356623	3.23610950003e-141	1.06742816785e-139	up
TRINITY_DN48013_c0_g1	7.683014	17.0013287	-1.14590321365	3.34829835451e-141	1.10367711172e-139	down
TRINITY_DN49889_c2_g3	38.18836	7.186386	2.40979463118	3.95238227962e-141	1.30190552503e-139	up
TRINITY_DN53133_c1_g1	23.852131	4.896953	2.28416191091	5.49797765755e-141	1.80854528209e-139	up
TRINITY_DN42253_c0_g1	18.8598	2.41315	2.9663248764	6.76754255603e-141	2.22312618095e-139	up
TRINITY_DN52991_c0_g1	26.7699	5.61371	2.25358530739	1.18503083051e-140	3.89015066291e-139	up
TRINITY_DN49660_c0_g1	6.72025	21.8883	-1.70357310017	2.16346182105e-140	7.08758339946e-139	down
TRINITY_DN41512_c0_g5	12.058113	42.057168	-1.80234755225	2.92402521745e-140	9.57270160475e-139	down
TRINITY_DN49830_c1_g3	37.155387	10.866936	1.7736261752	5.9294642011e-140	1.93987399509e-138	up
TRINITY_DN47688_c0_g1	53.0052	10.6248	2.31869821579	1.25889021248e-139	4.11576708395e-138	up
TRINITY_DN41695_c0_g1	35.7157703671	9.091272	1.97400717222	1.53135473007e-139	5.00315318293e-138	up
TRINITY_DN51414_c0_g1	10.8095865	2.832391	1.93221899416	1.87522782388e-139	6.12247890258e-138	up
TRINITY_DN48005_c1_g1	88.3922386455	42.1549382013	1.06821805389	2.28427656804e-139	7.45293626012e-138	up
TRINITY_DN53177_c2_g1	35.93412	9.63322	1.89926433694	3.12383264096e-139	1.01852605587e-137	up
TRINITY_DN53060_c0_g1	52.878186	11.857688	2.15684994358	3.48285171107e-139	1.13481542718e-137	up
TRINITY_DN53807_c8_g1	17.94192	5.35414	1.74460751598	5.47739260852e-139	1.78348795186e-137	up
TRINITY_DN51464_c4_g1	84.7666	22.4214	1.91861955822	6.08520325192e-139	1.98005683907e-137	up
TRINITY_DN52121_c0_g3	18.824633	3.0738883	2.61448509283	1.0261758573e-138	3.3368049414e-137	up
TRINITY_DN49658_c0_g1	32.275683	7.77938	2.05272054018	1.06269349768e-138	3.45321570397e-137	up
TRINITY_DN49754_c0_g2	11.2902606	2.71616447	2.05543604071	1.16308433822e-138	3.77688487023e-137	up
TRINITY_DN51226_c0_g1	31.222979972	5.16467814642	2.59585788624	1.17450560559e-138	3.81140136675e-137	up
TRINITY_DN45433_c0_g1	0.6903812	7.804341	-3.49881173225	1.36066583351e-138	4.40956520118e-137	down
TRINITY_DN45759_c3_g1	59.2955141	13.584851332	2.12592418701	1.62565805894e-138	5.26479098832e-137	up
TRINITY_DN48387_c1_g3	11.6135448	39.2303177	-1.75616062593	1.64369682848e-138	5.31963079156e-137	down
TRINITY_DN47556_c0_g1	217.629981	73.589603	1.56430346117	2.39695165022e-138	7.75223778005e-137	up
TRINITY_DN45541_c1_g2	22.20805	4.241177	2.38854612287	2.52598973576e-138	8.16408704052e-137	up
TRINITY_DN38395_c0_g1	28.17455	3.658366	2.9451212467	3.07958863714e-138	9.94665793036e-137	up
TRINITY_DN51211_c0_g1	62.901876	14.771773	2.09026004729	4.99120530263e-138	1.6110111012e-136	up
TRINITY_DN40825_c0_g1	49.1522253	13.2200123	1.89453321496	5.68507249372e-138	1.83374070885e-136	up
TRINITY_DN53461_c1_g1	10.285436	2.57846054	1.99602107881	8.37019855844e-138	2.69802950854e-136	up
TRINITY_DN42764_c0_g3	55.18619	8.63636	2.67581199937	9.21062410794e-138	2.96694300666e-136	up
TRINITY_DN47822_c0_g1	44.47113	11.53	1.94747655068	1.1852095351e-137	3.81271449711e-136	up
TRINITY_DN47307_c1_g1	27.843577	4.8084880815	2.53368931466	2.15419270119e-137	6.92521868704e-136	up
TRINITY_DN41447_c0_g1	40.18284	6.986678	2.52390097654	2.18629224842e-137	7.02371925602e-136	up
TRINITY_DN48151_c2_g2	16.764367	3.1285169	2.42184720744	2.40265402592e-137	7.71365743812e-136	up
TRINITY_DN50675_c1_g1	24.311318	6.778936	1.84249735347	2.58638960964e-137	8.2979999976e-136	up
TRINITY_DN48080_c1_g1	22.2154698	4.9856560469	2.155709389	2.83932726066e-137	9.10343933505e-136	up
TRINITY_DN50918_c1_g1	18.32614408	2.8973165232	2.66111405849	4.14237249865e-137	1.32635845973e-135	up
TRINITY_DN51946_c0_g1	42.974444	8.353581	2.36301228681	9.67812452542e-137	3.09680680044e-135	up
TRINITY_DN51810_c3_g1	104.797	27.3235	1.93938321536	1.00492117989e-136	3.21341074965e-135	up
TRINITY_DN45012_c0_g2	19.130233	3.646669	2.39120328482	1.11979767633e-136	3.57837072863e-135	up
TRINITY_DN47583_c0_g1	59.649989	16.301394	1.87152653129	1.21624493451e-136	3.8839938602e-135	up
TRINITY_DN44891_c1_g1	65.46707	13.25339	2.30440798746	1.34137991424e-136	4.27792633351e-135	up
TRINITY_DN52872_c0_g2	13.9862533706	4.64286290818	1.59092295838	1.36186609025e-136	4.34038447639e-135	up
TRINITY_DN53466_c2_g1	46.479102	17.481989	1.4107128597	1.40912473656e-136	4.48802964571e-135	up
TRINITY_DN49041_c0_g1	33.14019024	6.71258552349	2.30364141495	1.42177922625e-136	4.52533897245e-135	up
TRINITY_DN53715_c1_g1	35.2146	8.28142	2.08822362502	1.43623683811e-136	4.56833429173e-135	up
TRINITY_DN45142_c0_g2	42.0851329	12.981703	1.69683101803	1.59116767611e-136	5.05779025183e-135	up
TRINITY_DN43112_c1_g3	35.4403	161.452	-2.18764259118	1.72561969173e-136	5.48154770063e-135	down
TRINITY_DN52025_c2_g1	32.692541	9.46047	1.78897774958	2.68000701366e-136	8.49639904693e-135	up
TRINITY_DN50125_c0_g1	32.2623041	10.824322283	1.57557277634	4.76305041457e-136	1.50903094932e-134	up
TRINITY_DN52760_c0_g1	21.2178232256	4.48570633343	2.24186957574	5.99780143153e-136	1.89897495982e-134	up
TRINITY_DN38938_c0_g1	42.22349	7.610185	2.47204239967	6.40514176986e-136	2.02661043836e-134	up
TRINITY_DN53497_c0_g1	50.2578	7.76963	2.69342971729	6.84204938556e-136	2.16342724494e-134	up
TRINITY_DN52728_c2_g1	26.2442230344	7.4399071	1.81864337486	8.38636096145e-136	2.64825210807e-134	up
TRINITY_DN46728_c1_g1	21.593576	5.34919	2.01320982702	8.72457766244e-136	2.75324786888e-134	up
TRINITY_DN41792_c0_g1	21.78512	2.703761	3.01030352536	2.13966758161e-135	6.74338587851e-134	up
TRINITY_DN43708_c0_g1	12.065	2.12513126878	2.50520405156	2.22372583594e-135	7.00371766063e-134	up
TRINITY_DN42456_c0_g1	41.351813	7.886494	2.39049459632	2.39797235433e-135	7.54757485625e-134	up
TRINITY_DN38126_c0_g1	2.6408	28.3284	-3.42320217121	2.46310086273e-135	7.74749862868e-134	down
TRINITY_DN50336_c0_g2	64.650207	18.8231115	1.78014986102	2.92863436386e-135	9.20578241417e-134	up
TRINITY_DN50504_c0_g1	32.3391719367	5.95818080566	2.44033892916	3.0300326501e-135	9.51829773406e-134	up
TRINITY_DN51852_c2_g1	97.54246	36.9398983	1.40085046288	4.20011723323e-135	1.31852995335e-133	up
TRINITY_DN52320_c0_g1	33.9152909397	5.97583478868	2.50472370069	4.28487032759e-135	1.34425935147e-133	up
TRINITY_DN42227_c0_g1	36.5786609	5.996762	2.6087466395	4.45026521513e-135	1.39523787282e-133	up
TRINITY_DN43712_c0_g1	60.1618	17.8733	1.75104170411	5.38536694707e-135	1.6873097938e-133	up
TRINITY_DN40725_c0_g1	42.904413	94.266393	-1.13561748001	5.92244555178e-135	1.85437665699e-133	down
TRINITY_DN53700_c2_g1	33.7578862	16.191938	1.05994889941	7.84272171377e-135	2.45403759737e-133	up
TRINITY_DN53417_c3_g2	19.8208816	4.8874465	2.01986831735	7.92166108829e-135	2.47712761451e-133	up
TRINITY_DN52183_c3_g1	32.790966	10.129314	1.69476193116	8.23464889712e-135	2.57165787264e-133	up
TRINITY_DN47487_c0_g4	71.6529	12.3581	2.53556814302	9.87018060143e-135	3.08043087837e-133	up
TRINITY_DN44872_c0_g1	30.894011	4.050836	2.93103560652	9.99739319926e-135	3.1181111323e-133	up
TRINITY_DN47216_c0_g1	71.7161626015	19.7010731523	1.86402407637	1.05894872756e-134	3.30064167836e-133	up
TRINITY_DN41316_c3_g2	24.5664	93.425	-1.92712220028	1.10123169099e-134	3.42799321663e-133	down
TRINITY_DN47694_c0_g1	19.864866	4.983298	1.99504630712	1.44067411585e-134	4.4817350889e-133	up
TRINITY_DN53832_c5_g1	63.5999	20.4777	1.6349708123	2.46277501769e-134	7.65639843194e-133	up
TRINITY_DN53309_c1_g1	26.422745	5.74163369607	2.202247155	2.53643464709e-134	7.88030454431e-133	up
TRINITY_DN42846_c0_g1	10.4013	42.111656	-2.01745575523	5.23947669897e-134	1.62572415305e-132	down
TRINITY_DN42573_c0_g2	35.389714	7.34433	2.26862731336	6.29984166212e-134	1.95347860818e-132	up
TRINITY_DN52783_c0_g2	122.705	39.8297	1.62327751895	6.95740030913e-134	2.15598770043e-132	up
TRINITY_DN46285_c3_g2	70.898825	25.3134976	1.48585485767	7.17987127859e-134	2.22349617299e-132	up
TRINITY_DN53026_c1_g1	65.30924	17.24233	1.92133237712	9.3412244484e-134	2.89097380437e-132	up
TRINITY_DN51246_c0_g3	21.3576	4.70815	2.18151734737	1.21316145249e-133	3.75214620187e-132	up
TRINITY_DN47569_c0_g2	100.1993	22.30864	2.16719795933	1.53204619098e-133	4.73537077333e-132	up
TRINITY_DN52672_c0_g1	34.2109236	7.64995	2.16093482989	1.95228283418e-133	6.02653055772e-132	up
TRINITY_DN51580_c4_g2	7.166389	23.58866	-1.71877520382	2.05347316717e-133	6.33483308783e-132	down
TRINITY_DN46226_c1_g3	61.96868	18.19662	1.76786874121	2.40837021229e-133	7.42490816569e-132	up
TRINITY_DN53154_c1_g1	20.830887	7.070561	1.55882767955	3.165033825e-133	9.75142463688e-132	up
TRINITY_DN44722_c0_g1	19.10335	2.8705453	2.73442892617	4.09999088095e-133	1.2623932255e-131	up
TRINITY_DN48601_c0_g2	45.07935	8.113152	2.47413229074	4.36573288319e-133	1.34249773165e-131	up
TRINITY_DN53767_c4_g1	24.545119	6.0896634	2.01100176928	4.61744410683e-133	1.41899423781e-131	up
TRINITY_DN47186_c0_g1	15.15691	2.7984602823	2.43727048773	5.63835115304e-133	1.73162507492e-131	up
TRINITY_DN51113_c2_g1	40.8082304011	8.7196547581	2.22651723139	6.51827912893e-133	2.0005879023e-131	up
TRINITY_DN47224_c0_g2	42.4721	7.169721	2.56652655878	1.24312808157e-132	3.81297252554e-131	up
TRINITY_DN50947_c2_g1	45.8317	12.4677	1.87815045337	1.34106468176e-132	4.1107476312e-131	up
TRINITY_DN42867_c0_g1	17.9314992	2.9872226	2.58561946012	1.38442153645e-132	4.24094757746e-131	up
TRINITY_DN51092_c0_g1	34.0688890015	7.12467711606	2.25755836229	1.42339504901e-132	4.35756276931e-131	up
TRINITY_DN51003_c2_g1	30.194344	7.7288112	1.96595989993	1.5351857268e-132	4.69680947883e-131	up
TRINITY_DN51576_c0_g1	22.6367910193	4.95176236894	2.19265546934	1.66497124168e-132	5.09064428246e-131	up
TRINITY_DN42156_c0_g2	9.284485	69.47509472	-2.90360210354	1.79225381832e-132	5.47633111155e-131	down
TRINITY_DN47887_c0_g3	42.744358	8.357745	2.35454835851	1.91184014925e-132	5.8380271055e-131	up
TRINITY_DN49078_c0_g4	97.6943	17.3848	2.49044792026	2.32311821894e-132	7.08941434919e-131	up
TRINITY_DN53597_c3_g1	15.31568	4.963947	1.62544980547	3.28316265112e-132	1.0012813852e-130	up
TRINITY_DN51288_c1_g2	57.529818	15.64546	1.87856582955	3.43025834201e-132	1.04547930785e-130	up
TRINITY_DN40213_c0_g1	47.8198	7.85365	2.60617288572	3.75214308079e-132	1.14286003647e-130	up
TRINITY_DN46326_c1_g4	25.94819	6.227083	2.05900549383	3.86605778077e-132	1.17681233839e-130	up
TRINITY_DN52480_c4_g2	34.682644	10.3024	1.7512334251	4.47915050338e-132	1.36257343853e-130	up
TRINITY_DN52875_c1_g1	15.250127	48.93757	-1.68212120883	5.34344570092e-132	1.62446825241e-130	down
TRINITY_DN53602_c1_g3	47.1607931	14.1455457	1.73724014683	7.68475997386e-132	2.33477950595e-130	up
TRINITY_DN53733_c4_g1	42.0235984	13.5610078	1.63173530471	8.04240119261e-132	2.44189626116e-130	up
TRINITY_DN42031_c1_g1	27.7840506	5.36302200251	2.37313886592	9.65408827382e-132	2.92940099734e-130	up
TRINITY_DN52345_c0_g1	31.40004	9.93466	1.66022389775	1.14777479027e-131	3.48057100073e-130	up
TRINITY_DN51473_c0_g3	24.062756	4.9773907	2.27334034855	1.21284315029e-131	3.67557157479e-130	up
TRINITY_DN33196_c0_g1	104.007463	29.0262	1.84125943462	1.49526684871e-131	4.52861655721e-130	up
TRINITY_DN50331_c0_g1	134.891081	51.537046	1.38811320813	1.54980083979e-131	4.6908280135e-130	up
TRINITY_DN45920_c0_g1	42.18116	92.376545	-1.13092781816	1.59656760748e-131	4.82934105029e-130	down
TRINITY_DN46326_c1_g2	58.313497	14.8367017	1.97465943563	1.61259665159e-131	4.87476217698e-130	up
TRINITY_DN53514_c3_g1	104.7534	43.17661	1.27867519039	1.65078863234e-131	4.9870811633e-130	up
TRINITY_DN48555_c0_g2	9.05682	22.7706	-1.33009581656	1.67757101816e-131	5.06481212354e-130	down
TRINITY_DN49089_c0_g1	25.4395678857	5.60191311473	2.18308265274	1.8478640677e-131	5.5754519284e-130	up
TRINITY_DN47337_c0_g1	29.1623	6.75202	2.11071342546	2.48102917564e-131	7.48117350111e-130	up
TRINITY_DN53801_c3_g1	18.469495	4.9696157	1.89393822242	2.93510540334e-131	8.84483077871e-130	up
TRINITY_DN50878_c0_g1	15.7513214	2.9433339	2.41994974334	3.92993265126e-131	1.18352946709e-129	up
TRINITY_DN52908_c1_g1	49.377049	14.276431	1.79020525538	3.97415052202e-131	1.19609752265e-129	up
TRINITY_DN48610_c0_g1	22.740711	3.72984130207	2.60809120867	4.15140264058e-131	1.24866407549e-129	up
TRINITY_DN50162_c0_g1	27.13661	6.6925	2.01962336654	4.43008315741e-131	1.33165366615e-129	up
TRINITY_DN36087_c0_g1	80.108	21.05018	1.92811375501	4.60600234444e-131	1.3828063807e-129	up
TRINITY_DN51439_c0_g3	32.851577	6.481855	2.34148397419	6.39091407532e-131	1.91627875311e-129	up
TRINITY_DN48421_c0_g2	32.282667	4.958531	2.70277508996	9.07148691186e-131	2.71833939996e-129	up
TRINITY_DN52011_c0_g1	47.4811489	15.794403	1.58794143741	1.18298277314e-130	3.54048793268e-129	up
TRINITY_DN52977_c0_g1	27.147867	5.488053	2.30647253106	1.28050183723e-130	3.82996587427e-129	up
TRINITY_DN52696_c1_g1	8.6369218	1.88862	2.193184774	1.30885734442e-130	3.912345323e-129	up
TRINITY_DN46873_c1_g3	17.4753	3.42538	2.35098127294	1.50274270555e-130	4.4891056924e-129	up
TRINITY_DN50001_c1_g3	163.37197	64.07211	1.35039207241	1.67542616415e-130	5.00185385543e-129	up
TRINITY_DN51796_c1_g1	29.1005	5.29418	2.45856478966	2.60734860101e-130	7.77920963569e-129	up
TRINITY_DN51217_c2_g1	36.027851	6.034055	2.5779128483	4.27932960053e-130	1.27518722617e-128	up
TRINITY_DN42238_c0_g1	9.499898	41.89304203	-2.14072671968	4.37716446418e-130	1.30353366237e-128	down
TRINITY_DN44003_c0_g1	39.019542	15.25868	1.3545666814	4.50079062379e-130	1.33952101899e-128	up
TRINITY_DN49593_c0_g1	19.3335333	3.4535397	2.4849576081	5.09396644402e-130	1.51512444449e-128	up
TRINITY_DN48024_c0_g1	46.0312891256	9.85431749327	2.22378698714	5.37158541329e-130	1.59671122924e-128	up
TRINITY_DN51330_c1_g2	23.0074437921	6.0903757368	1.91749756303	5.38805191204e-130	1.60061727325e-128	up
TRINITY_DN51497_c2_g2	42.8705736	13.9516137003	1.61955572059	1.14737537552e-129	3.40638124286e-128	up
TRINITY_DN53425_c1_g1	16.340207	3.947518	2.04940851021	1.27119089711e-129	3.7693198967e-128	up
TRINITY_DN44413_c1_g1	82.15205928	21.1114493197	1.96027111484	1.32666254908e-129	3.93138147625e-128	up
TRINITY_DN52292_c1_g2	17.0473424399	4.25910512	2.00092460788	1.61469147822e-129	4.78197091626e-128	up
TRINITY_DN49212_c3_g1	59.6577	10.56264	2.49773789474	1.83533558291e-129	5.43207410379e-128	up
TRINITY_DN48316_c2_g3	48.698376	12.0040220016	2.02035579362	2.25447571204e-129	6.66850913596e-128	up
TRINITY_DN53306_c1_g2	74.70727	25.5921093103	1.54554958336	2.34603746886e-129	6.93507697721e-128	up
TRINITY_DN52972_c1_g2	25.99131	3.64612200457	2.8335946076	2.62065066957e-129	7.74210027459e-128	up
TRINITY_DN46240_c1_g3	36.935633	9.823412	1.91071718965	2.66261639556e-129	7.86125239485e-128	up
TRINITY_DN50104_c1_g2	103.4126	29.077044	1.83045946117	3.14562047423e-129	9.27591821827e-128	up
TRINITY_DN34941_c0_g1	52.352003	10.07473	2.37750356063	3.41604309602e-129	1.00671815062e-127	up
TRINITY_DN50674_c0_g3	67.4852	20.3037	1.73282848552	3.80812405571e-129	1.12157876488e-127	up
TRINITY_DN53229_c2_g6	661.548	254.908	1.37586918663	3.98732327979e-129	1.17363873297e-127	up
TRINITY_DN52992_c1_g1	56.305694	18.9678385	1.56972554016	4.16701597435e-129	1.22578021862e-127	up
TRINITY_DN43267_c1_g4	20.2492	4.28171	2.24160592103	4.74393453019e-129	1.39463560944e-127	up
TRINITY_DN50692_c0_g1	25.901516	6.824048	1.9243368408	6.19851179771e-129	1.82114395766e-127	up
TRINITY_DN52989_c2_g1	17.05842	3.87277	2.13904629749	6.90685714895e-129	2.02802013602e-127	up
TRINITY_DN53519_c0_g2	36.8314	5.05167	2.86610393327	6.92639777273e-129	2.0325176391e-127	up
TRINITY_DN50086_c4_g4	14.4004	54.489	-1.91985612837	9.62352658172e-129	2.8205372518e-127	down
TRINITY_DN49764_c1_g2	17.6317777	4.4014437	2.00212922062	1.26701428286e-128	3.71120282184e-127	up
TRINITY_DN49438_c0_g2	83.301803	22.115622	1.91328190341	1.397095805e-128	4.0897345265e-127	up
TRINITY_DN51292_c3_g2	21.2198308015	4.62975586221	2.19640512888	1.41268258259e-128	4.13284798098e-127	up
TRINITY_DN47768_c2_g1	20.487171	5.1818097	1.98319284234	1.51174704398e-128	4.41997730811e-127	up
TRINITY_DN53406_c3_g1	20.9626578	5.12103822696	2.03331341045	1.54218028849e-128	4.50621896683e-127	up
TRINITY_DN46960_c1_g3	23.0466732	4.92718090086	2.22572416575	2.94846562219e-128	8.61012791675e-127	up
TRINITY_DN47502_c2_g1	34.6737393634	10.34932537	1.74430670387	2.98955323496e-128	8.72481803715e-127	up
TRINITY_DN51772_c1_g1	27.456954	6.8596988	2.00095444955	3.00388202389e-128	8.76132256967e-127	up
TRINITY_DN50762_c0_g4	15.111	3.31388	2.18900587012	3.92491085324e-128	1.14407228838e-126	up
TRINITY_DN49901_c2_g1	38.272036	12.872888	1.57195489683	3.96319505245e-128	1.15453245702e-126	up
TRINITY_DN48764_c0_g2	55.004756	17.358059	1.66395073419	4.84190704302e-128	1.4096598696e-126	up
TRINITY_DN49398_c0_g3	41.296879	11.5588944	1.83702934281	5.07831704187e-128	1.47759375841e-126	up
TRINITY_DN50398_c0_g1	30.987184751	5.759987	2.42753422839	5.12449358654e-128	1.49012842207e-126	up
TRINITY_DN42052_c0_g2	205.55308	487.3634	-1.24548692231	5.83819920575e-128	1.69663850711e-126	down
TRINITY_DN49041_c0_g2	18.4851982891	3.59587724516	2.3619548427	6.08712303215e-128	1.76791065734e-126	up
TRINITY_DN46753_c0_g2	72.1189917	18.228339	1.98419612018	6.35195055597e-128	1.8437130308e-126	up
TRINITY_DN47201_c1_g1	19.232582	2.59808600006	2.88803136764	6.98447880773e-128	2.02608826173e-126	up
TRINITY_DN42881_c0_g1	148.03526	43.18284	1.77741081414	8.19422229647e-128	2.3755840242e-126	up
TRINITY_DN41814_c0_g1	24.7196219	4.385144123	2.49496051215	9.98082076636e-128	2.89179409621e-126	up
TRINITY_DN53462_c1_g2	16.82757791	4.2586167	1.98237074623	1.18568196293e-127	3.43326982346e-126	up
TRINITY_DN52864_c3_g1	26.8817862876	6.93300216704	1.95507689143	1.54463316545e-127	4.46996218205e-126	up
TRINITY_DN51749_c2_g1	39.8871900859	8.730465	2.19179509264	1.62346229696e-127	4.69525979814e-126	up
TRINITY_DN49841_c0_g1	11.270813	2.4757073	2.18667892391	1.63617363564e-127	4.72918055346e-126	up
TRINITY_DN48154_c0_g1	24.5363	4.067798	2.59259776706	2.07270982373e-127	5.98734455385e-126	up
TRINITY_DN47599_c0_g1	22.075727	3.8909559	2.50426441558	2.39642913057e-127	6.91415778828e-126	up
TRINITY_DN51967_c1_g1	40.2214150682	13.4777696675	1.57738206362	2.92756981416e-127	8.44153968284e-126	up
TRINITY_DN53754_c6_g1	29.7288534	10.763426	1.46572646058	3.12608611867e-127	9.00855655455e-126	up
TRINITY_DN49740_c2_g1	64.598018	16.408445	1.97705137714	3.69110305758e-127	1.06304209842e-125	up
TRINITY_DN53598_c1_g2	27.19003	4.429842	2.61775059522	3.78802626543e-127	1.09030361258e-125	up
TRINITY_DN53457_c4_g2	15.424928	103.022388	-2.73962222607	5.12931657614e-127	1.47548332473e-125	down
TRINITY_DN51965_c2_g1	40.07305	11.099965	1.85207719138	5.18770660346e-127	1.49138817378e-125	up
TRINITY_DN48247_c2_g3	46.599	7.02595	2.72953378062	7.48501070387e-127	2.15054412014e-125	up
TRINITY_DN48995_c0_g1	82.5387396	15.8769419	2.37813835006	8.12210970506e-127	2.3321988637e-125	up
TRINITY_DN50091_c0_g6	16.1265	2.62224	2.62056171939	8.43639841631e-127	2.42099984368e-125	up
TRINITY_DN45236_c1_g1	25.090088	4.706542	2.41437815645	9.00826347437e-127	2.58356781707e-125	up
TRINITY_DN51857_c1_g2	10.4544	57.28	-2.4539212276	1.14985698197e-126	3.29582294563e-125	down
TRINITY_DN44408_c6_g1	28.564529	8.014919	1.83346489608	1.53402871262e-126	4.39435308303e-125	up
TRINITY_DN34988_c0_g1	59.2757	7.99806	2.88971878578	1.70409632377e-126	4.87862198581e-125	up
TRINITY_DN42551_c0_g2	28.82395	6.24557	2.20636290421	2.49799782288e-126	7.14721434162e-125	up
TRINITY_DN47837_c0_g1	20.088852	4.4659713	2.16934923699	2.70083159236e-126	7.72296615462e-125	up
TRINITY_DN46916_c4_g1	109.01149	40.95261	1.41245289953	4.53366436807e-126	1.29562112656e-124	up
TRINITY_DN53575_c1_g3	59.5994	16.5474	1.84869325457	5.54132642376e-126	1.58264886732e-124	up
TRINITY_DN49073_c0_g1	26.8402112	7.39413313519	1.85994309851	6.69349270143e-126	1.91058325182e-124	up
TRINITY_DN53028_c3_g1	82.469104	33.15019	1.31483659409	8.15337262413e-126	2.32591024029e-124	up
TRINITY_DN53166_c2_g2	134.141	41.4611	1.69391996421	9.54487750308e-126	2.71964020033e-124	up
TRINITY_DN48459_c0_g1	22.9736289	5.3938068	2.09060301	9.64442551792e-126	2.74637856834e-124	up
TRINITY_DN43124_c0_g1	21.506177	4.1782903	2.3637664531	1.12459756943e-125	3.2005474884e-124	up
TRINITY_DN41639_c0_g1	14.7939	2.10525	2.81293895929	1.19428419997e-125	3.39686330518e-124	up
TRINITY_DN50201_c0_g1	38.945083	11.379635	1.77498690858	1.41875012551e-125	4.03292083818e-124	up
TRINITY_DN46377_c1_g2	170.942	46.9589	1.86403638774	2.02008792301e-125	5.73888614491e-124	up
TRINITY_DN51048_c2_g1	28.1116578	11.65455165	1.27027502967	2.06668246788e-125	5.86779314257e-124	up
TRINITY_DN44264_c0_g1	14.816942	2.571131	2.52677270426	2.11525673923e-125	6.00216571788e-124	up
TRINITY_DN48677_c1_g2	20.42926	4.3801	2.22160123411	2.60329561455e-125	7.38265182381e-124	up
TRINITY_DN53127_c0_g1	63.64378181	18.6548671658	1.77046747803	3.14818283328e-125	8.9226324412e-124	up
TRINITY_DN48017_c5_g2	47.37073	12.907821	1.87575042813	3.6425947201e-125	1.0311757112e-123	up
TRINITY_DN46075_c1_g1	0.943438	12.0396	-3.67371593979	3.68244049226e-125	1.04184273186e-123	down
TRINITY_DN53119_c1_g1	20.541637	3.805121	2.43253692101	3.76922757924e-125	1.06577013661e-123	up
TRINITY_DN45708_c1_g2	35.732056	100.311067	-1.48918994948	3.80015227872e-125	1.07388331423e-123	down
TRINITY_DN51200_c1_g2	45.0183305643	11.524486	1.96581015075	4.97899292575e-125	1.40618564878e-123	up
TRINITY_DN48704_c3_g1	14.55299	3.563631	2.02989572973	5.14571349199e-125	1.4524191308e-123	up
TRINITY_DN48030_c3_g1	58.27968	15.076346	1.95070614578	5.2841330504e-125	1.49061490651e-123	up
TRINITY_DN49201_c0_g3	16.3354774	3.06954412	2.41191230614	7.60931234465e-125	2.14401731022e-123	up
TRINITY_DN46619_c0_g1	35.192737	12.743922	1.46546837744	7.7234187708e-125	2.1748948411e-123	up
TRINITY_DN48584_c1_g1	95.5625224	32.7082394	1.54679082968	1.10922479546e-124	3.12172182932e-123	up
TRINITY_DN53219_c1_g1	35.553738	13.47174	1.40006504764	1.23858636982e-124	3.48375038269e-123	up
TRINITY_DN52783_c0_g1	41.757617	14.9893179	1.47810464948	1.88907544985e-124	5.30716614266e-123	up
TRINITY_DN42265_c2_g5	31.8808968	6.5885904	2.27465046739	2.36477391624e-124	6.63971672807e-123	up
TRINITY_DN46271_c0_g1	23.595038	4.9234788	2.26073354378	2.57819103294e-124	7.23471973529e-123	up
TRINITY_DN53541_c2_g1	36.38918895	8.5083777	2.09655391315	2.88582489261e-124	8.09325891358e-123	up
TRINITY_DN51379_c1_g1	16.6698	3.847231	2.11534443399	2.99268432156e-124	8.38805666716e-123	up
TRINITY_DN41781_c0_g1	18.347082	3.752316	2.28969739465	3.3185621152e-124	9.29603037217e-123	up
TRINITY_DN42776_c0_g4	246.5867938	61.012456	2.01491982554	4.64297367016e-124	1.29984355949e-122	up
TRINITY_DN48780_c2_g1	59.5632337	19.12122096	1.63924743263	4.78001648405e-124	1.33743193776e-122	up
TRINITY_DN46440_c0_g1	117.90552	279.332157	-1.24435040492	5.71444336167e-124	1.59795227647e-122	down
TRINITY_DN53434_c3_g1	31.255624	11.423292	1.45213733437	7.40577236668e-124	2.06970264313e-122	up
TRINITY_DN53009_c2_g1	63.956352	22.6229447	1.49930092247	9.94486099013e-124	2.77769260099e-122	up
TRINITY_DN51399_c4_g1	16.6740644	2.88788035611	2.52952293427	1.01067745712e-123	2.82127915451e-122	up
TRINITY_DN48749_c4_g1	32.097128	9.999225	1.68255602626	1.11017628389e-123	3.09723093694e-122	up
TRINITY_DN40171_c1_g1	26.6457731	5.2388905	2.34657347891	1.44145341837e-123	4.01911620853e-122	up
TRINITY_DN49390_c0_g2	28.101198	5.3497	2.39310174063	1.4735660349e-123	4.10627477879e-122	up
TRINITY_DN50360_c1_g1	24.0202835	6.79798522732	1.82107404671	1.57838948902e-123	4.39583299532e-122	up
TRINITY_DN51586_c0_g1	18.885957	2.46323969622	2.93868496322	2.17673153178e-123	6.05871630808e-122	up
TRINITY_DN44117_c0_g1	41.35766	11.231686	1.88058005241	2.18173567383e-123	6.0691346418e-122	up
TRINITY_DN51251_c1_g2	19.2339937	7.3331866	1.39114619577	2.20242953045e-123	6.12316124512e-122	up
TRINITY_DN51336_c0_g1	66.8753301	16.5360288854	2.01586129363	3.24442823371e-123	9.01490235262e-122	up
TRINITY_DN47920_c0_g2	21.82753	3.390469	2.68659212565	3.43912458217e-123	9.55036760052e-122	up
TRINITY_DN53836_c6_g1	42.248023	12.461542	1.76140123242	4.09377327424e-123	1.13617554108e-121	up
TRINITY_DN53425_c0_g2	43.0055	9.57424	2.16729130273	4.25963090068e-123	1.18152586222e-121	up
TRINITY_DN50267_c1_g2	22.3191805585	6.57777094723	1.76261338378	4.50631167689e-123	1.24851035953e-121	up
TRINITY_DN42764_c0_g4	24.32005	2.948697	3.04399670709	5.1257866944e-123	1.41932384734e-121	up
TRINITY_DN49934_c1_g1	16.663274	4.617496	1.85148927271	5.83641849357e-123	1.61516756758e-121	up
TRINITY_DN43765_c0_g1	20.033567	3.2010844	2.64578669687	6.4060519802e-123	1.771788802e-121	up
TRINITY_DN52036_c2_g1	21.39911	3.845987	2.47612500417	7.20508680512e-123	1.99164159964e-121	up
TRINITY_DN53478_c3_g3	25.555297	8.96054	1.51196477532	9.19146843614e-123	2.5378050401e-121	up
TRINITY_DN48355_c5_g1	43.60894	254.7926	-2.54662754923	9.28396345006e-123	2.5618735151e-121	down
TRINITY_DN50981_c0_g1	69.266982	15.541738	2.15601996987	9.48042986192e-123	2.61458846478e-121	up
TRINITY_DN46001_c0_g1	59.957916	20.0648908	1.57927693488	9.63321449897e-123	2.6552030227e-121	up
TRINITY_DN44786_c0_g1	22.76782	4.49695701976	2.33997516078	2.30220470468e-122	6.33106293788e-121	up
TRINITY_DN53165_c1_g1	33.817177	6.2468042	2.43656601521	3.84869535084e-122	1.05718301232e-120	up
TRINITY_DN50292_c1_g1	52.446205	19.5478808891	1.4238261644	3.96723005688e-122	1.08912120073e-120	up
TRINITY_DN53299_c2_g1	25.6782262	7.26796868	1.82092143978	5.11489267809e-122	1.40338774306e-120	up
TRINITY_DN50551_c1_g1	41.722665	9.139203	2.19069104856	5.66483762356e-122	1.55339208338e-120	up
TRINITY_DN47765_c1_g1	15.559468	2.648091	2.55476812798	7.20225154044e-122	1.97385168214e-120	up
TRINITY_DN53162_c0_g1	27.6364	4.7942	2.52720769783	7.66252629426e-122	2.09879953279e-120	up
TRINITY_DN47341_c0_g2	28.95579	7.9553554	1.86385356986	8.03623870285e-122	2.19990891681e-120	up
TRINITY_DN49903_c0_g1	46.1480022615	14.495567449	1.67065638443	8.07757250619e-122	2.20996689517e-120	up
TRINITY_DN51346_c0_g1	22.289995	5.266021	2.08161111325	1.23436774811e-121	3.37522431122e-120	up
TRINITY_DN52679_c1_g2	13.9976949698	2.51131947513	2.47867179859	1.35352162946e-121	3.69893403848e-120	up
TRINITY_DN47922_c0_g1	22.568329	6.79486	1.73178387133	1.4286435765e-121	3.90201317362e-120	up
TRINITY_DN49625_c1_g1	16.8108	4.06166	2.04924699948	3.70591215766e-121	1.01046471721e-119	up
TRINITY_DN47781_c1_g1	59.062138	16.222381	1.86424799867	4.22368261857e-121	1.15098938855e-119	up
TRINITY_DN40161_c0_g1	1.29607	11.4995	-3.14935558936	4.82217311322e-121	1.31333945146e-119	down
TRINITY_DN49337_c2_g1	15.130984	2.404003	2.6539952106	7.71309135582e-121	2.0995052121e-119	up
TRINITY_DN49298_c1_g5	78.9226	14.7731	2.41746589027	8.85568236966e-121	2.40915609972e-119	up
TRINITY_DN53021_c1_g1	16.240629453	4.1964218583	1.95237592776	9.70892855863e-121	2.63978636658e-119	up
TRINITY_DN52519_c0_g2	57.080951	8.70345700231	2.71334891452	1.01181659516e-120	2.74950161729e-119	up
TRINITY_DN51217_c1_g1	36.805782	8.6993172	2.08095834915	1.40586817906e-120	3.81813804272e-119	up
TRINITY_DN41475_c1_g1	51.4933	13.908	1.88846975748	1.59053833993e-120	4.31723957185e-119	up
TRINITY_DN51644_c0_g5	29.16818	5.253996	2.47290836232	1.64894711619e-120	4.47325704433e-119	up
TRINITY_DN49998_c1_g3	169.8424	49.601305	1.77574667963	1.69202581478e-120	4.58753477951e-119	up
TRINITY_DN46802_c0_g1	189.453096	81.4398	1.21803479268	1.78656853365e-120	4.84113798885e-119	up
TRINITY_DN52322_c0_g1	32.161989	11.046514357	1.54176542009	1.87490523541e-120	5.07764853429e-119	up
TRINITY_DN44297_c0_g1	30.66952	6.130992	2.3226131603	1.91399110211e-120	5.18058615236e-119	up
TRINITY_DN49512_c0_g3	81.146992	19.16933	2.08173770388	2.09803304221e-120	5.67553907568e-119	up
TRINITY_DN48413_c2_g3	15.876188	2.55055	2.63798426325	2.37044164211e-120	6.40884854082e-119	up
TRINITY_DN47951_c0_g3	3.5670254	16.320377	-2.19388098982	2.68687018207e-120	7.26028228592e-119	down
TRINITY_DN45464_c1_g1	33.503266	7.528592	2.15384975883	4.17794625009e-120	1.12830338544e-118	up
TRINITY_DN47615_c0_g2	14.3415579534	2.43183740343	2.56008307933	5.20377348624e-120	1.40376456853e-118	up
TRINITY_DN52427_c0_g2	37.768468	8.581114	2.13794540939	6.00566692191e-120	1.61917490542e-118	up
TRINITY_DN43652_c2_g1	29.2106	7.47626	1.96610334482	7.53513325206e-120	2.03039354846e-118	up
TRINITY_DN46817_c0_g2	54.153597	13.983591	1.95332227416	1.13718189069e-119	3.06250019528e-118	up
TRINITY_DN51672_c0_g5	43.1122	6.85444	2.65298547522	1.35968262494e-119	3.65966030901e-118	up
TRINITY_DN51198_c0_g1	56.125105	13.530968	2.05238118605	1.46549530844e-119	3.94225610501e-118	up
TRINITY_DN40313_c0_g1	19.1352980001	2.7037012	2.82322874288	1.55482176815e-119	4.180212156e-118	up
TRINITY_DN52074_c0_g2	154.058455014	42.268145	1.86583515827	1.82200858128e-119	4.89582149493e-118	up
TRINITY_DN53118_c1_g3	45.7529	12.2638	1.89945711542	2.66370583469e-119	7.15350688026e-118	up
TRINITY_DN52237_c1_g2	31.5058	6.19934	2.34543090802	2.78526624932e-119	7.47579131336e-118	up
TRINITY_DN50062_c1_g1	20.299039	3.7286858	2.44467229099	3.60295608808e-119	9.66512049826e-118	up
TRINITY_DN50021_c0_g1	19.421487	5.9366564	1.70993114371	4.02302286411e-119	1.07859596287e-117	up
TRINITY_DN38601_c0_g1	34.6144	8.325857	2.05570165602	6.38737278979e-119	1.71058606293e-117	up
TRINITY_DN41862_c0_g1	31.303907	6.9688235	2.16735570811	1.09293669916e-118	2.92533807825e-117	up
TRINITY_DN50173_c3_g1	18.4415987	5.451642879	1.75820076458	1.4032521667e-118	3.75383604905e-117	up
TRINITY_DN48475_c2_g5	32.482393	5.455229	2.57394625627	1.48739867843e-118	3.9767256333e-117	up
TRINITY_DN51171_c2_g1	76.790545	27.14022086	1.50049622589	1.58031464075e-118	4.22280078214e-117	up
TRINITY_DN50975_c1_g1	6.3270087772	0.9200606	2.7817228044	1.69368157121e-118	4.52322006739e-117	up
TRINITY_DN44073_c0_g1	21.421779	3.290052	2.70289600422	1.91356272528e-118	5.10760988097e-117	up
TRINITY_DN51087_c0_g1	23.426061408	4.947462	2.24335388471	2.05963312109e-118	5.49444811266e-117	up
TRINITY_DN49736_c2_g1	14.61907	2.2442574404	2.70354145324	2.15205094841e-118	5.7378089691e-117	up
TRINITY_DN43871_c2_g2	45.475153	10.414814	2.12644141753	2.65066124912e-118	7.05938420663e-117	up
TRINITY_DN46383_c1_g2	2.293266	8.6635488738	-1.91755441585	2.78900895353e-118	7.42373096729e-117	down
TRINITY_DN44566_c0_g1	35.8935917	5.03231936814	2.83443090539	2.9669732052e-118	7.89306719182e-117	up
TRINITY_DN53626_c5_g1	45.377139082	12.019706853	1.91656394269	3.36427141237e-118	8.94505865858e-117	up
TRINITY_DN43112_c1_g5	20.1913	58.6349	-1.5380258245	3.39587493416e-118	9.02410166795e-117	down
TRINITY_DN49874_c0_g2	36.585782959	14.3129598616	1.35396108742	3.75034101791e-118	9.96054975094e-117	up
TRINITY_DN51186_c0_g1	173.811	34.3228	2.34028023353	1.17557699567e-117	3.12049878195e-116	up
TRINITY_DN48750_c1_g4	19.1734	2.44672	2.97018527586	1.31007852488e-117	3.47560799393e-116	up
TRINITY_DN48114_c0_g1	13.113062	29.3483409	-1.16227434301	1.62127603196e-117	4.29883796352e-116	down
TRINITY_DN52645_c0_g2	623.4628	220.088217	1.50222157286	1.97469771788e-117	5.23305769125e-116	up
TRINITY_DN42132_c0_g1	40.661115	10.757594	1.91829433036	2.04577282431e-117	5.41842692185e-116	up
TRINITY_DN50366_c0_g2	43.464162	9.776025	2.15250644971	2.18196322778e-117	5.77596151467e-116	up
TRINITY_DN46704_c1_g3	87.061222	16.865086	2.36799059498	2.47116128367e-117	6.53791296188e-116	up
TRINITY_DN53822_c7_g3	17.3288	3.33716	2.37647898969	3.76393473176e-117	9.94724651102e-116	up
TRINITY_DN41451_c3_g1	33.977604	7.855734	2.11276613648	3.89946940555e-117	1.02997785479e-115	up
TRINITY_DN41300_c0_g1	55.9815	8.9152	2.65061107565	6.49797397757e-117	1.7153867124e-115	up
TRINITY_DN42055_c0_g2	50.2724526	13.0113264	1.9500000336	8.27224974532e-117	2.18257685852e-115	up
TRINITY_DN48460_c0_g1	91.8433092	19.318725512	2.24917470424	8.72269053762e-117	2.30016154588e-115	up
TRINITY_DN51793_c2_g2	72.4351	13.787	2.39338039002	9.84191330561e-117	2.59387775374e-115	up
TRINITY_DN49784_c2_g2	165.707967	35.0152	2.24258973392	1.18334008643e-116	3.11703566829e-115	up
TRINITY_DN52153_c1_g3	57.76288	16.0287791	1.84947813468	1.27966578681e-116	3.36892319422e-115	up
TRINITY_DN44088_c0_g2	29.2238577	7.01548322	2.05853225002	2.31322661574e-116	6.08660639051e-115	up
TRINITY_DN52219_c0_g2	103.702312	29.08256	1.83422188523	2.34297465353e-116	6.16151121317e-115	up
TRINITY_DN44554_c0_g3	123.752120225	39.8624620148	1.63435052003	2.4973184197e-116	6.56381479782e-115	up
TRINITY_DN51146_c0_g1	25.9013	4.97479	2.38031697756	3.3070247466e-116	8.68725796563e-115	up
TRINITY_DN51091_c2_g2	47.228169	13.47249	1.80963108851	3.66268873903e-116	9.6163063593e-115	up
TRINITY_DN49407_c0_g1	12.96205	43.9728	-1.76231749588	3.84253397743e-116	1.00829851507e-114	down
TRINITY_DN45146_c2_g2	31.844433	7.180409	2.14890325637	4.69976593838e-116	1.23256804242e-114	up
TRINITY_DN49787_c1_g1	83.2721389	30.927391	1.42894874659	5.65582624482e-116	1.4824980285e-114	up
TRINITY_DN48080_c0_g2	16.2877	48.9559099	-1.58770013674	5.95510283356e-116	1.5600943052e-114	down
TRINITY_DN50819_c0_g2	46.3328	5.76074	3.00770781934	8.55138956705e-116	2.23782285435e-114	up
TRINITY_DN43979_c0_g1	30.5552013918	6.86387198716	2.15432343838	9.97253962329e-116	2.60830689875e-114	up
TRINITY_DN46900_c0_g2	40.538524	10.518671	1.94634112521	1.75037103772e-115	4.57558968986e-114	up
TRINITY_DN48661_c3_g1	17.3149596	37.8762009	-1.12927260991	2.08011709002e-115	5.43166765911e-114	down
TRINITY_DN48513_c0_g1	40.033585	9.13611	2.13155888842	2.61890334701e-115	6.83485485763e-114	up
TRINITY_DN40884_c0_g2	63.192857	15.145976	2.06082694493	2.70297353241e-115	7.050439092e-114	up
TRINITY_DN44938_c0_g1	13.8873	4.606783	1.59193458729	3.04001803897e-115	7.9252907977e-114	up
TRINITY_DN48474_c0_g1	38.2423100005	12.66257819	1.59459849342	3.06491158079e-115	7.98586192884e-114	up
TRINITY_DN42211_c0_g2	41.16606	5.864558	2.81136109062	3.59709133156e-115	9.36742534261e-114	up
TRINITY_DN42672_c2_g5	35.4241	6.66944	2.40909366426	4.17657395915e-115	1.08706123193e-113	up
TRINITY_DN51234_c0_g1	60.79513	20.47226	1.57028538607	4.31063107174e-115	1.12134659637e-113	up
TRINITY_DN50721_c1_g1	24.699265	5.419845	2.18814461255	7.03752373847e-115	1.82971815188e-113	up
TRINITY_DN46790_c0_g2	26.41189	3.872216	2.76995620615	1.08929896375e-114	2.83058923492e-113	up
TRINITY_DN48884_c1_g1	19.87341	4.547798	2.12759935974	1.19116242173e-114	3.09361530198e-113	up
TRINITY_DN49213_c1_g1	37.603777	9.138879	2.0407884601	1.48890293529e-114	3.86480333122e-113	up
TRINITY_DN46861_c0_g1	21.475893	4.09525	2.39069469113	1.97508371151e-114	5.12403793081e-113	up
TRINITY_DN45847_c0_g1	14.2405385	3.52454453	2.01449496424	2.04583084006e-114	5.3047203221e-113	up
TRINITY_DN44117_c0_g2	29.839412	6.265648	2.25168347944	2.11955598946e-114	5.4929257939e-113	up
TRINITY_DN47613_c0_g1	54.069792	18.705807	1.53133659903	2.38173496163e-114	6.16905247731e-113	up
TRINITY_DN41462_c0_g1	13.315628	57.561104	-2.11197379124	2.55111775676e-114	6.60422496204e-113	down
TRINITY_DN33793_c0_g1	43.629896	6.070732	2.84537464464	3.12870063998e-114	8.09509238168e-113	up
TRINITY_DN53032_c0_g2	26.2318720659	4.6833834	2.48569771815	3.407529707e-114	8.81178759535e-113	up
TRINITY_DN43987_c0_g2	56.233538	12.441963	2.17621669754	3.42218634155e-114	8.84493650307e-113	up
TRINITY_DN46709_c1_g2	25.0298	4.1392	2.59622289901	3.717407728e-114	9.60280445035e-113	up
TRINITY_DN53496_c3_g1	73.028957	22.307053	1.7109686954	3.8709258722e-114	9.99400791843e-113	up
TRINITY_DN51299_c1_g2	29.84612	7.86506	1.92401371646	4.17257457076e-114	1.07670322369e-112	up
TRINITY_DN45721_c0_g1	14.5261255	148.50896	-3.3538281212	4.79954911387e-114	1.23782583658e-112	down
TRINITY_DN47025_c1_g3	37.3427	9.796738	1.93045287988	5.068826046e-114	1.30657339831e-112	up
TRINITY_DN52765_c0_g1	21.5562667204	5.50310933504	1.9697884454	5.83063546102e-114	1.50213774926e-112	up
TRINITY_DN40035_c0_g1	16.871217	46.083761	-1.44969441745	5.93483073277e-114	1.52816334411e-112	down
TRINITY_DN53567_c1_g1	55.0788834	14.806423	1.8952761622	6.69656551598e-114	1.72338083132e-112	up
TRINITY_DN51838_c3_g1	34.3759	8.78673	1.96799921703	6.9132676811e-114	1.77819886239e-112	up
TRINITY_DN53227_c0_g2	77.31588	16.549118	2.22401043206	7.39539080364e-114	1.90017716191e-112	up
TRINITY_DN52189_c0_g2	55.85348798	15.1928408193	1.87825572195	7.52541057859e-114	1.9325527433e-112	up
TRINITY_DN47654_c1_g3	57.1811886	21.763874	1.39360522776	9.45524213343e-114	2.42684548091e-112	up
TRINITY_DN49324_c1_g1	49.97	15.79095	1.66196425023	1.08310269297e-113	2.77848172171e-112	up
TRINITY_DN47182_c0_g2	23.321928	6.839524	1.76971923094	1.31549374458e-113	3.37283625241e-112	up
TRINITY_DN43429_c0_g1	62.59131	15.883042	1.97847512023	1.48363062641e-113	3.80190223087e-112	up
TRINITY_DN47913_c2_g1	5.78081	16.53265	-1.51597443048	1.52212995841e-113	3.89848346186e-112	down
TRINITY_DN47759_c0_g3	25.7111	85.78308	-1.73830178174	1.52393563599e-113	3.90103204692e-112	down
TRINITY_DN53739_c6_g1	35.141825	9.464009	1.89266576518	1.52793915626e-113	3.90920105768e-112	up
TRINITY_DN44841_c0_g2	4.66114	21.47196	-2.20369913826	1.82804169726e-113	4.67203965377e-112	down
TRINITY_DN52566_c0_g1	41.412118433	7.43837218126	2.47699416496	2.60071185217e-113	6.64327271154e-112	up
TRINITY_DN47460_c0_g1	39.219311	9.639351	2.02455626986	2.60778974716e-113	6.65781865157e-112	up
TRINITY_DN51390_c0_g2	16.2473	3.21011	2.33950534913	2.75446793973e-113	7.02484205615e-112	up
TRINITY_DN46829_c0_g1	27.754016	5.8344	2.25004033991	2.92202377403e-113	7.44822002781e-112	up
TRINITY_DN48142_c1_g1	44.661652	14.646431	1.60848746061	4.08673038151e-113	1.04115351832e-111	up
TRINITY_DN48476_c1_g1	13.567955	2.393493	2.50301379825	4.16006945101e-113	1.05927694354e-111	up
TRINITY_DN32723_c0_g1	9.6954281	34.0618952	-1.81278220183	4.5942012382e-113	1.16858316379e-111	down
TRINITY_DN42806_c0_g1	25.0739	7.06228	1.82798048449	4.67741679452e-113	1.18912141171e-111	up
TRINITY_DN51778_c0_g1	11.5062509	2.8458867	2.01546770265	7.25096674535e-113	1.84241169282e-111	up
TRINITY_DN44757_c0_g1	17.187145	3.723411	2.2066331364	7.64596198375e-113	1.9417515592e-111	up
TRINITY_DN53823_c3_g1	19.0109255	5.29013	1.84545368697	8.37739513631e-113	2.12638259987e-111	up
TRINITY_DN48630_c1_g1	37.568078	6.57708	2.51398818529	9.0002281672e-113	2.28326821585e-111	up
TRINITY_DN46924_c0_g3	37.674297	9.9761754	1.91702185567	9.07362011525e-113	2.30067422575e-111	up
TRINITY_DN51240_c0_g1	63.4099212	24.148403424	1.39278077582	9.71414185798e-113	2.46178555511e-111	up
TRINITY_DN48957_c2_g1	37.8777964513	10.2872065763	1.88050112316	1.29019885861e-112	3.26621883591e-111	up
TRINITY_DN44081_c0_g1	20.6166005358	7.67331800949	1.42588401518	1.29102088552e-112	3.26658149924e-111	up
TRINITY_DN48355_c5_g3	118.714	352.475	-1.57003085234	1.30015313219e-112	3.2879595106e-111	down
TRINITY_DN43815_c0_g1	153.63553	44.0599	1.80197376886	1.6393175918e-112	4.14349575133e-111	up
TRINITY_DN46746_c1_g2	34.39078	6.619465	2.37723531227	2.11258837263e-112	5.33691944529e-111	up
TRINITY_DN47340_c1_g1	10.220753	30.44539	-1.57472230495	2.23590992743e-112	5.64549660324e-111	down
TRINITY_DN50284_c0_g2	44.56477	6.069841	2.87617302956	2.57281851489e-112	6.48935487574e-111	up
TRINITY_DN43683_c0_g1	72.834464	16.331151845	2.1569947216	3.28964049338e-112	8.2930303166e-111	up
TRINITY_DN49955_c1_g4	0.993748	24.496	-4.62352232598	3.72647946395e-112	9.38936252369e-111	down
TRINITY_DN43907_c0_g1	14.125368	3.3816778	2.06247733962	4.42313535563e-112	1.11388481941e-110	up
TRINITY_DN37509_c0_g1	17.118612	2.73693	2.64493528906	4.68330290862e-112	1.17878636233e-110	up
TRINITY_DN53669_c2_g1	28.1140284066	10.47731742	1.42402080864	5.42503015461e-112	1.36476516566e-110	up
TRINITY_DN42603_c4_g1	31.0856624014	6.5658988	2.24318490247	5.4454723573e-112	1.36919204386e-110	up
TRINITY_DN51587_c1_g4	20.453391	2.994372	2.77201468162	7.98145013864e-112	2.00578218236e-110	up
TRINITY_DN51836_c1_g3	21.63148	6.39585	1.75792436692	1.03194765746e-111	2.5919875269e-110	up
TRINITY_DN43518_c4_g1	37.3082	5.03168	2.89038067736	1.03770045651e-111	2.60507743713e-110	up
TRINITY_DN50040_c0_g3	50.2646	8.15524	2.62374346686	1.12335966785e-111	2.81864880164e-110	up
TRINITY_DN49719_c1_g1	34.13254	5.31112	2.68405974641	1.27866813969e-111	3.2066651497e-110	up
TRINITY_DN46887_c2_g1	24.48888	4.846728	2.33704376833	1.42379864975e-111	3.56876614684e-110	up
TRINITY_DN39897_c0_g1	43.5591	7.717843	2.49670454469	1.58614515566e-111	3.97361976138e-110	up
TRINITY_DN52579_c0_g2	60.9105400557	18.13256	1.74810927321	1.64854815487e-111	4.12780332743e-110	up
TRINITY_DN51699_c0_g2	13.7763	2.33782	2.55895270585	1.9426173035e-111	4.85906744964e-110	up
TRINITY_DN51614_c1_g2	46.21287	13.946003	1.72844299221	1.99471378151e-111	4.98678445377e-110	up
TRINITY_DN49775_c3_g1	25.2743906	5.67679685	2.15452728788	2.26908947572e-111	5.6668360674e-110	up
TRINITY_DN44152_c0_g1	10.1163657396	1.54403441524	2.71191428664	3.19933874584e-111	7.98590130412e-110	up
TRINITY_DN39089_c0_g1	48.452649	10.3817	2.22253283884	3.33109085455e-111	8.31045865087e-110	up
TRINITY_DN36992_c0_g1	54.85096	10.615219	2.36938273542	4.66753286929e-111	1.16325747972e-109	up
TRINITY_DN53459_c4_g1	24.5638916182	7.14212799424	1.78211324885	5.06244890376e-111	1.2610266744e-109	up
TRINITY_DN53614_c2_g1	24.908553	4.353244	2.51647842347	5.61741228492e-111	1.39854095298e-109	up
TRINITY_DN49569_c0_g3	52.7486805	19.51029	1.43489978323	6.20338991619e-111	1.54363050526e-109	up
TRINITY_DN41023_c1_g4	84.2731	28.5231	1.562941408	9.62983920635e-111	2.39378105272e-109	up
TRINITY_DN51788_c0_g11	33.6598	5.74061	2.55175065285	1.01797330122e-110	2.52916701711e-109	up
TRINITY_DN52797_c3_g1	61.2557	9.51111	2.68715847019	1.04420216016e-110	2.59299427025e-109	up
TRINITY_DN48899_c0_g2	80.81218	25.305019	1.67514919457	1.07547634993e-110	2.66927794433e-109	up
TRINITY_DN53667_c1_g2	125.405361	27.91133	2.16767624689	1.62946537629e-110	4.04216604298e-109	up
TRINITY_DN47271_c0_g1	11.683472	4.570478	1.35405210495	2.15269199871e-110	5.33461907508e-109	up
TRINITY_DN45682_c2_g1	28.151438	8.7185165	1.69105403922	2.20345007433e-110	5.45759314603e-109	up
TRINITY_DN45224_c2_g2	28.0114614	8.8812452	1.6571833832	2.21696421752e-110	5.48824089342e-109	up
TRINITY_DN50666_c0_g4	41.8153	12.0624	1.79351393132	2.43076795535e-110	6.01443228027e-109	up
TRINITY_DN52571_c0_g1	13.39675	2.605663938	2.3621601195	2.8546887209e-110	7.05970681877e-109	up
TRINITY_DN51930_c0_g1	20.33095	7.027941	1.53250364427	3.32673110793e-110	8.22285231481e-109	up
TRINITY_DN49982_c0_g4	38.539855	6.69521	2.52514993121	3.60609900632e-110	8.90423369314e-109	up
TRINITY_DN49574_c0_g1	50.7862	9.23013	2.46001365805	3.87268587895e-110	9.55759014996e-109	up
TRINITY_DN51171_c2_g2	11.31919	1.777503	2.67084682288	4.38403675618e-110	1.08140322343e-108	up
TRINITY_DN52056_c0_g1	69.320098	20.3555640035	1.76785049846	4.5694241431e-110	1.12655500454e-108	up
TRINITY_DN44263_c0_g1	8.39365	23.97494	-1.51415699292	5.01080041383e-110	1.23474024534e-108	down
TRINITY_DN41162_c0_g2	35.05546	5.245721	2.74042618282	5.7837947058e-110	1.42448884451e-108	up
TRINITY_DN51935_c2_g1	17.301727	3.948901	2.13139294538	6.45258777663e-110	1.5883927711e-108	up
TRINITY_DN48743_c0_g2	46.45775	8.6254254515	2.42925175955	6.47758281014e-110	1.59373043322e-108	up
TRINITY_DN50900_c0_g1	12.7532948	43.3423565	-1.76490758015	7.54395464961e-110	1.85514980844e-108	down
TRINITY_DN43943_c1_g1	28.37964	6.214021	2.19125726661	7.98431800548e-110	1.96243771202e-108	up
TRINITY_DN42830_c0_g1	196.670094	96.2051392	1.03159172679	1.02274086295e-109	2.51119408315e-108	up
TRINITY_DN48622_c6_g2	20.962064	6.271853	1.74081712579	1.13480095731e-109	2.78492075831e-108	up
TRINITY_DN49281_c2_g1	65.874548	12.8446532702	2.35855321118	1.28257805142e-109	3.14597699922e-108	up
TRINITY_DN44189_c0_g1	23.06224	4.675054	2.30247771225	1.37913106094e-109	3.38108417259e-108	up
TRINITY_DN47999_c2_g1	36.552526	12.022167564	1.60427407507	1.43510592542e-109	3.51652101125e-108	up
TRINITY_DN50957_c1_g4	15.482531	2.83253947	2.45047337018	1.47524500068e-109	3.61303642024e-108	up
TRINITY_DN53426_c2_g1	22.7971810002	9.2391253	1.30302725977	2.74463032903e-109	6.7184809046e-108	up
TRINITY_DN46548_c0_g1	37.023598	9.170651	2.01334904931	2.76035191684e-109	6.75353004565e-108	up
TRINITY_DN49410_c0_g1	57.214573	14.813136	1.94950556228	2.92655574515e-109	7.15652922944e-108	up
TRINITY_DN53559_c0_g1	215.987696	44.322537	2.28483676185	3.13249204284e-109	7.65623055163e-108	up
TRINITY_DN45786_c0_g1	58.063268	14.3016866708	2.02144047266	3.39876070339e-109	8.30281009395e-108	up
TRINITY_DN42179_c0_g1	12.907138	1.493337	3.11155745712	3.44145811665e-109	8.40284991699e-108	up
TRINITY_DN51826_c0_g4	19.620465	7.66579	1.35585285149	3.61533342656e-109	8.82291689418e-108	up
TRINITY_DN51941_c2_g2	35.95538199	6.927315012	2.37583955158	5.10934009555e-109	1.24625946324e-107	up
TRINITY_DN48311_c1_g1	35.2631718305	7.831593656	2.17078442972	6.68823658434e-109	1.63055413182e-107	up
TRINITY_DN46852_c4_g1	31.8662602981	10.5922925173	1.58901485055	7.16919405198e-109	1.7469238671e-107	up
TRINITY_DN52539_c1_g1	13.694103	3.3749	2.02063810867	1.03462329917e-108	2.51852535521e-107	up
TRINITY_DN52951_c0_g4	37.8898	8.02659	2.23895041323	1.09724921723e-108	2.66962176842e-107	up
TRINITY_DN41495_c0_g1	27.499561	4.771213	2.52698058907	1.13221351547e-108	2.75329840484e-107	up
TRINITY_DN45090_c0_g3	38.4449	9.066471	2.08417921094	1.17007598064e-108	2.84249906959e-107	up
TRINITY_DN44906_c0_g2	22.957397	5.033574	2.18930404382	1.35647153553e-108	3.29365250492e-107	up
TRINITY_DN47678_c3_g1	59.8252	18.3771	1.70284419485	2.37704517697e-108	5.76879975499e-107	up
TRINITY_DN42420_c0_g2	42.2132	6.19356	2.76885339741	2.62727656741e-108	6.37286717775e-107	up
TRINITY_DN52145_c1_g1	15.35288	3.2298184198	2.24898434767	2.80045782474e-108	6.78952306376e-107	up
TRINITY_DN51339_c2_g1	20.5623273	4.43696945172	2.21235703648	3.97810206797e-108	9.6397866073e-107	up
TRINITY_DN44767_c0_g2	63.8872	27.140356	1.23508726696	4.4676880708e-108	1.08152660165e-106	up
TRINITY_DN45734_c0_g1	18.3824274	4.969056	1.88728358122	4.8349593685e-108	1.16984625243e-106	up
TRINITY_DN49194_c0_g1	23.572525	8.6342583	1.44896214511	5.32887787763e-108	1.28870476312e-106	up
TRINITY_DN47712_c0_g2	87.101942	13.112304	2.73178367724	5.99024450425e-108	1.44719134923e-106	up
TRINITY_DN52276_c2_g5	27.0806	5.06174	2.41955439436	8.21571354131e-108	1.98384954428e-106	up
TRINITY_DN50362_c0_g1	14.9284657	1.9111303	2.96556784843	1.06302912493e-107	2.56561066387e-106	up
TRINITY_DN42151_c0_g1	37.342341	10.6512994	1.80978293123	1.18807797915e-107	2.86597758129e-106	up
TRINITY_DN41512_c0_g1	30.1522819	7.82776476995	1.94559488055	1.69107836714e-107	4.07731194482e-106	up
TRINITY_DN52418_c0_g1	9.470984	1.7513418	2.43505364981	1.74468889228e-107	4.20446434356e-106	up
TRINITY_DN46516_c0_g1	34.263924	5.3612603	2.67604629467	2.3614710363e-107	5.68797765876e-106	up
TRINITY_DN47290_c1_g1	45.62758	9.393869	2.28011475793	2.42590954108e-107	5.83734483322e-106	up
TRINITY_DN53729_c1_g1	44.63712534	9.71374348161	2.20014482605	2.48577446002e-107	5.97840559163e-106	up
TRINITY_DN47219_c0_g2	156.2118	41.33289	1.91814129083	2.49968235256e-107	6.00885180903e-106	up
TRINITY_DN42610_c2_g3	29.787056	8.838451	1.7528200875	2.95188092952e-107	7.09232499916e-106	up
TRINITY_DN47819_c3_g1	35.7054	9.11727	1.96946847505	3.72979304427e-107	8.95690071135e-106	up
TRINITY_DN48669_c0_g1	47.2963	6.61738	2.83739529248	4.5090040668e-107	1.08227342002e-105	up
TRINITY_DN52710_c2_g3	32.493123	8.698199	1.90134579087	6.73627733513e-107	1.61526331217e-105	up
TRINITY_DN52965_c0_g1	11.40913	2.25743080658	2.33743511065	6.91786670024e-107	1.65797975572e-105	up
TRINITY_DN44431_c4_g1	50.19084	16.7256702	1.5853600704	8.3043081839e-107	1.98927243081e-105	up
TRINITY_DN47409_c0_g1	14.913567664	2.863667	2.38068977988	8.98132295325e-107	2.15037894092e-105	up
TRINITY_DN46909_c1_g2	25.301539	5.59607	2.17673922737	1.04092806561e-106	2.48979439153e-105	up
TRINITY_DN52360_c0_g1	103.132109	22.5174	2.19538140966	1.2183253248e-106	2.91266300328e-105	up
TRINITY_DN53824_c2_g1	26.56832	4.505559	2.55992898856	1.22665518237e-106	2.93112118428e-105	up
TRINITY_DN46746_c1_g1	12.71887825	2.2713399896	2.48535585706	1.37662656574e-106	3.28784880777e-105	up
TRINITY_DN46668_c1_g1	16.3155	3.58128	2.18769597618	1.7246750436e-106	4.1170628211e-105	up
TRINITY_DN50171_c0_g1	9.45162351664	2.20345085718	2.10079744303	2.00952965481e-106	4.794675986e-105	up
TRINITY_DN45385_c0_g1	18.34981	2.519328	2.86465425615	2.56969578213e-106	6.1281768838e-105	up
TRINITY_DN48686_c2_g1	16.0729	2.93694	2.45224455733	2.57110055619e-106	6.12849005779e-105	up
TRINITY_DN47404_c1_g2	93.354716	32.0704108	1.54148007108	3.1322261303e-106	7.45860378628e-105	up
TRINITY_DN53347_c3_g2	12.1483506	3.83514542	1.66340726264	3.47072592533e-106	8.26056800971e-105	up
TRINITY_DN47706_c0_g2	71.264274	22.286982	1.67697774345	3.86538700044e-106	9.19534104777e-105	up
TRINITY_DN51515_c0_g1	66.393563	25.2314921	1.39581785129	4.21481185088e-106	1.00216314389e-104	up
TRINITY_DN48598_c0_g1	9.1565501	0.733319600228	3.64229013311	4.68650167571e-106	1.11376737355e-104	up
TRINITY_DN49789_c0_g1	21.058207	4.346816	2.27635167042	4.74610347558e-106	1.1273752703e-104	up
TRINITY_DN43648_c0_g3	25.367136	6.56746896068	1.94955126347	5.23458199269e-106	1.24279357868e-104	up
TRINITY_DN49484_c1_g1	136.996238	45.152061	1.60127252922	6.48378497125e-106	1.53786176314e-104	up
TRINITY_DN53695_c3_g1	8.72302	1.61051	2.43731007872	6.76887710699e-106	1.60469069347e-104	up
TRINITY_DN53125_c4_g3	53.0666	8.14723	2.7034225758	6.79431999945e-106	1.60992934502e-104	up
TRINITY_DN40326_c0_g1	41.616921	7.938099	2.39030477206	7.38419396899e-106	1.74798000373e-104	up
TRINITY_DN46931_c1_g5	117.362907	40.48784	1.53541592781	7.40199159105e-106	1.75133158957e-104	up
TRINITY_DN50765_c0_g1	9.856671	1.5759492	2.64487944095	8.05849739146e-106	1.90572573447e-104	up
TRINITY_DN51181_c0_g2	12.126961	2.33344500182	2.37768468914	9.37784364682e-106	2.2144687218e-104	up
TRINITY_DN53616_c2_g1	31.6192094313	8.36606786594	1.91817969038	1.21936714917e-105	2.87798156224e-104	up
TRINITY_DN47251_c1_g1	27.1899	6.39232	2.08865930877	1.41227139045e-105	3.33164513065e-104	up
TRINITY_DN47133_c0_g1	24.86599	5.521425	2.17106131199	1.57795436839e-105	3.72067878388e-104	up
TRINITY_DN45700_c2_g4	83.38269	25.8201	1.69125332738	1.70691765403e-105	4.02279197356e-104	up
TRINITY_DN46211_c0_g3	15.69673	3.645974	2.10608786448	2.12532179613e-105	5.00641759366e-104	up
TRINITY_DN46990_c2_g1	19.3971653	4.9013244	1.98460229098	2.18507095722e-105	5.1446448051e-104	up
TRINITY_DN52219_c0_g1	19.29993532	4.28093238344	2.17259905887	2.52440667442e-105	5.94068807855e-104	up
TRINITY_DN49471_c0_g1	15.983423	3.72668706941	2.10061082213	2.94929203845e-105	6.93717885388e-104	up
TRINITY_DN43323_c3_g1	42.256377	10.821963	1.96520686411	3.47621001806e-105	8.16858433198e-104	up
TRINITY_DN46408_c0_g3	11.9867676	1.66948	2.8439719528	3.79292892668e-105	8.90847753033e-104	up
TRINITY_DN50208_c0_g4	20.17835	4.68738	2.10595454678	4.8939197912e-105	1.14719868462e-103	up
TRINITY_DN39112_c0_g1	64.322833	19.950374	1.68891515699	5.04705041922e-105	1.18251850742e-103	up
TRINITY_DN46668_c1_g2	39.6524623	6.365963909	2.63895957284	6.6000609082e-105	1.54563470174e-103	up
TRINITY_DN50485_c0_g1	11.926187	2.4900949	2.25986023219	7.28713653909e-105	1.7057074219e-103	up
TRINITY_DN53485_c1_g1	24.498372	3.0796954	2.99182630837	7.94699085295e-105	1.85925588137e-103	up
TRINITY_DN45841_c0_g1	10.62746	1.93961	2.45395832688	9.19462935606e-105	2.15010465384e-103	up
TRINITY_DN48193_c0_g1	3.72669	20.1601	-2.43553607464	9.62530321744e-105	2.24972179378e-103	down
TRINITY_DN53059_c2_g4	66.9168	15.2089	2.13745264415	1.21037145966e-104	2.82488489312e-103	up
TRINITY_DN43079_c0_g1	0.881217	6.86154	-2.96096317819	1.24751297635e-104	2.9101581186e-103	down
TRINITY_DN49498_c0_g1	69.5134896921	23.982019	1.53533985084	1.34152591759e-104	3.12795226666e-103	up
TRINITY_DN42687_c0_g1	29.891958	8.017909	1.89845945165	1.61590633504e-104	3.76588340794e-103	up
TRINITY_DN48094_c0_g4	22.893829	4.16261	2.4593984722	1.9152979812e-104	4.46145766435e-103	up
TRINITY_DN39069_c0_g1	59.223	10.155	2.54396733389	2.36088045906e-104	5.49672820959e-103	up
TRINITY_DN49493_c1_g1	63.62425	23.082741	1.46276219539	2.67873352123e-104	6.23375486988e-103	up
TRINITY_DN45771_c1_g1	8.111706	1.0200956	2.99130100121	3.55318013696e-104	8.26470730263e-103	up
TRINITY_DN45057_c1_g1	60.222056	19.6597011	1.61505057541	3.70315979463e-104	8.60939928099e-103	up
TRINITY_DN41133_c2_g3	83.7898	17.4972	2.25965055836	5.10485662879e-104	1.18624444839e-102	up
TRINITY_DN49834_c0_g2	33.638992	9.101531	1.885953324	5.85860543497e-104	1.36074028262e-102	up
TRINITY_DN51946_c1_g2	32.6787	6.74959	2.27547881814	5.91629217811e-104	1.37347593377e-102	up
TRINITY_DN49139_c0_g1	14.629097	3.349902	2.12664992415	6.57268312161e-104	1.52438735049e-102	up
TRINITY_DN46964_c2_g2	14.7435	2.82792	2.38226583749	6.65439148479e-104	1.54259436515e-102	up
TRINITY_DN50022_c1_g2	22.275831	4.245266	2.39155239435	7.38222991213e-104	1.71049501455e-102	up
TRINITY_DN51200_c1_g1	66.73291446	21.2088422	1.65373264711	7.67770082621e-104	1.77810082898e-102	up
TRINITY_DN37941_c0_g1	25.6763	90.4874	-1.81727959426	7.86598369689e-104	1.82082955947e-102	down
TRINITY_DN45327_c2_g1	39.311242	7.937879	2.30811646892	9.00315356704e-104	2.08206038161e-102	up
TRINITY_DN49151_c1_g1	32.8413	8.30498	1.98346263731	9.5294265334e-104	2.20270726186e-102	up
TRINITY_DN50791_c0_g2	53.5095	11.5234	2.2152285989	9.71369722297e-104	2.24422313421e-102	up
TRINITY_DN51587_c1_g6	33.9887	5.25317	2.69379500472	1.01972310975e-103	2.35367744157e-102	up
TRINITY_DN53579_c4_g1	29.721216	7.138455	2.05780937706	1.06585135367e-103	2.45896914647e-102	up
TRINITY_DN49708_c1_g1	41.3454843	13.8179608	1.58118504452	1.29577302624e-103	2.98797685135e-102	up
TRINITY_DN53275_c0_g1	7.3708482	3.68169642936	1.00145997134	1.37278379279e-103	3.16404310478e-102	up
TRINITY_DN45774_c2_g1	32.621913	6.588815	2.30775046181	1.55317901753e-103	3.57811106838e-102	up
TRINITY_DN50945_c0_g2	25.530919	7.0702657	1.85240913178	2.05117908415e-103	4.72310973323e-102	up
TRINITY_DN50494_c3_g2	23.2208	5.66159	2.03613849529	2.35038995726e-103	5.40949386386e-102	up
TRINITY_DN53401_c0_g1	29.191271	7.456713	1.96892530765	2.35871942619e-103	5.4260694257e-102	up
TRINITY_DN42959_c1_g4	10.5116	1.98306	2.40618204875	2.4321889074e-103	5.59240760481e-102	up
TRINITY_DN48554_c4_g1	155.019432	53.0736071	1.54638256292	2.70745525386e-103	6.21939303541e-102	up
TRINITY_DN44376_c0_g1	30.4857834	7.243378	2.07340204945	4.13758639816e-103	9.50006418948e-102	up
TRINITY_DN43769_c0_g1	37.8181	10.1439	1.89846445503	5.3051041833e-103	1.21749231674e-101	up
TRINITY_DN44789_c4_g1	58.821223	21.303969	1.46521454643	5.40254736313e-103	1.23926402217e-101	up
TRINITY_DN49768_c0_g1	52.837805	8.09555	2.70636953148	5.74560164354e-103	1.31732767554e-101	up
TRINITY_DN43885_c0_g1	32.29843	97.77993	-1.59807433412	6.10943788562e-103	1.40007951545e-101	down
TRINITY_DN46790_c0_g1	24.8774594127	6.67660209984	1.89765319035	8.65308495213e-103	1.98205479924e-101	up
TRINITY_DN50938_c0_g1	37.494	5.16693	2.85928050212	9.32979224244e-103	2.13502734982e-101	up
TRINITY_DN41125_c0_g1	25.907985	3.946267	2.71483633831	1.03177360881e-102	2.35998597547e-101	up
TRINITY_DN53689_c1_g1	23.000493	5.54565	2.05223631246	1.15348031134e-102	2.63586134773e-101	up
TRINITY_DN49483_c0_g1	21.474025	4.672779	2.20023991779	1.1946299066e-102	2.7285982086e-101	up
TRINITY_DN50863_c3_g4	463.5993	120.21762	1.94723002419	1.44308764583e-102	3.29452528252e-101	up
TRINITY_DN37507_c0_g1	91.755	30.1139	1.60735721565	1.47039374639e-102	3.35527259579e-101	up
TRINITY_DN52209_c1_g6	31.416399	5.954523	2.39945997839	1.98374524064e-102	4.52453742681e-101	up
TRINITY_DN49386_c0_g2	31.222183	6.1518493	2.34347934396	3.0149625811e-102	6.87328632e-101	up
TRINITY_DN46361_c5_g1	41.589318	13.54587	1.61835997187	3.81221185789e-102	8.68668066576e-101	up
TRINITY_DN49964_c2_g1	1.24052	5.55667	-2.163275569	4.07653566494e-102	9.28458489708e-101	down
TRINITY_DN45160_c0_g2	16.727607	2.705059	2.62849910652	4.54409735379e-102	1.03445924859e-100	up
TRINITY_DN42705_c1_g1	20.431031	2.61471601	2.966035842	5.10342939977e-102	1.16124132323e-100	up
TRINITY_DN47381_c1_g1	13.82	6.05074	1.19157411714	8.22523712306e-102	1.87069724266e-100	up
TRINITY_DN51430_c0_g1	13.74598	3.036889	2.17834368213	8.36272618994e-102	1.90106848319e-100	up
TRINITY_DN46093_c2_g1	16.295105	4.265074	1.93379597037	8.54890301062e-102	1.94247383091e-100	up
TRINITY_DN52829_c0_g1	10.8847825	2.7255552	1.9976905356	9.39265806665e-102	2.13318390494e-100	up
TRINITY_DN50242_c4_g1	73.818016085	32.7823842	1.17105218188	9.82588952229e-102	2.22947163253e-100	up
TRINITY_DN52147_c0_g1	24.1448087	6.453276	1.90360939854	1.17944733569e-101	2.67487761689e-100	up
TRINITY_DN50072_c0_g3	28.21043	5.875296	2.26349521427	1.24434846215e-101	2.82073809425e-100	up
TRINITY_DN44807_c2_g1	31.83684	6.4774	2.29721040379	1.72826630806e-101	3.91585763068e-100	up
TRINITY_DN45771_c1_g2	36.172192	9.19955	1.97524582862	2.04806787402e-101	4.63827136176e-100	up
TRINITY_DN47391_c0_g1	39.921038148	11.9175692151	1.74405923415	2.45994049366e-101	5.5684212727e-100	up
TRINITY_DN49493_c0_g1	16.214817	3.25745100016	2.31549735918	2.47113352873e-101	5.59112840009e-100	up
TRINITY_DN39956_c0_g1	27.263272	4.9242182	2.46899212101	3.00234463204e-101	6.7898418899e-100	up
TRINITY_DN46038_c0_g6	46.651	9.04698	2.36639981945	3.00720386806e-101	6.79763673792e-100	up
TRINITY_DN46818_c1_g1	21.0541	4.10498	2.35865410778	6.54414008465e-101	1.47788241001e-99	up
TRINITY_DN45593_c2_g1	1.3522617	21.068805	-3.96166220326	7.49307763987e-101	1.69139006294e-99	down
TRINITY_DN51988_c2_g1	192.37703	64.14168	1.58460250375	8.05517959003e-101	1.8174192113e-99	up
TRINITY_DN53376_c1_g5	20.05433	2.38522006403	3.07171948488	8.22751377845e-101	1.85543158664e-99	up
TRINITY_DN49293_c0_g1	49.59368	12.0580093	2.04016453443	8.45167202584e-101	1.90509000582e-99	up
TRINITY_DN41696_c0_g2	31.02117	5.988396	2.3730115683	1.00943563359e-100	2.27430196003e-99	up
TRINITY_DN52715_c0_g2	16.6130227	4.1523197	2.00032516146	1.03354028752e-100	2.32752112012e-99	up
TRINITY_DN48734_c0_g4	34.372	8.82200000247	1.96205613415	1.16988573203e-100	2.63333727099e-99	up
TRINITY_DN50841_c1_g1	9.29513	1.33765	2.79677436254	1.20391485409e-100	2.7086677117e-99	up
TRINITY_DN52597_c1_g1	28.8328766	12.1187714	1.25047133297	1.24849824532e-100	2.80766252599e-99	up
TRINITY_DN40787_c0_g1	19.5681317	3.58751956	2.44744741599	1.45920969022e-100	3.27845314388e-99	up
TRINITY_DN48034_c2_g1	118.4294	31.33047032	1.91838894115	1.47761067148e-100	3.31824608329e-99	up
TRINITY_DN50463_c0_g1	162.24261972	71.7411702	1.17727966974	1.58461165735e-100	3.55687667957e-99	up
TRINITY_DN49137_c1_g3	42.8309	10.2093	2.06876804139	1.93334631277e-100	4.33561469254e-99	up
TRINITY_DN43988_c1_g3	8.39404	46.629416	-2.47380311786	2.24601643958e-100	5.03444532627e-99	down
TRINITY_DN40657_c0_g1	15.3885649661	2.387446	2.68831869462	2.35080711074e-100	5.26688045644e-99	up
TRINITY_DN44633_c1_g5	668.106	317.645	1.07266170511	2.40475308557e-100	5.38523695872e-99	up
TRINITY_DN46549_c1_g1	3.142044	9.9508016	-1.66310936482	2.59749259019e-100	5.81415492571e-99	down
TRINITY_DN47152_c2_g1	45.94257	6.446312	2.83328564117	2.62962849128e-100	5.88335058777e-99	up
TRINITY_DN49492_c2_g1	55.363521	20.205368	1.45419707063	2.74337456521e-100	6.13498610366e-99	up
TRINITY_DN44603_c0_g1	17.969565	3.928988	2.19332581848	2.75906449987e-100	6.16720757344e-99	up
TRINITY_DN48346_c3_g2	111.099158768	36.7935861499	1.5943216898	3.96380725893e-100	8.85599927279e-99	up
TRINITY_DN52166_c0_g1	29.2164104	10.5627583	1.46779231471	4.00715530039e-100	8.94869368127e-99	up
TRINITY_DN53154_c0_g1	45.2978	11.841	1.93565005885	4.49871082368e-100	1.00417652314e-98	up
TRINITY_DN49583_c0_g4	59.678	16.6546	1.84127848243	4.8656012094e-100	1.08556818824e-98	up
TRINITY_DN49734_c0_g1	31.355723113	9.5872581802	1.70953860178	4.88902650346e-100	1.09028915885e-98	up
TRINITY_DN47690_c2_g1	1.48378	9.24546	-2.639467902	5.20373942377e-100	1.15993496882e-98	down
TRINITY_DN42283_c0_g1	9.62138	1.4207	2.75964189321	5.86051565417e-100	1.30572831415e-98	up
TRINITY_DN47847_c0_g1	89.0727820294	35.359516	1.33288612746	6.41704284864e-100	1.42906148584e-98	up
TRINITY_DN45312_c1_g1	118.688	38.7032	1.6166493189	6.73702812085e-100	1.49962755928e-98	up
TRINITY_DN49417_c0_g1	46.905346402	22.6269345001	1.05171123317	8.12208990515e-100	1.8070992912e-98	up
TRINITY_DN49132_c2_g1	26.91321	8.64925	1.6376675315	8.71350728827e-100	1.93778899375e-98	up
TRINITY_DN44021_c0_g2	19.276409	5.053187	1.93157084217	1.11296728704e-99	2.47397462766e-98	up
TRINITY_DN48226_c0_g1	70.062487	23.819102	1.55652317681	1.22103007181e-99	2.71293038809e-98	up
TRINITY_DN53652_c3_g2	43.5082	6.75958	2.6862818177	1.3035472667e-99	2.89493365066e-98	up
TRINITY_DN52265_c1_g1	16.3321041921	3.63493339	2.16770984433	1.56951180607e-99	3.48398319498e-98	up
TRINITY_DN45231_c0_g1	21.542216	7.304513	1.56030666909	1.86011752119e-99	4.12716254991e-98	up
TRINITY_DN42205_c0_g1	9.47708	1.48141	2.67747163524	1.99236620052e-99	4.41855407374e-98	up
TRINITY_DN42483_c0_g1	36.9958	8.12199	2.18745633997	2.15786925063e-99	4.78339279992e-98	up
TRINITY_DN53100_c2_g1	32.4801965	8.14606222626	1.99538562065	2.56831710526e-99	5.69061973713e-98	up
TRINITY_DN40247_c0_g1	32.110612	6.1247446	2.39032857129	3.0483434584e-99	6.74800041103e-98	up
TRINITY_DN53581_c3_g2	27.6254	7.01085	1.97833408082	3.11862625282e-99	6.90040866285e-98	up
TRINITY_DN52027_c0_g1	28.312727	7.203203	1.97474024428	3.53113115158e-99	7.80954442417e-98	up
TRINITY_DN49858_c0_g1	33.397194	10.1883240016	1.71281014896	3.83782991523e-99	8.48394876759e-98	up
TRINITY_DN49488_c4_g1	2.4295149	16.53563	-2.76683782709	3.86680935272e-99	8.5440863223e-98	down
TRINITY_DN45036_c2_g1	21.67713	3.1160765	2.79837120271	4.16585237175e-99	9.2006262226e-98	up
TRINITY_DN44207_c0_g3	23.3373041313	4.760855	2.29334531912	4.21651180466e-99	9.30823993574e-98	up
TRINITY_DN52097_c1_g2	16.580001	3.2356666	2.35730922723	4.32319808302e-99	9.539381373e-98	up
TRINITY_DN47391_c1_g1	52.7014748	20.5662519837	1.35756443537	4.82329060089e-99	1.06379862588e-97	up
TRINITY_DN46180_c1_g1	6.2201364	1.240232	2.32633619829	5.8129359293e-99	1.28089533698e-97	up
TRINITY_DN46883_c0_g1	12.573950506	2.5234290014	2.31698058846	5.8535150962e-99	1.28924674602e-97	up
TRINITY_DN51905_c2_g3	19.003142	4.103412	2.21134205571	5.91033512993e-99	1.30116595667e-97	up
TRINITY_DN48133_c1_g1	22.7153111	3.67054635171	2.62959833838	6.12904837159e-99	1.34869891579e-97	up
TRINITY_DN46194_c3_g1	23.274541	4.5617743	2.35108574228	7.9930860286e-99	1.7580770801e-97	up
TRINITY_DN53132_c5_g1	46.2296286	9.469414	2.28747071766	8.72956254951e-99	1.91918774644e-97	up
TRINITY_DN52032_c0_g2	60.42702	12.4781940091	2.27578465077	1.08341664688e-98	2.38079571374e-97	up
TRINITY_DN50546_c0_g1	20.0369019283	4.84569055269	2.04788527683	1.24648626888e-98	2.73788916886e-97	up
TRINITY_DN48596_c0_g1	20.443465	5.8347236	1.80890352206	1.28930116614e-98	2.83063953561e-97	up
TRINITY_DN51709_c2_g1	26.02713	6.08951	2.09561818551	2.0673973995e-98	4.53479944626e-97	up
TRINITY_DN50961_c0_g1	21.638317	5.875975	1.88068812968	2.09876703074e-98	4.60151085897e-97	up
TRINITY_DN48734_c0_g3	19.51044	3.637402	2.42326602989	2.14365264729e-98	4.69564331593e-97	up
TRINITY_DN28148_c0_g1	52.0839	10.1088	2.36522573307	2.23628911766e-98	4.8963336573e-97	up
TRINITY_DN46349_c1_g1	41.10103	11.79906	1.80050262013	2.59239092198e-98	5.67343397545e-97	up
TRINITY_DN46900_c0_g1	51.6166283	13.0858083	1.97983286356	3.00140191896e-98	6.56556669772e-97	up
TRINITY_DN48808_c1_g1	23.01982	3.7315738	2.62502042862	3.15061973639e-98	6.88884937818e-97	up
TRINITY_DN52358_c1_g1	15.9619515464	3.63608475911	2.13417931465	3.66793283059e-98	8.01631550736e-97	up
TRINITY_DN53683_c2_g1	57.1367	17.69498	1.69107758293	3.80741684222e-98	8.31360869018e-97	up
TRINITY_DN53721_c3_g2	17.89048	5.95997	1.5858151214	3.88790116869e-98	8.48549858247e-97	up
TRINITY_DN50166_c0_g1	22.8075	5.6425	2.01510189856	3.92044558563e-98	8.55264931136e-97	up
TRINITY_DN48658_c2_g3	41.3175	7.43331	2.47467628285	4.99451364428e-98	1.08908459054e-96	up
TRINITY_DN45102_c0_g1	31.11694	6.593173	2.23865535229	6.55270260286e-98	1.42756366122e-96	up
TRINITY_DN47997_c0_g1	30.9412262442	9.4793414	1.70667164093	6.63848849097e-98	1.44559845533e-96	up
TRINITY_DN44241_c0_g1	17.29067	37.4362	-1.11444022674	6.86980750917e-98	1.49529392302e-96	down
TRINITY_DN39543_c0_g2	28.57214	4.736815	2.59261986294	8.6474309195e-98	1.88136353075e-96	up
TRINITY_DN34708_c0_g1	37.0341	9.84493	1.91140142402	1.02454377084e-97	2.22802390293e-96	up
TRINITY_DN51092_c0_g2	42.391109	9.6976647	2.1280524314	1.03007907458e-97	2.23904947896e-96	up
TRINITY_DN48457_c0_g1	29.761549	3.33471935	3.15781236197	1.39599864895e-97	3.03306704202e-96	up
TRINITY_DN41948_c1_g1	16.130691	2.727917	2.56393658691	1.4447373575e-97	3.13754446434e-96	up
TRINITY_DN47921_c0_g4	26.343	7.232	1.86495306944	1.62460981955e-97	3.52658311078e-96	up
TRINITY_DN51373_c6_g1	40.111332	15.622655	1.3603702215	1.79565550553e-97	3.89611908042e-96	up
TRINITY_DN51069_c1_g1	26.69832	7.453663	1.84072746518	1.89830978363e-97	4.1169967705e-96	up
TRINITY_DN42882_c0_g1	25.50969	4.3674041203	2.54619743063	3.07229644466e-97	6.66010209006e-96	up
TRINITY_DN53556_c3_g1	21.7835	6.06849	1.84382628772	5.27665811319e-97	1.14335511795e-95	up
TRINITY_DN47406_c2_g1	13.7207629	27.894454	-1.02361761239	5.82326852402e-97	1.2612277125e-95	down
TRINITY_DN53296_c0_g1	34.3306	6.59178	2.38075507304	6.15452797253e-97	1.33237363328e-95	up
TRINITY_DN45182_c0_g1	8.051477	45.108758	-2.48608219699	6.6215862447e-97	1.43284099832e-95	down
TRINITY_DN52996_c0_g4	26.19461	7.99451	1.71218846674	6.64110554148e-97	1.43641889521e-95	up
TRINITY_DN47238_c1_g2	34.0816935	11.2806146	1.59515135203	6.84952014604e-97	1.48083179258e-95	up
TRINITY_DN47445_c1_g1	33.8596627137	9.80661476	1.78774049252	7.00757793035e-97	1.51432280152e-95	up
TRINITY_DN50044_c0_g2	24.16147825	6.85100113993	1.8183219942	7.90039805901e-97	1.70649307267e-95	up
TRINITY_DN48656_c0_g1	18.80196	4.82826500267	1.961306296	9.01068817277e-97	1.94544355457e-95	up
TRINITY_DN47658_c0_g1	2.77063	10.01404	-1.85373815718	9.72941256378e-97	2.09967703871e-95	down
TRINITY_DN45491_c1_g4	14.647326	2.578396	2.50609155134	1.13610238891e-96	2.45069150455e-95	up
TRINITY_DN50427_c1_g5	12.8623	1.90056	2.75865216797	1.20977756988e-96	2.60844738128e-95	up
TRINITY_DN48501_c0_g1	47.66912	9.73027	2.29250324942	1.29210624914e-96	2.78471174384e-95	up
TRINITY_DN49635_c2_g2	41.8493128	17.7047958	1.24106372838	1.46965439677e-96	3.16594081667e-95	up
TRINITY_DN48813_c0_g1	66.148982	22.6351	1.54715727401	1.49909548303e-96	3.22791812621e-95	up
TRINITY_DN42882_c1_g2	10.84364	1.67814200116	2.69191241864	1.6289124853e-96	3.50587716257e-95	up
TRINITY_DN45251_c0_g1	2.287549	10.612485	-2.21388796282	1.73637106766e-96	3.73548760085e-95	down
TRINITY_DN49926_c0_g2	41.294139	6.239696	2.72638938283	2.38758422605e-96	5.13415955668e-95	up
TRINITY_DN38935_c0_g1	36.1481	5.05029	2.83948168046	2.60346541636e-96	5.59338273047e-95	up
TRINITY_DN52422_c0_g1	18.146663	3.2229603	2.49324595192	2.74950637646e-96	5.90450666519e-95	up
TRINITY_DN42558_c0_g1	31.9041962144	5.255055	2.60196841882	3.4171346246e-96	7.33495110654e-95	up
TRINITY_DN40913_c0_g2	47.207632	12.6519	1.89966605916	3.96499853144e-96	8.50715801719e-95	up
TRINITY_DN46388_c4_g2	18.4936473	3.717776	2.31451802572	3.9760258484e-96	8.52701621899e-95	up
TRINITY_DN46848_c1_g1	27.460205	64.30138	-1.22750730445	7.8988304325e-96	1.69097515375e-94	down
TRINITY_DN44553_c1_g4	9.49427	95.2426	-3.32647802174	9.01769684979e-96	1.92964277855e-94	down
TRINITY_DN53262_c2_g4	4.93476	23.0466	-2.22350210299	9.92673623636e-96	2.12321858389e-94	down
TRINITY_DN44438_c4_g2	38.0949	8.47442	2.16841133126	1.01169822278e-95	2.16294877704e-94	up
TRINITY_DN53177_c3_g1	20.291129	7.5378596	1.42862231023	1.09909039898e-95	2.3487444694e-94	up
TRINITY_DN48189_c2_g3	19.547308	3.514067	2.47575633386	1.2085285703e-95	2.58146637574e-94	up
TRINITY_DN44131_c1_g1	18.1869761	4.2731367	2.08953831439	1.21366420698e-95	2.59128615621e-94	up
TRINITY_DN51203_c0_g1	33.0595829115	13.3233868959	1.31110765136	1.32124509503e-95	2.81973038574e-94	up
TRINITY_DN43940_c0_g1	26.7506309895	7.64877436535	1.80627242705	1.36511404089e-95	2.9120617561e-94	up
TRINITY_DN53835_c6_g1	37.56858064	81.191363	-1.11179965285	1.56456902019e-95	3.33606043848e-94	down
TRINITY_DN49522_c0_g2	637.012	158.585	2.00606423213	1.7021555213e-95	3.62782260684e-94	up
TRINITY_DN22200_c0_g1	0.331054	16.046	-5.59900333016	2.14069904192e-95	4.55845758373e-94	down
TRINITY_DN46602_c2_g2	76.861639	25.01309	1.61958044849	2.1778977458e-95	4.63561826699e-94	up
TRINITY_DN44441_c0_g1	47.82138	12.356305	1.95240837541	2.201280427e-95	4.68331655832e-94	up
TRINITY_DN48115_c1_g3	18.4348	3.42062	2.43010201693	2.58186900465e-95	5.49060741709e-94	up
TRINITY_DN38069_c0_g1	88.335117	16.368491	2.43206575823	2.58298966925e-95	5.49056439191e-94	up
TRINITY_DN48655_c1_g5	33.3294	5.51097	2.59641716738	2.72792747002e-95	5.79609313441e-94	up
TRINITY_DN38134_c0_g1	36.7402	5.25841	2.80466094109	2.89503490974e-95	6.14843579131e-94	up
TRINITY_DN44960_c1_g2	3.16556	11.968283	-1.9186835487	3.01936232577e-95	6.40965204797e-94	down
TRINITY_DN45248_c0_g2	20.5602	3.91966	2.39105387615	3.6740042193e-95	7.79248360749e-94	up
TRINITY_DN45019_c0_g2	73.9219061	21.3828327	1.78954897022	4.19511024593e-95	8.89381852798e-94	up
TRINITY_DN47891_c0_g2	19.0276008	3.7269657	2.35202021608	4.19932661202e-95	8.89883721723e-94	up
TRINITY_DN48908_c0_g1	21.6648532	6.1448382	1.81790953247	5.57990177829e-95	1.18192241673e-93	up
TRINITY_DN44481_c1_g1	35.2574245	8.4444892	2.0618450285	5.61586350288e-95	1.18901641476e-93	up
TRINITY_DN53277_c1_g3	245.512	57.3078	2.09899012298	5.95978935035e-95	1.26127907865e-93	up
TRINITY_DN50940_c0_g3	32.6185	5.06986	2.68567262549	6.21472266441e-95	1.31465287132e-93	up
TRINITY_DN46171_c2_g1	69.751362	13.986668	2.31816907328	6.51253044406e-95	1.37704537619e-93	up
TRINITY_DN40440_c0_g1	28.1546	5.18965	2.43966150544	6.78554297994e-95	1.43414253803e-93	up
TRINITY_DN40352_c0_g1	91.903332	18.28358	2.32956858441	7.75535969654e-95	1.63839633624e-93	up
TRINITY_DN45673_c1_g2	0.521896	9.13853	-4.13012786602	1.2164379191e-94	2.56871763303e-93	down
TRINITY_DN50527_c0_g2	22.2389718	4.702494	2.24159207972	1.21819795853e-94	2.57130599799e-93	up
TRINITY_DN49274_c5_g2	89.742	18.1671	2.30445519476	1.23535758264e-94	2.60638244912e-93	up
TRINITY_DN33928_c0_g1	77.531965	21.4347	1.85484300426	1.34479890735e-94	2.83604064051e-93	up
TRINITY_DN50204_c0_g1	11.9024934	1.64344206	2.85647132909	1.71526188782e-94	3.6157239751e-93	up
TRINITY_DN42959_c1_g3	18.455211	3.4735152	2.40955991648	1.75486884136e-94	3.69759470185e-93	up
TRINITY_DN48583_c0_g1	46.113019792	16.4687583607	1.4854423571	1.94638126157e-94	4.09932596119e-93	up
TRINITY_DN50143_c0_g3	35.675894	12.085368	1.56168817866	2.24984035553e-94	4.736376514e-93	up
TRINITY_DN41779_c0_g2	31.650485465	7.461707	2.08465001248	2.7201332283e-94	5.72393579414e-93	up
TRINITY_DN51785_c1_g1	89.862348	31.345525	1.51945726493	2.879109888e-94	6.05582007693e-93	up
TRINITY_DN41755_c0_g1	18.0423	43.0565	-1.25484778721	3.4359177785e-94	7.22383324989e-93	down
TRINITY_DN52663_c1_g5	136.619	22.2128	2.62069497122	3.57034921634e-94	7.50319021994e-93	up
TRINITY_DN46290_c2_g4	36.8471	5.47337	2.75104978728	3.98332340833e-94	8.36741331409e-93	up
TRINITY_DN44230_c0_g3	15.123051	2.789211	2.43882024393	4.72908041416e-94	9.9296245607e-93	up
TRINITY_DN52890_c0_g1	39.8069191	13.910015	1.51689524117	4.8359447185e-94	1.01495786994e-92	up
TRINITY_DN46434_c0_g1	13.9029793	2.43989942802	2.51050048774	5.11942090693e-94	1.07398487858e-92	up
TRINITY_DN42097_c0_g3	9.54164	1.33636	2.83592854978	5.22774682773e-94	1.09623231409e-92	up
TRINITY_DN43515_c3_g1	2.377264	11.1894837	-2.23476943817	6.36016432017e-94	1.3331137104e-92	down
TRINITY_DN48169_c1_g1	15.9243	2.30021	2.79139247132	6.84996169775e-94	1.4351519665e-92	up
TRINITY_DN45419_c1_g1	72.3465390143	33.0045728	1.13225807689	6.85557485343e-94	1.43570295832e-92	up
TRINITY_DN51398_c0_g3	208.059576	90.098239	1.20742587688	9.37270878845e-94	1.96199047605e-92	up
TRINITY_DN49933_c0_g1	5.864109	13.616724	-1.215395827	9.63892865216e-94	2.0168410495e-92	down
TRINITY_DN48722_c1_g1	19.659119	3.311404	2.56968373129	1.06543147545e-93	2.22833071517e-92	up
TRINITY_DN43359_c0_g1	86.936566	20.96634	2.05188807159	1.12865630797e-93	2.35953887147e-92	up
TRINITY_DN50325_c0_g4	87.09517	24.719796	1.81692587666	1.46817573113e-93	3.06799639863e-92	up
TRINITY_DN49568_c0_g1	7.82809051832	1.8025908	2.11858850568	1.48301489994e-93	3.09766024563e-92	up
TRINITY_DN49931_c1_g1	16.25325	3.037882	2.41959049065	1.86702680828e-93	3.89807657911e-92	up
TRINITY_DN53318_c1_g1	32.5451	10.478573	1.63499808695	2.64358896292e-93	5.51703030531e-92	up
TRINITY_DN52319_c3_g3	21.999701	5.191361	2.08329919675	2.73043107572e-93	5.69579521106e-92	up
TRINITY_DN51593_c4_g1	40.6724	11.0983	1.87371141761	2.98623362119e-93	6.22671113603e-92	up
TRINITY_DN49690_c0_g2	24.771225	6.929582	1.83782498013	3.17334485133e-93	6.61399830967e-92	up
TRINITY_DN49991_c2_g1	21.07429	4.3132898	2.2886234713	4.54480113125e-93	9.46833569011e-92	up
TRINITY_DN49416_c1_g2	18.837244	5.75091912462	1.71172345128	5.3711007745e-93	1.118495131e-91	up
TRINITY_DN50627_c1_g2	22.6136946	6.485757	1.80184984036	5.84014692908e-93	1.2156447706e-91	up
TRINITY_DN38277_c0_g1	25.5043	3.39353	2.90988183234	7.04246906964e-93	1.46527809761e-91	up
TRINITY_DN48941_c0_g2	12.7361928	2.5456911	2.32280480558	9.81703194668e-93	2.04167961294e-91	up
TRINITY_DN49111_c0_g2	5.52462	25.4579	-2.20416627737	1.32937919673e-92	2.76355826535e-91	down
TRINITY_DN51473_c0_g1	21.3142079	5.64238935	1.91743731456	1.3626601486e-92	2.83152071034e-91	up
TRINITY_DN49300_c0_g2	20.5522698	3.1730679	2.69534743575	1.57436082751e-92	3.27000927164e-91	up
TRINITY_DN43775_c0_g1	27.559	5.12286	2.42750216889	1.57603474676e-92	3.27207386487e-91	up
TRINITY_DN46987_c0_g2	49.594278	16.354525	1.60048381906	1.72950371699e-92	3.58914904614e-91	up
TRINITY_DN42675_c0_g1	70.808442	18.6601650003	1.92395962999	2.52813041199e-92	5.24423603781e-91	up
TRINITY_DN44370_c1_g1	33.2831	9.45765	1.81523615491	2.69929020189e-92	5.59686949445e-91	up
TRINITY_DN40268_c0_g1	27.954758	4.68788	2.57608631049	3.18369689096e-92	6.59842432719e-91	up
TRINITY_DN53586_c2_g1	62.6938072	29.027384	1.11090838326	3.53911042884e-92	7.33188503608e-91	up
TRINITY_DN42183_c1_g2	22.60338	3.441794	2.71530586624	3.67522550891e-92	7.61059499209e-91	up
TRINITY_DN46008_c0_g2	34.609673	6.467748	2.41983993673	4.49571595977e-92	9.3056486264e-91	up
TRINITY_DN52542_c5_g1	33.1988741	8.46013301675	1.97238206333	4.54046424576e-92	9.39423223676e-91	up
TRINITY_DN44581_c0_g1	10.9952	1.719196	2.67706791038	4.95993628432e-92	1.02577109447e-90	up
TRINITY_DN46058_c0_g1	23.98202	4.465987	2.42490222499	5.80811988411e-92	1.20066911264e-90	up
TRINITY_DN52337_c4_g1	17.039073	4.4803331	1.92716894714	6.2838216064e-92	1.29844961274e-90	up
TRINITY_DN53752_c0_g1	16.56575	4.4813380001	1.88620207224	6.69465720708e-92	1.38274840382e-90	up
TRINITY_DN49011_c0_g1	23.394554	5.157234	2.18150331327	7.00030814255e-92	1.44525881321e-90	up
TRINITY_DN52812_c4_g4	38.77587	6.6344	2.54712124829	7.1136805258e-92	1.46803548587e-90	up
TRINITY_DN43383_c0_g1	28.1967188	6.46261063852	2.12533830925	7.17460316852e-92	1.47997332827e-90	up
TRINITY_DN44972_c0_g1	28.231173	4.4630583	2.66118451629	7.83030228136e-92	1.6145385488e-90	up
TRINITY_DN42101_c0_g2	33.321363	7.17834	2.21472525218	8.10966064081e-92	1.67142363314e-90	up
TRINITY_DN49738_c1_g1	29.425717	8.9280229	1.7206649363	9.12109749288e-92	1.87907883923e-90	up
TRINITY_DN36049_c0_g1	88.63492	14.3649	2.62532724778	9.573878307e-92	1.97151430691e-90	up
TRINITY_DN47452_c2_g1	48.47571	14.8495	1.70684767432	1.07984448477e-91	2.22273378228e-90	up
TRINITY_DN51319_c2_g1	10.920342	2.111118	2.37093891401	1.26978381157e-91	2.61146777487e-90	up
TRINITY_DN43877_c0_g1	22.7734	4.297954	2.40562775045	1.45787166468e-91	2.99701298003e-90	up
TRINITY_DN42727_c0_g1	55.1255	10.3646	2.41105539655	1.57012142871e-91	3.22639170609e-90	up
TRINITY_DN51071_c0_g1	31.769078	4.4017644	2.85146938725	1.76317648922e-91	3.62154795321e-90	up
TRINITY_DN49049_c0_g2	26.122679	4.782426	2.44948830886	1.87815597708e-91	3.85606895891e-90	up
TRINITY_DN50638_c0_g1	77.1761	20.5536	1.90876303422	2.20103642307e-91	4.51705236078e-90	up
TRINITY_DN48068_c0_g2	21.42862	3.783445	2.50176656574	2.41666404143e-91	4.95745767238e-90	up
TRINITY_DN52383_c0_g1	22.25713	3.831573	2.53825887521	2.45973080685e-91	5.04365339069e-90	up
TRINITY_DN50127_c2_g1	22.5498	4.45599	2.33929673776	2.56622951727e-91	5.25978686195e-90	up
TRINITY_DN52580_c2_g1	311.359937	128.047416	1.28190518371	2.60264476456e-91	5.33215322668e-90	up
TRINITY_DN50506_c2_g1	16.9717421099	4.978633	1.76931308562	2.76762105646e-91	5.66773461031e-90	up
TRINITY_DN45914_c1_g4	13.3743	1.73739	2.94446984003	2.8924196811e-91	5.92078677809e-90	up
TRINITY_DN50688_c5_g2	15.2213	65.9132	-2.11447583332	3.00089113871e-91	6.14021624365e-90	down
TRINITY_DN40063_c0_g1	21.29575	2.411516	3.14255325276	3.05610603675e-91	6.2505356149e-90	up
TRINITY_DN48164_c1_g2	33.37348	4.29702	2.95729373344	3.43296019193e-91	7.01831814938e-90	up
TRINITY_DN53179_c1_g1	46.9113	14.76705	1.66755383215	4.24317200091e-91	8.67102558572e-90	up
TRINITY_DN52416_c0_g1	87.652285	20.5965073	2.08939199114	4.30630831932e-91	8.79631103001e-90	up
TRINITY_DN49381_c0_g1	39.971727	5.6820106	2.81450647848	4.30764571729e-91	8.79530972187e-90	up
TRINITY_DN53051_c1_g1	62.0135	9.19976	2.75291418625	4.6694663735e-91	9.53002838103e-90	up
TRINITY_DN48237_c1_g1	95.401051	37.8426598838	1.33399166364	4.72438449841e-91	9.63802475565e-90	up
TRINITY_DN49296_c0_g1	38.711998	11.000417	1.81522255582	4.81870510645e-91	9.82627895118e-90	up
TRINITY_DN44802_c2_g1	72.110431	20.672375	1.80250381884	5.44815313714e-91	1.11051406067e-89	up
TRINITY_DN53566_c2_g1	40.377004	14.786818	1.44922223584	5.72813872851e-91	1.16709007752e-89	up
TRINITY_DN51151_c0_g2	221.84994679	107.78412042	1.04143956224	9.74070308471e-91	1.98128206235e-89	up
TRINITY_DN49840_c0_g1	50.7518	15.32272	1.72778657205	1.02723823601e-90	2.08854415328e-89	up
TRINITY_DN43540_c1_g3	30.254212	8.1772225	1.88745320744	1.02859260016e-90	2.09041464876e-89	up
TRINITY_DN49093_c0_g1	233.984	41.6188	2.49110260724	1.06994993796e-90	2.17354752065e-89	up
TRINITY_DN47543_c1_g1	32.70517	8.25468	1.98623451953	1.278639876e-90	2.59639426298e-89	up
TRINITY_DN53355_c1_g1	7.60573	1.264915736	2.58804544373	1.57961802679e-90	3.20485318461e-89	up
TRINITY_DN48901_c0_g1	13.675987	2.2247606	2.61992295116	2.88142924927e-90	5.84114501352e-89	up
TRINITY_DN34559_c0_g1	3.13554	33.4662	-3.41591891682	4.64735771079e-90	9.40513413927e-89	down
TRINITY_DN46696_c0_g1	21.1622319335	6.5224751	1.69800035673	4.94155236766e-90	9.99630969709e-89	up
TRINITY_DN47884_c0_g1	3.894651	19.3397191223	-2.31200088302	6.04131134218e-90	1.22107563353e-88	down
TRINITY_DN33188_c0_g1	18.6062	3.32675	2.48359808039	7.22592001401e-90	1.45989672827e-88	up
TRINITY_DN52583_c0_g1	107.244	18.317	2.54964179524	8.44831839052e-90	1.70614906649e-88	up
TRINITY_DN45368_c2_g1	20.1519	3.84289	2.39065228212	9.37395136198e-90	1.89228779067e-88	up
TRINITY_DN53378_c3_g1	66.3332066141	9.4216919	2.81567320877	9.4168185446e-90	1.90014420318e-88	up
TRINITY_DN48053_c1_g2	26.6271388	8.66875900147	1.61900003251	9.53309891607e-90	1.9228012797e-88	up
TRINITY_DN48246_c0_g1	32.96243	13.0025440003	1.34202868235	1.06500686644e-89	2.14539369808e-88	up
TRINITY_DN49475_c1_g1	41.61657	12.416951	1.74484710313	1.08287956904e-89	2.18048448787e-88	up
TRINITY_DN45946_c1_g2	40.0877	13.3153	1.59007471286	1.1641059696e-89	2.34306147164e-88	up
TRINITY_DN46268_c5_g1	14.1338389127	1.8408607	2.94070100584	1.18365065778e-89	2.38140417665e-88	up
TRINITY_DN48051_c1_g1	17.173392	3.4209082	2.32772372614	1.27738622318e-89	2.56891817762e-88	up
TRINITY_DN44349_c0_g2	16.7328938	3.0442448	2.45853068624	1.30771074679e-89	2.6288044983e-88	up
TRINITY_DN51259_c1_g1	15.105912	3.53267600748	2.09627994112	1.34374489272e-89	2.70011369363e-88	up
TRINITY_DN45287_c0_g1	49.160086	11.995325	2.03501519316	1.57544135726e-89	3.16436207505e-88	up
TRINITY_DN49680_c1_g1	10.8185843	2.875555	1.91159938594	1.74250550637e-89	3.49845963679e-88	up
TRINITY_DN43977_c0_g1	40.938256	10.100931	2.01896137189	1.84346694974e-89	3.69961830509e-88	up
TRINITY_DN46007_c1_g3	686.01262	309.814422	1.1468308129	1.86779049147e-89	3.74687025435e-88	up
TRINITY_DN47159_c2_g2	46.841	7.58914	2.62576356193	1.99579779082e-89	4.00199036181e-88	up
TRINITY_DN44963_c3_g1	53.0938	7.80681	2.76573833763	2.07451633423e-89	4.15810489733e-88	up
TRINITY_DN52710_c2_g1	21.0854	3.18775	2.72563399528	2.11598364603e-89	4.23945516091e-88	up
TRINITY_DN52582_c2_g2	52.0777	11.4427	2.18623822546	2.1255881543e-89	4.25692592284e-88	up
TRINITY_DN53633_c1_g3	29.7766282	10.2547466382	1.53788854958	2.63208122786e-89	5.26908939646e-88	up
TRINITY_DN49416_c0_g4	24.846258	5.329178	2.22104366285	2.80706259765e-89	5.61704313978e-88	up
TRINITY_DN53784_c5_g5	15.4894	2.86808	2.4331240896	3.25960610058e-89	6.51988959229e-88	up
TRINITY_DN52615_c2_g1	37.2795	6.25988	2.5741756039	3.42875141306e-89	6.85536608863e-88	up
TRINITY_DN46709_c1_g1	10.25835448	1.928871	2.41097076353	4.04358383802e-89	8.08129037396e-88	up
TRINITY_DN42200_c0_g1	24.341982	5.684949	2.09822732977	4.66847951576e-89	9.3263004025e-88	up
TRINITY_DN43223_c0_g1	31.908808	5.604812	2.50921682845	5.29689338959e-89	1.05773026711e-87	up
TRINITY_DN50683_c0_g5	27.6064	6.75862	2.03020215932	5.5458600417e-89	1.10698678767e-87	up
TRINITY_DN52401_c8_g1	11.52998	23.09326	-1.00208183755	5.65356465534e-89	1.12801740895e-87	down
TRINITY_DN52931_c1_g2	68.8407390011	23.9306307144	1.52440416373	6.01109695823e-89	1.198856366e-87	up
TRINITY_DN48455_c1_g1	41.832501	11.006392	1.92628263636	6.21511767983e-89	1.2390328846e-87	up
TRINITY_DN52892_c2_g1	34.3419904631	11.1731519932	1.61993742684	6.94999224851e-89	1.38496222344e-87	up
TRINITY_DN41602_c0_g1	31.220747	6.918505	2.17397282743	8.07856894601e-89	1.60919342105e-87	up
TRINITY_DN50536_c0_g1	20.168723	5.6672243	1.83140553303	8.0900586995e-89	1.61081536993e-87	up
TRINITY_DN44083_c3_g1	8.541271	1.581069	2.43355043854	1.11906724961e-88	2.22725853547e-87	up
TRINITY_DN52605_c2_g1	41.21148307	12.8732800004	1.67866669594	1.36457160884e-88	2.71475852317e-87	up
TRINITY_DN49376_c1_g1	31.14121	6.5339018	2.25280832446	1.449000736e-88	2.88153555455e-87	up
[truncated: 5,693 more rows]
