# Supplementary material for: The Mechanism of Chlorantraniliprole Resistance and Detoxification in Trichogramma chilonis (Hymenoptera: Trichogrammatidae)
Source: J Insect Sci. 2022 Jul 29;22(4):7. doi: 10.1093/jisesa/ieac044 (PMC9334689; doi:10.1093/jisesa/ieac044)
Supplement: ieac044_suppl_Supplementary_Table_S4 [file ieac044_suppl_supplementary_table_s4.xls]

Gene id	MeanTPM (T5)	MeanTPM (T2)	log2FoldChange	pValue	qValue	result
TRINITY_DN39328_c0_g1	84.932308	26060.9847	-8.26136242591	0.0	0.0	down
TRINITY_DN45085_c2_g1	209.3219457	6654.932436	-4.99062853984	0.0	0.0	down
TRINITY_DN41699_c4_g1	709.438672911	8285.92853	-3.54591349475	0.0	0.0	down
TRINITY_DN48671_c0_g1	85.4864076262	4317.6428233	-5.65840504209	0.0	0.0	down
TRINITY_DN48344_c0_g3	98.5131	5279.08742	-5.74382916362	0.0	0.0	down
TRINITY_DN41220_c2_g2	3704.737329	460.29211	3.00874963885	0.0	0.0	up
TRINITY_DN49630_c2_g5	14.311145	2245.8419	-7.29397345681	0.0	0.0	down
TRINITY_DN39462_c0_g1	1976.13627	7451.919116	-1.91492957976	0.0	0.0	down
TRINITY_DN32723_c0_g1	7.458734	3776.5899	-8.98393763765	0.0	0.0	down
TRINITY_DN52888_c0_g1	56.8975032364	729.204562312	-3.6798863367	0.0	0.0	down
TRINITY_DN46212_c1_g4	1023.213817	3813.029674	-1.8978301076	0.0	0.0	down
TRINITY_DN50602_c1_g1	3.6833849	593.927289	-7.33311034963	0.0	0.0	down
TRINITY_DN47828_c0_g1	329.18567	1919.29216	-2.54360089999	0.0	0.0	down
TRINITY_DN52126_c1_g1	879.52205	3039.116741	-1.78886044163	0.0	0.0	down
TRINITY_DN45319_c0_g1	124.750276	1662.350847	-3.73610998932	0.0	0.0	down
TRINITY_DN50840_c2_g1	2125.044	17866.547	-3.07169621878	0.0	0.0	down
TRINITY_DN41658_c1_g1	48.0051404	821.5118984	-4.09702066737	0.0	0.0	down
TRINITY_DN48203_c1_g1	722.23376	19.966765	5.17679334653	0.0	0.0	up
TRINITY_DN43725_c2_g6	3663.6963	9239.7702	-1.33455705417	0.0	0.0	down
TRINITY_DN43230_c0_g1	669.295113	2511.6750637	-1.90793544902	0.0	0.0	down
TRINITY_DN53588_c5_g3	1709.33472	37.1451	5.52411921133	0.0	0.0	up
TRINITY_DN45289_c0_g1	1036.84438	48.7877	4.40953809419	0.0	0.0	up
TRINITY_DN48606_c0_g1	82.014813	1188.59984	-3.85723477786	0.0	0.0	down
TRINITY_DN45920_c0_g1	41.687127	2719.1989	-6.02743592546	0.0	0.0	down
TRINITY_DN47100_c0_g1	1.96362	1278.02289	-9.34618219441	0.0	0.0	down
TRINITY_DN41322_c0_g1	0.1029032	1888.86938636	-14.163947477	0.0	0.0	down
TRINITY_DN50124_c2_g1	767.7353684	3321.91710508	-2.11333505532	0.0	0.0	down
TRINITY_DN46883_c0_g2	7.94096682267	255.527844104	-5.00802202767	0.0	0.0	down
TRINITY_DN51289_c2_g1	994.2814	2630.8454	-1.40380034788	0.0	0.0	down
TRINITY_DN49063_c1_g1	2751.923382	10374.41575	-1.91451788257	0.0	0.0	down
TRINITY_DN52399_c3_g2	77.452007	830.685386	-3.42292764484	0.0	0.0	down
TRINITY_DN43323_c4_g5	1183.475	6182.247	-2.38510206493	0.0	0.0	down
TRINITY_DN41089_c1_g3	4.048693	2208.78745	-9.09158262853	0.0	0.0	down
TRINITY_DN52179_c0_g2	9.47002040187	329.441722313	-5.12051193346	0.0	0.0	down
TRINITY_DN48344_c0_g2	433.109179	15877.28927	-5.19609006376	0.0	0.0	down
TRINITY_DN53060_c2_g1	55.51329	674.989001	-3.60395889133	0.0	0.0	down
TRINITY_DN39462_c0_g2	706.958	3014.54	-2.09224145971	0.0	0.0	down
TRINITY_DN44505_c1_g3	17.983649	526.98409	-4.87300171867	0.0	0.0	down
TRINITY_DN52100_c1_g1	13.4459757049	186.5140141	-3.79403768127	0.0	0.0	down
TRINITY_DN51154_c3_g1	356.65366	2214.140388	-2.63415101561	0.0	0.0	down
TRINITY_DN43725_c2_g8	2037.33	145.249	3.81007954601	0.0	0.0	up
TRINITY_DN49073_c0_g2	54.537522	2927.6581	-5.74635412075	0.0	0.0	down
TRINITY_DN44562_c0_g1	861.1775	2872.8688	-1.73810957667	0.0	0.0	down
TRINITY_DN37223_c1_g1	938.124044	3334.657034	-1.8296877877	0.0	0.0	down
TRINITY_DN43725_c2_g7	5245.3182	16073.324	-1.61556611281	0.0	0.0	down
TRINITY_DN43045_c0_g1	687.848848451	26.7832	4.68269132809	0.0	0.0	up
TRINITY_DN44630_c0_g1	13.01683	518.687275	-5.31641492077	0.0	0.0	down
TRINITY_DN53569_c1_g1	15.2303522441	305.898125497	-4.32803005264	0.0	0.0	down
TRINITY_DN43189_c3_g1	575.48285	2238.39554	-1.95962015278	0.0	0.0	down
TRINITY_DN43927_c1_g4	0.114228	1807.6305	-13.9498958514	0.0	0.0	down
TRINITY_DN45357_c0_g1	578.934	2109.98	-1.86575853236	0.0	0.0	down
TRINITY_DN49933_c0_g1	522.53201	22.8022395	4.51827198917	0.0	0.0	up
TRINITY_DN52274_c0_g1	467.31866	30.93881	3.9169170325	0.0	0.0	up
TRINITY_DN51384_c4_g1	67.4401	730.145	-3.43650441763	0.0	0.0	down
TRINITY_DN46094_c0_g3	12.8869	403.592	-4.96892041367	0.0	0.0	down
TRINITY_DN43176_c0_g2	794.7498	21.850848	5.18473957346	0.0	0.0	up
TRINITY_DN51075_c2_g5	889.59	4655.18	-2.38762447724	0.0	0.0	down
TRINITY_DN41475_c1_g2	1190.6338	2823.66	-1.24583662694	0.0	0.0	down
TRINITY_DN47102_c1_g1	0.665638	1741.442	-11.3532570067	0.0	0.0	down
TRINITY_DN39351_c0_g1	289.50135	2025.000524	-2.80628030041	0.0	0.0	down
TRINITY_DN53634_c2_g2	46.0046	149.16	-1.69701067365	0.0	0.0	down
TRINITY_DN42640_c0_g2	213.72236	1341.61012	-2.65015571832	0.0	0.0	down
TRINITY_DN52495_c2_g1	1558.4939587	73.8948863716	4.398534221	0.0	0.0	up
TRINITY_DN44658_c2_g2	243.333522	1021.241022	-2.06931640835	0.0	0.0	down
TRINITY_DN51951_c2_g1	34.622067	222.627927	-2.68487081539	0.0	0.0	down
TRINITY_DN47346_c1_g1	601.1366	12.967113	5.53476364213	0.0	0.0	up
TRINITY_DN51680_c0_g1	808.236184	2122.817198	-1.39313129567	0.0	0.0	down
TRINITY_DN46212_c1_g3	656.3101	35.63287	4.20309704187	0.0	0.0	up
TRINITY_DN46937_c0_g1	1.856014	413.86819	-7.80081996392	0.0	0.0	down
TRINITY_DN47392_c2_g2	2635.698859	9511.769175	-1.85152816013	0.0	0.0	down
TRINITY_DN45198_c1_g1	2060.015873	6160.14339	-1.58030847918	0.0	0.0	down
TRINITY_DN43499_c0_g2	0.0001	3744.5636	-25.1582942577	0.0	0.0	down
TRINITY_DN48977_c0_g2	27.558742	241.536298	-3.13165807453	0.0	0.0	down
TRINITY_DN41316_c4_g1	547.67204	1406.4533	-1.36067751583	0.0	0.0	down
TRINITY_DN44241_c0_g1	836.35867	40.25424	4.37690911445	0.0	0.0	up
TRINITY_DN53378_c3_g2	14.802121	197.642177	-3.73901503211	0.0	0.0	down
TRINITY_DN53421_c0_g1	249.548	13.31928	4.22772933952	0.0	0.0	up
TRINITY_DN53014_c1_g1	42.388176	396.82525	-3.22677003494	0.0	0.0	down
TRINITY_DN48034_c2_g3	0.87324	907.713898	-10.0216437148	0.0	0.0	down
TRINITY_DN49619_c2_g1	78.964356	764.2989	-3.27486347187	0.0	0.0	down
TRINITY_DN37950_c0_g2	839.979	2417.54	-1.52511459519	0.0	0.0	down
TRINITY_DN47039_c0_g1	22.340051	482.500095	-4.43282484198	0.0	0.0	down
TRINITY_DN51372_c0_g5	5405.02	18074.2	-1.74155993061	0.0	0.0	down
TRINITY_DN49910_c1_g2	59.6096204636	255.811673001	-2.10146500491	0.0	0.0	down
TRINITY_DN49890_c0_g5	367.301845	1179.46951	-1.68310007649	0.0	0.0	down
TRINITY_DN41692_c0_g1	17.642135	351.20584	-4.31521976748	0.0	0.0	down
TRINITY_DN50651_c0_g1	2238.94614861	177.666852982	3.65557337844	0.0	0.0	up
TRINITY_DN47849_c2_g1	81.09131	1265.14289	-3.96360920832	0.0	0.0	down
TRINITY_DN50797_c0_g1	34.752409	310.922809	-3.16137156279	0.0	0.0	down
TRINITY_DN42964_c0_g2	53.929065	1401.64498	-4.69991414669	0.0	0.0	down
TRINITY_DN44136_c1_g1	35.3656382153	395.82995	-3.4844605745	0.0	0.0	down
TRINITY_DN51393_c0_g1	29.028974	492.617225	-4.08490158705	0.0	0.0	down
TRINITY_DN43725_c2_g2	1733.4639	89.707887	4.27227915141	0.0	0.0	up
TRINITY_DN41755_c0_g1	1068.3047	50.42996	4.40489829747	0.0	0.0	up
TRINITY_DN42809_c0_g1	4.243761	224.72944	-5.72670191368	0.0	0.0	down
TRINITY_DN48837_c0_g2	1004.8922	4223.4078	-2.07136681199	0.0	0.0	down
TRINITY_DN45001_c0_g2	221.2521049	791.631634838	-1.83913808543	0.0	0.0	down
TRINITY_DN45872_c0_g1	915.654	95.661503	3.25879218351	0.0	0.0	up
TRINITY_DN53663_c8_g2	550.935	29.8605	4.20557188984	0.0	0.0	up
TRINITY_DN40181_c0_g1	19.1231189	517.623019	-4.75851203116	0.0	0.0	down
TRINITY_DN41755_c0_g4	2487.34	9700.19	-1.96340927979	0.0	0.0	down
TRINITY_DN42674_c0_g1	0.0001	1751.78267	-24.0623204663	0.0	0.0	down
TRINITY_DN50388_c2_g2	10.7983502049	452.881189	-5.39024980015	0.0	0.0	down
TRINITY_DN44161_c0_g4	1345.16	100.939	3.7362221801	0.0	0.0	up
TRINITY_DN43323_c4_g4	468.05235	37.4339	3.64425263277	0.0	0.0	up
TRINITY_DN40490_c0_g1	0.0422622	835.73566	-14.2713912049	0.0	0.0	down
TRINITY_DN47126_c0_g1	0.483318	5080.98342	-13.3598474105	0.0	0.0	down
TRINITY_DN53672_c2_g1	19.514262	284.469118	-3.86567123353	0.0	0.0	down
TRINITY_DN45476_c1_g1	2291.045551	107.31613	4.41606730311	0.0	0.0	up
TRINITY_DN44524_c6_g6	6146.17	13082.0	-1.08982354272	0.0	0.0	down
TRINITY_DN39659_c0_g1	1224.9513	94.8871	3.69036861869	0.0	0.0	up
TRINITY_DN39862_c0_g1	1337.21976	75.089504	4.15448150647	0.0	0.0	up
TRINITY_DN53705_c4_g2	162.41137	673.76801	-2.0525992966	0.0	0.0	down
TRINITY_DN50205_c1_g1	29.258952	565.33394	-4.27215331132	0.0	0.0	down
TRINITY_DN44311_c1_g2	100.67799	436.87042	-2.11745710684	0.0	0.0	down
TRINITY_DN45920_c0_g2	14.96745	1539.485	-6.68447554949	0.0	0.0	down
TRINITY_DN46314_c0_g6	786.929812	34.6475	4.50541180116	0.0	0.0	up
TRINITY_DN49476_c2_g1	65.562561	479.943057	-2.87191913187	0.0	0.0	down
TRINITY_DN38602_c0_g1	1521.32	77.3374	4.29801357311	0.0	0.0	up
TRINITY_DN51145_c0_g2	571.9699204	2084.70486014	-1.86583196659	0.0	0.0	down
TRINITY_DN41338_c0_g1	11.1528	206.432	-4.21018876617	0.0	0.0	down
TRINITY_DN47306_c0_g2	796.844869	65.909041	3.59575060141	0.0	0.0	up
TRINITY_DN49920_c3_g1	55.8256570854	261.873354001	-2.22986903858	0.0	0.0	down
TRINITY_DN50968_c0_g1	9.1484098829	322.487079	-5.13957654209	0.0	0.0	down
TRINITY_DN40035_c0_g1	1107.5585	92.779147	3.57743850982	0.0	0.0	up
TRINITY_DN50250_c2_g2	53.3896229	1455.7466015	-4.76905608148	0.0	0.0	down
TRINITY_DN53789_c10_g3	600.22868	6.693333	6.4866436533	0.0	0.0	up
TRINITY_DN51114_c3_g1	23.6544276373	336.100774	-3.8287117073	0.0	0.0	down
TRINITY_DN50031_c1_g2	633.27222	36.550684	4.11485548376	0.0	0.0	up
TRINITY_DN53145_c2_g5	36.0641	658.71	-4.19100812601	0.0	0.0	down
TRINITY_DN51075_c2_g4	871.536	3364.749	-1.948866725	0.0	0.0	down
TRINITY_DN52052_c0_g5	95.38532	4.582128	4.37967758408	0.0	0.0	up
TRINITY_DN48994_c1_g1	188.457817	651.705488	-1.78997850644	0.0	0.0	down
TRINITY_DN51372_c0_g3	1241.84469	5762.05966	-2.21409984245	0.0	0.0	down
TRINITY_DN42419_c0_g2	34.357615	355.99543	-3.37315692347	0.0	0.0	down
TRINITY_DN45530_c0_g1	454.606098	1246.258401	-1.4549142884	0.0	0.0	down
TRINITY_DN53588_c5_g4	1313.21291	16.403934	6.32291518357	0.0	0.0	up
TRINITY_DN45006_c0_g1	341.029343	1225.974475	-1.84596115946	0.0	0.0	down
TRINITY_DN51596_c0_g1	186.78344	421.26737	-1.17336962069	0.0	0.0	down
TRINITY_DN51462_c0_g1	69.573133	254.078606	-1.86867270792	0.0	0.0	down
TRINITY_DN52033_c1_g1	92.709781142	241.066332093	-1.37863671436	0.0	0.0	down
TRINITY_DN41712_c2_g1	838.671	45.2101	4.21338795681	0.0	0.0	up
TRINITY_DN51301_c0_g1	1942.09569	4946.483464	-1.34878896781	0.0	0.0	down
TRINITY_DN44281_c0_g2	1352.60389	137.047724	3.30298913385	0.0	0.0	up
TRINITY_DN52875_c1_g1	956.2211	64.47058	3.89063137293	0.0	0.0	up
TRINITY_DN46673_c1_g3	587.291875767	1756.915833	-1.58089549336	0.0	0.0	down
TRINITY_DN52637_c1_g3	1912.89	5212.71	-1.4462796859	0.0	0.0	down
TRINITY_DN44209_c0_g1	1062.03299	111.463411	3.25218646774	0.0	0.0	up
TRINITY_DN53146_c1_g1	168.561995	3.68201278797	5.51664084672	0.0	0.0	up
TRINITY_DN37415_c0_g1	654.995	1374.84	-1.06970793285	0.0	0.0	down
TRINITY_DN43510_c1_g5	39.1945789	373.665692	-3.2530220787	0.0	0.0	down
TRINITY_DN42163_c0_g1	750.9403	57.673034	3.70272939234	0.0	0.0	up
TRINITY_DN52664_c0_g1	121.021564	2.13906580322	5.82213945985	0.0	0.0	up
TRINITY_DN43176_c1_g3	1081.8393	81.68619	3.72725020753	0.0	0.0	up
TRINITY_DN44829_c0_g1	1085.400038	251.611865	2.10895500369	0.0	0.0	up
TRINITY_DN44780_c1_g1	1964.89	43.514	5.49682509654	0.0	0.0	up
TRINITY_DN36168_c0_g1	344.402	16.9596	4.34391947194	0.0	0.0	up
TRINITY_DN51211_c1_g2	510.474981	1446.207108	-1.50236201242	0.0	0.0	down
TRINITY_DN43885_c0_g1	1925.013	113.4734	4.08444213744	0.0	0.0	up
TRINITY_DN40143_c0_g1	0.308356	2211.9178	-12.8084132336	0.0	0.0	down
TRINITY_DN46549_c1_g1	221.64662	11.67001	4.24738365989	0.0	0.0	up
TRINITY_DN48080_c0_g2	992.336105	81.148973	3.61218410367	0.0	0.0	up
TRINITY_DN40680_c0_g2	1258.13903	84.949491	3.88854224197	0.0	0.0	up
TRINITY_DN43985_c0_g4	0.2882637	2141.80208	-12.8591483741	0.0	0.0	down
TRINITY_DN51857_c1_g2	2369.29	442.898681	2.41940618875	0.0	0.0	up
TRINITY_DN42636_c2_g1	155.814793	6.75945	4.52678253592	0.0	0.0	up
TRINITY_DN47951_c0_g3	358.083114	14.626622	4.61362596315	0.0	0.0	up
TRINITY_DN43227_c0_g1	48.3714	294.401266	-2.60555767634	0.0	0.0	down
TRINITY_DN50388_c2_g1	1.6990829	108.920566	-6.00237632937	0.0	0.0	down
TRINITY_DN46383_c1_g2	179.97596	9.745306	4.20695291709	0.0	0.0	up
TRINITY_DN53737_c4_g1	24.80632	104.068781	-2.06875771425	0.0	0.0	down
TRINITY_DN53670_c1_g1	257.867101	704.42932	-1.4498272347	0.0	0.0	down
TRINITY_DN45781_c3_g2	541.34887	22.5616	4.58461734449	0.0	0.0	up
TRINITY_DN46967_c2_g3	88.43798	3.402342	4.70006600147	0.0	0.0	up
TRINITY_DN37134_c0_g1	1837.526	101.385	4.17984853821	0.0	0.0	up
TRINITY_DN49683_c0_g1	46.0376	205.2628	-2.15658765898	0.0	0.0	down
TRINITY_DN43112_c1_g5	1083.3	90.7477	3.57742793742	0.0	0.0	up
TRINITY_DN52033_c1_g2	879.721312	1856.440635	-1.07742071353	0.0	0.0	down
TRINITY_DN45289_c0_g2	5.308967	152.442762	-4.84369266858	0.0	0.0	down
TRINITY_DN52747_c1_g1	73.944497	250.161536746	-1.75834529682	0.0	0.0	down
TRINITY_DN50920_c1_g2	1077.9773189	2544.48550991	-1.23904715212	0.0	0.0	down
TRINITY_DN42012_c0_g1	706.933254	31.753291	4.47659597788	0.0	0.0	up
TRINITY_DN43024_c0_g1	138.098	670.90235	-2.28041037113	0.0	0.0	down
TRINITY_DN47340_c1_g1	598.8216	49.31338	3.60207521612	0.0	0.0	up
TRINITY_DN47609_c3_g1	924.593873553	42.52282	4.44251062233	0.0	0.0	up
TRINITY_DN46912_c2_g1	1368.92946	80.2022	4.09326248588	0.0	0.0	up
TRINITY_DN40042_c0_g1	17.505	912.032	-5.7032454775	0.0	0.0	down
TRINITY_DN44610_c0_g3	1060.894899	3280.16868	-1.62848826811	0.0	0.0	down
TRINITY_DN46763_c1_g3	333.4061	12.24557	4.76694866578	0.0	0.0	up
TRINITY_DN53525_c4_g1	0.104406	149.116929	-10.4800237153	0.0	0.0	down
TRINITY_DN42948_c0_g1	17.417913	472.583621	-4.76192595178	0.0	0.0	down
TRINITY_DN47243_c2_g3	962.53308	102.165704	3.23592514427	0.0	0.0	up
TRINITY_DN44928_c0_g1	218.621923	10.6399025	4.36088124333	0.0	0.0	up
TRINITY_DN45697_c2_g2	1055.63083	108.840729	3.2778149609	0.0	0.0	up
TRINITY_DN40478_c0_g3	528.562448	14.6725	5.17088731836	0.0	0.0	up
TRINITY_DN52759_c7_g1	579.876264	20.1446	4.84728002173	0.0	0.0	up
TRINITY_DN44500_c3_g1	361.29142	7.977761	5.50103528021	0.0	0.0	up
TRINITY_DN50638_c2_g2	62.4068	267.405808	-2.09925565841	0.0	0.0	down
TRINITY_DN44122_c0_g1	824.47349	46.445011	4.14987756664	0.0	0.0	up
TRINITY_DN45033_c3_g3	0.0759595	551.312491	-12.8253522592	0.0	0.0	down
TRINITY_DN47051_c0_g5	392.02375	31.581163	3.63380485426	0.0	0.0	up
TRINITY_DN50212_c0_g1	5.521866	99.603311	-4.17296591761	0.0	0.0	down
TRINITY_DN44179_c5_g2	1439.89295	103.25626	3.80166040329	0.0	0.0	up
TRINITY_DN49049_c1_g1	33.949652	133.300234	-1.97321062164	0.0	0.0	down
TRINITY_DN49877_c0_g2	914.555	60.4042	3.92034916312	0.0	0.0	up
TRINITY_DN52042_c0_g1	52.87378	242.949185806	-2.20003022232	0.0	0.0	down
TRINITY_DN45888_c0_g1	0.558484	276.083224	-8.94937156137	0.0	0.0	down
TRINITY_DN43321_c0_g1	1583.03376	123.034	3.6855630636	0.0	0.0	up
TRINITY_DN51680_c0_g3	374.10034	1654.590245	-2.14497679937	0.0	0.0	down
TRINITY_DN50688_c7_g1	10.849684	239.316526	-4.4631950961	0.0	0.0	down
TRINITY_DN43249_c1_g1	145.007407	344.1408398	-1.2468725142	0.0	0.0	down
TRINITY_DN40264_c0_g1	3.87006	354.4528	-6.51709378286	0.0	0.0	down
TRINITY_DN46305_c0_g2	192.6376	679.20682	-1.81796162192	0.0	0.0	down
TRINITY_DN47934_c0_g3	1208.261	133.2186	3.18106469824	0.0	0.0	up
TRINITY_DN42755_c2_g3	4170.44	160.692	4.69782959065	0.0	0.0	up
TRINITY_DN43112_c1_g3	2797.8	232.955	3.58616963452	0.0	0.0	up
TRINITY_DN41456_c0_g4	789.10272	78.850283	3.32302527456	0.0	0.0	up
TRINITY_DN42924_c1_g1	190.9404084	33.4077409	2.51486811711	0.0	0.0	up
TRINITY_DN47519_c0_g1	183.5644972	560.0123905	-1.60917169043	0.0	0.0	down
TRINITY_DN43483_c0_g1	176.46487	2.491505	6.14621972599	0.0	0.0	up
TRINITY_DN41569_c0_g1	6.51929	270.5295	-5.37492725907	0.0	0.0	down
TRINITY_DN46963_c0_g3	380.06359	17.11581	4.47283934785	0.0	0.0	up
TRINITY_DN51458_c0_g1	196.4468292	8.67345852322	4.50138769181	0.0	0.0	up
TRINITY_DN50616_c2_g2	0.915419	220.056	-7.90922275701	0.0	0.0	down
TRINITY_DN44422_c1_g5	950.93987	32.5063	4.87056286218	0.0	0.0	up
TRINITY_DN46208_c1_g1	2987.091	8529.53	-1.51372505818	0.0	0.0	down
TRINITY_DN51605_c0_g1	4.64978	296.859464419	-5.99647384129	0.0	0.0	down
TRINITY_DN52853_c1_g1	12.3890055	106.1961176	-3.09959873586	0.0	0.0	down
TRINITY_DN53839_c6_g2	178.69875	7.526461	4.56941407452	0.0	0.0	up
TRINITY_DN40716_c0_g1	739.5463	2219.2689	-1.58537210719	0.0	0.0	down
TRINITY_DN50161_c0_g1	7.6918726	171.92124	-4.48226911567	0.0	0.0	down
TRINITY_DN48387_c1_g3	573.611664	47.692322	3.58824543039	0.0	0.0	up
TRINITY_DN50506_c1_g3	1564.8	4261.1	-1.44524763385	0.0	0.0	down
TRINITY_DN47546_c1_g3	919.44083	51.672478	4.15328875768	0.0	0.0	up
TRINITY_DN53702_c1_g2	152.95894	343.296246	-1.16630965064	0.0	0.0	down
TRINITY_DN49964_c2_g1	116.013	5.84392	4.31120623882	0.0	0.0	up
TRINITY_DN47941_c1_g1	450.039962	1562.402983	-1.79564159019	0.0	0.0	down
TRINITY_DN50434_c0_g2	99.41863	391.194173	-1.97629675288	0.0	0.0	down
TRINITY_DN42127_c0_g4	485.1864	1102.3149	-1.18392540298	0.0	0.0	down
TRINITY_DN46579_c3_g5	856.325471	47.069	4.18531013057	0.0	0.0	up
TRINITY_DN49810_c1_g1	25.410937	381.1417173	-3.90680604558	0.0	0.0	down
TRINITY_DN47228_c1_g4	61.002196	484.423428	-2.9893355554	0.0	0.0	down
TRINITY_DN49407_c0_g1	749.975	65.063	3.5269332545	0.0	0.0	up
TRINITY_DN53813_c3_g1	41.7303	96.7024708	-1.2124574596	0.0	0.0	down
TRINITY_DN37941_c0_g1	1782.22	179.494	3.3116679118	0.0	0.0	up
TRINITY_DN48126_c0_g1	7.761086	153.263552	-4.30361229531	0.0	0.0	down
TRINITY_DN51806_c2_g3	1207.5137	80.17487	3.91274563781	0.0	0.0	up
TRINITY_DN31810_c0_g1	0.535368	369.71009	-9.43164779343	0.0	0.0	down
TRINITY_DN53422_c1_g1	120.236445	13.3358470001	3.17249289635	0.0	0.0	up
TRINITY_DN50031_c1_g6	393.358	1027.72	-1.38553242893	0.0	0.0	down
TRINITY_DN39531_c0_g1	1541.06586	199.06171	2.95264087214	0.0	0.0	up
TRINITY_DN50467_c0_g1	36.4421532	155.4960021	-2.09319737922	0.0	0.0	down
TRINITY_DN42741_c5_g3	862.43549	2335.07257	-1.43697893446	0.0	0.0	down
TRINITY_DN49460_c0_g5	741.5562	44.74343	4.05080827199	0.0	0.0	up
TRINITY_DN51802_c0_g1	21.87171	145.2763747	-2.73166218205	0.0	0.0	down
TRINITY_DN49951_c1_g1	15.21297	226.282513	-3.8947513578	0.0	0.0	down
TRINITY_DN49910_c1_g3	908.8432	54.2168	4.0672195424	0.0	0.0	up
TRINITY_DN44347_c0_g2	7.583274	132.034062277	-4.12194550372	0.0	0.0	down
TRINITY_DN46163_c0_g4	1337.07794	71.3424	4.22818000449	0.0	0.0	up
TRINITY_DN46945_c1_g6	245.47207	8.16435	4.91007704168	0.0	0.0	up
TRINITY_DN43144_c2_g1	876.89615	67.201234	3.70584636553	0.0	0.0	up
TRINITY_DN50205_c1_g3	8.30916	221.241	-4.73477232024	0.0	0.0	down
TRINITY_DN48115_c0_g2	232.511	7.69348	4.91751883931	0.0	0.0	up
TRINITY_DN51578_c1_g1	594.44244	59.70355	3.31564849779	0.0	0.0	up
TRINITY_DN43008_c4_g1	0.2289896	266.594092528	-10.1851470196	0.0	0.0	down
TRINITY_DN48250_c0_g1	180.2490636	4.277324	5.39713946137	0.0	0.0	up
TRINITY_DN51694_c1_g1	11.8887022	155.923626681	-3.71317641159	0.0	0.0	down
TRINITY_DN52707_c3_g1	1568.71353	3630.7455	-1.21068388765	0.0	0.0	down
TRINITY_DN50307_c0_g5	461.0473	29.81822	3.9506487244	0.0	0.0	up
TRINITY_DN53312_c1_g1	536.61031	13.5193843	5.31077341866	0.0	0.0	up
TRINITY_DN46409_c1_g3	1252.94951	63.382537	4.30509906211	0.0	0.0	up
TRINITY_DN50743_c1_g2	9.3247	164.477	-4.14068473459	0.0	0.0	down
TRINITY_DN45383_c1_g5	2062.264419	119.4026	4.1103231669	0.0	0.0	up
TRINITY_DN48696_c0_g1	2.13881300088	226.082721001	-6.72389657274	0.0	0.0	down
TRINITY_DN51196_c1_g1	53.583019	159.3177368	-1.57205911705	0.0	0.0	down
TRINITY_DN49266_c0_g4	432.20455	867.57643	-1.00527659879	0.0	0.0	down
TRINITY_DN43252_c0_g1	287.87009	17.3764	4.05021677498	0.0	0.0	up
TRINITY_DN48180_c0_g1	47.1219298	161.7937336	-1.77968520346	0.0	0.0	down
TRINITY_DN50147_c0_g1	82.00533	1.3091428	5.96902330314	0.0	0.0	up
TRINITY_DN53283_c1_g3	112.78	21.4206	2.3964404518	0.0	0.0	up
TRINITY_DN45078_c0_g1	6.12784	117.257	-4.2581516125	0.0	0.0	down
TRINITY_DN47759_c0_g3	1339.035	126.2059	3.40734240908	0.0	0.0	up
TRINITY_DN49660_c0_g1	256.742	16.9653	3.91966047654	0.0	0.0	up
TRINITY_DN51271_c1_g2	574.133287	31.999108	4.16528210782	0.0	0.0	up
TRINITY_DN48196_c0_g1	17.9669275	80.8417135	-2.16975618442	0.0	0.0	down
TRINITY_DN50057_c0_g2	537.18	45.0552	3.57564006417	0.0	0.0	up
TRINITY_DN52637_c1_g1	4381.91966	10550.01894	-1.26761065025	0.0	0.0	down
TRINITY_DN49260_c0_g1	106.5708	2.8427989	5.22835634281	0.0	0.0	up
TRINITY_DN44213_c0_g1	344.012	10.980424	4.96945322161	0.0	0.0	up
TRINITY_DN52730_c0_g1	298.7886	12.6214152	4.56517951509	0.0	0.0	up
TRINITY_DN52241_c0_g2	314.620073	5.38376	5.86885281032	0.0	0.0	up
TRINITY_DN48710_c1_g5	1016.132266	85.408169	3.57257032883	0.0	0.0	up
TRINITY_DN49460_c0_g3	612.296781	1628.90833	-1.41160241206	0.0	0.0	down
TRINITY_DN46324_c2_g1	160.61256	10.992456	3.86899905396	0.0	0.0	up
TRINITY_DN47539_c0_g1	0.195370082175	193.82745	-9.95434762713	0.0	0.0	down
TRINITY_DN49770_c1_g6	911.101	41.1498	4.46865366883	0.0	0.0	up
TRINITY_DN53458_c0_g1	46.4106238107	1.5224388	4.92999894907	0.0	0.0	up
TRINITY_DN44993_c1_g4	50.8496	1134.07	-4.47912945715	0.0	0.0	down
TRINITY_DN52759_c7_g2	779.965	25.1708	4.95358641089	0.0	0.0	up
TRINITY_DN53786_c3_g1	881.6338	8.18538	6.75098633039	0.0	0.0	up
TRINITY_DN49547_c0_g1	221.7782	13.06785	4.08502385569	0.0	0.0	up
TRINITY_DN52737_c2_g1	1.541649	121.005961	-6.29445997681	0.0	0.0	down
TRINITY_DN49217_c2_g1	2.18365830545	87.6103018998	-5.32628149414	0.0	0.0	down
TRINITY_DN52637_c1_g2	110.55939922	272.25418952	-1.30013256844	0.0	0.0	down
TRINITY_DN53698_c5_g3	1693.06	4658.48	-1.46022619797	0.0	0.0	down
TRINITY_DN48552_c1_g1	1177.891	94.37998	3.64158136486	0.0	0.0	up
TRINITY_DN46848_c1_g1	753.39644	56.886808	3.72724317944	0.0	0.0	up
TRINITY_DN50086_c4_g4	758.14	67.6751	3.48576726527	0.0	0.0	up
TRINITY_DN53339_c1_g1	64.89896	1815.417298	-4.80596203956	0.0	0.0	down
TRINITY_DN53107_c2_g1	170.17994	2.68414572365	5.98645418049	0.0	0.0	up
TRINITY_DN44772_c1_g1	568.871	29.8592	4.25185411914	0.0	0.0	up
TRINITY_DN52311_c2_g2	33.139296	138.4395665	-2.0626414692	0.0	0.0	down
TRINITY_DN38444_c0_g1	918.87902	71.063	3.69270442821	0.0	0.0	up
TRINITY_DN40577_c0_g1	0.187504	1453.84006451	-12.9206595753	0.0	0.0	down
TRINITY_DN50625_c0_g1	233.144693	9.793054	4.57332294044	0.0	0.0	up
TRINITY_DN47351_c0_g2	443.255215	31.54545	3.81263376858	0.0	0.0	up
TRINITY_DN53789_c10_g1	880.398	15.0904	5.86645291498	0.0	0.0	up
TRINITY_DN50794_c2_g4	1060.72033	83.844418	3.66118577597	0.0	0.0	up
TRINITY_DN48587_c0_g3	656.618	1.37268	8.90191514638	0.0	0.0	up
TRINITY_DN44209_c0_g3	357.767825	773.658121	-1.11267253336	0.0	0.0	down
TRINITY_DN39823_c0_g1	1.293506	198.159705	-7.25923306968	0.0	0.0	down
TRINITY_DN52408_c1_g3	774.141	2877.65	-1.89422286796	0.0	0.0	down
TRINITY_DN51596_c0_g3	554.092	1395.12	-1.33219177689	0.0	0.0	down
TRINITY_DN35129_c0_g1	0.148659	486.2687	-11.6755312078	0.0	0.0	down
TRINITY_DN50316_c1_g1	270.9577619	783.792256606	-1.53240334466	0.0	0.0	down
TRINITY_DN52773_c0_g2	153.6245097	534.557231012	-1.79893600852	0.0	0.0	down
TRINITY_DN47941_c1_g3	603.884982	1749.54757	-1.53463619163	0.0	0.0	down
TRINITY_DN51803_c1_g1	824.74739	41.7769	4.30317495904	0.0	0.0	up
TRINITY_DN49799_c0_g2	130.78	5.14317	4.66834027751	0.0	0.0	up
TRINITY_DN49653_c2_g1	60.4824797	2.60093164	4.53941690262	0.0	0.0	up
TRINITY_DN51505_c1_g3	165.5938	6.478264	4.67589758611	0.0	0.0	up
TRINITY_DN45850_c0_g1	252.396876	984.824662	-1.96417283656	0.0	0.0	down
TRINITY_DN49696_c1_g4	70.19847	1.7193543	5.35150081626	0.0	0.0	up
TRINITY_DN47724_c0_g1	98.5956	2.471113	5.31829037587	0.0	0.0	up
TRINITY_DN47526_c0_g2	136.208	4.29807	4.9859786512	0.0	0.0	up
TRINITY_DN42846_c0_g1	590.66969	62.0661	3.25047418213	0.0	0.0	up
TRINITY_DN42870_c4_g1	168.993	734.699	-2.1201898223	0.0	0.0	down
TRINITY_DN47392_c2_g1	259.126738978	657.424376	-1.34316705652	0.0	0.0	down
TRINITY_DN40170_c0_g1	484.34	35.0483	3.7886037813	0.0	0.0	up
TRINITY_DN50480_c2_g1	340.800821	4.65456188	6.19413962324	0.0	0.0	up
TRINITY_DN47371_c0_g1	51.674456572	305.445906	-2.56339368667	0.0	0.0	down
TRINITY_DN48630_c1_g2	87.557	2.29915	5.25105002591	0.0	0.0	up
TRINITY_DN47928_c0_g2	468.98583	1640.03975	-1.80611454345	0.0	0.0	down
TRINITY_DN52462_c0_g2	46.792565	1.49093048	4.97199442076	0.0	0.0	up
TRINITY_DN41257_c0_g4	864.63518	47.7817	4.17756144863	0.0	0.0	up
TRINITY_DN49485_c1_g2	18.2644712	69.488771249	-1.92773988548	0.0	0.0	down
TRINITY_DN41122_c0_g1	216.862813	14.119814	3.94098969584	0.0	0.0	up
TRINITY_DN53018_c1_g1	193.4086	1038.416377	-2.42466119013	0.0	0.0	down
TRINITY_DN53262_c2_g4	357.663	14.6928	4.60541961928	0.0	0.0	up
TRINITY_DN43176_c1_g2	483.15776	1571.7946	-1.70184646259	0.0	0.0	down
TRINITY_DN49949_c1_g3	248.15087	10.938287	4.50375878622	0.0	0.0	up
TRINITY_DN51075_c2_g8	145.994	560.335	-1.94038053087	0.0	0.0	down
TRINITY_DN45295_c0_g1	62.188888	309.89177	-2.31703571516	0.0	0.0	down
TRINITY_DN53588_c5_g1	812.85563	12.15553	6.06331443668	0.0	0.0	up
TRINITY_DN43811_c2_g3	786.7992	34.8307	4.49756411824	0.0	0.0	up
TRINITY_DN45939_c0_g5	1543.552	5102.713	-1.72501041416	0.0	0.0	down
TRINITY_DN41089_c1_g2	0.544924	749.56046	-10.4257741035	0.0	0.0	down
TRINITY_DN53527_c1_g1	114.16156	1.2898104	6.4677741366	0.0	0.0	up
TRINITY_DN53614_c1_g1	37.603405	141.3870547	-1.91071482463	0.0	0.0	down
TRINITY_DN53529_c1_g1	42.945214	3.4116394	3.65396028885	0.0	0.0	up
TRINITY_DN53648_c1_g1	1.3837685	74.5918289	-5.75234309025	0.0	0.0	down
TRINITY_DN44161_c0_g2	398.394829	894.788698	-1.16734811201	0.0	0.0	down
TRINITY_DN49080_c0_g1	71.3408904187	188.007462555	-1.39798880017	0.0	0.0	down
TRINITY_DN46942_c0_g1	19.73559	138.0594	-2.80641756483	0.0	0.0	down
TRINITY_DN42236_c0_g1	1735.23355	73.417566	4.56286075625	0.0	0.0	up
TRINITY_DN41755_c0_g2	1479.496936	4796.092105	-1.69675265604	0.0	0.0	down
TRINITY_DN50844_c0_g5	57.1271	1.63192	5.12953305447	0.0	0.0	up
TRINITY_DN46883_c0_g3	0.0001	2362.35	-24.493719391	0.0	0.0	down
TRINITY_DN44573_c3_g2	29.4932387	201.425212305	-2.77178811527	0.0	0.0	down
TRINITY_DN47228_c1_g2	266.048359	710.845315	-1.41784714836	0.0	0.0	down
TRINITY_DN43112_c1_g1	953.59428	2543.2074	-1.41520163228	0.0	0.0	down
TRINITY_DN52624_c0_g4	589.17246	51.6534	3.51175477494	0.0	0.0	up
TRINITY_DN42870_c4_g3	358.25	1966.15	-2.45633478125	0.0	0.0	down
TRINITY_DN44960_c1_g2	174.50133	11.077423	3.9775438286	0.0	0.0	up
TRINITY_DN44870_c1_g1	282.85602	46.99889	2.58936928672	0.0	0.0	up
TRINITY_DN51580_c4_g2	411.795	100.4515	2.03542720554	0.0	0.0	up
TRINITY_DN53644_c6_g3	2103.79	5291.17	-1.33059606862	0.0	0.0	down
TRINITY_DN53835_c6_g1	542.497309	76.386899	2.82821885107	0.0	0.0	up
TRINITY_DN37371_c0_g1	0.104655	304.13596	-11.504859451	0.0	0.0	down
TRINITY_DN44841_c0_g2	0.251535	294.498	-10.1932829624	0.0	0.0	down
TRINITY_DN43946_c2_g1	734.587615	95.083217	2.94967195205	0.0	0.0	up
TRINITY_DN44311_c1_g5	58.2007	195.04	-1.74466162093	0.0	0.0	down
TRINITY_DN39919_c0_g1	592.927	23.1458	4.67903216074	0.0	0.0	up
TRINITY_DN51211_c1_g1	416.73089	968.35392	-1.21641838586	0.0	0.0	down
TRINITY_DN48677_c0_g2	11.794184	232.51029	-4.30114705378	0.0	0.0	down
TRINITY_DN47894_c0_g1	85.7906	2.306684	5.21692729829	0.0	0.0	up
TRINITY_DN43615_c0_g1	127.5	5.67317	4.49019834097	0.0	0.0	up
TRINITY_DN49376_c2_g3	129.4460937	2.42678588541	5.73716079385	0.0	0.0	up
TRINITY_DN51555_c1_g1	62.9424	2.13618	4.88092706735	0.0	0.0	up
TRINITY_DN49689_c0_g1	14.0737856	115.267705	-3.03390601874	0.0	0.0	down
TRINITY_DN39174_c1_g1	205.40587	10.081	4.3487667496	0.0	0.0	up
TRINITY_DN43249_c1_g3	937.664863	2744.485285	-1.54939132729	0.0	0.0	down
TRINITY_DN45506_c0_g2	915.0272	45.39509	4.33320646239	0.0	0.0	up
TRINITY_DN43986_c0_g2	1.728993	273.71436	-7.30659528713	0.0	0.0	down
TRINITY_DN38023_c0_g1	5.78145	134.029	-4.53497001262	0.0	0.0	down
TRINITY_DN52529_c0_g1	493.1469755	1134.5928383	-1.20208507196	0.0	0.0	down
TRINITY_DN52737_c3_g1	15.053051	134.508867	-3.15957344853	0.0	0.0	down
TRINITY_DN43670_c1_g4	83.8329	1.26427	6.05114003057	0.0	0.0	up
TRINITY_DN48309_c0_g1	7.30569090615	42.77713274	-2.54974716333	0.0	0.0	down
TRINITY_DN44871_c1_g2	56.66214	329.9081	-2.54160720464	0.0	0.0	down
TRINITY_DN48521_c1_g2	127.085	648.107	-2.35043825893	0.0	0.0	down
TRINITY_DN48025_c1_g2	93.52243	3.173785	4.88103611112	0.0	0.0	up
TRINITY_DN45689_c1_g1	1296.0678	62.79449	4.36735940719	0.0	0.0	up
TRINITY_DN48100_c0_g1	6.999325	216.937825	-4.95392201284	0.0	0.0	down
TRINITY_DN48909_c0_g2	1134.31	2274.65	-1.00382960124	0.0	0.0	down
TRINITY_DN51356_c0_g3	60.0305	3.48434	4.10673837105	0.0	0.0	up
TRINITY_DN47934_c0_g2	5120.806	884.582535	2.53330224073	0.0	0.0	up
TRINITY_DN49300_c0_g1	827.037	90.06287	3.19894751681	0.0	0.0	up
TRINITY_DN38955_c0_g1	89.96205	407.345802	-2.17886559837	0.0	0.0	down
TRINITY_DN48950_c0_g6	427.169	998.233	-1.22456964456	0.0	0.0	down
TRINITY_DN44610_c0_g2	169.861	685.516	-2.01283569053	0.0	0.0	down
TRINITY_DN49155_c1_g1	195.12304	10.09703	4.27238124283	0.0	0.0	up
TRINITY_DN52777_c0_g1	2.772818	42.775498	-3.94735982079	0.0	0.0	down
TRINITY_DN48114_c0_g1	1.826216	144.0646853	-6.30171550598	0.0	0.0	down
TRINITY_DN53165_c1_g2	139.194214	25.780918	2.43272370192	0.0	0.0	up
TRINITY_DN46578_c0_g3	144.020424	364.772504	-1.34072356603	0.0	0.0	down
TRINITY_DN53634_c2_g1	97.5018	462.439	-2.2457623152	0.0	0.0	down
TRINITY_DN49945_c1_g6	82.932437	323.91843	-1.96562216336	0.0	0.0	down
TRINITY_DN45549_c0_g6	570.63267	29.2485805	4.28612383257	0.0	0.0	up
TRINITY_DN46476_c2_g1	27.312092	410.763009	-3.91069453825	0.0	0.0	down
TRINITY_DN41770_c1_g2	124.482	4.42514	4.81407023551	0.0	0.0	up
TRINITY_DN45946_c1_g1	268.3107	652.356959	-1.28175701033	0.0	0.0	down
TRINITY_DN42850_c0_g1	1.69653309731	124.7342184	-6.20012390893	0.0	0.0	down
TRINITY_DN46351_c0_g1	249.35193	8.19995	4.92642444659	0.0	0.0	up
TRINITY_DN43031_c0_g4	93.11926	4.3405369	4.4231341814	0.0	0.0	up
TRINITY_DN48363_c2_g1	70.756347	4.51905	3.96876814209	0.0	0.0	up
TRINITY_DN50565_c0_g2	131.3170332	5.062711	4.69700011912	0.0	0.0	up
TRINITY_DN44845_c1_g2	107.955	5.5589	4.27948682453	0.0	0.0	up
TRINITY_DN51653_c1_g1	66.1072911498	13.5861561966	2.28267205351	0.0	0.0	up
TRINITY_DN50261_c0_g1	0.583614	302.857806	-9.01941038953	0.0	0.0	down
TRINITY_DN49396_c1_g3	187.6	848.607	-2.17743675135	0.0	0.0	down
TRINITY_DN47102_c2_g1	1.9159337	120.69966068	-5.97723017192	0.0	0.0	down
TRINITY_DN38172_c0_g1	3.20271	913.754	-8.1563688359	0.0	0.0	down
TRINITY_DN43887_c0_g3	428.679209	27.23649	3.97628574939	0.0	0.0	up
TRINITY_DN50032_c0_g3	450.931587583	1214.650957	-1.42956132061	0.0	0.0	down
TRINITY_DN43353_c0_g2	103.89626	4.067026	4.67502569781	0.0	0.0	up
TRINITY_DN52450_c0_g3	95.597	3.48638	4.77716361411	0.0	0.0	up
TRINITY_DN41316_c4_g5	2200.65	6325.98	-1.52335928309	0.0	0.0	down
TRINITY_DN52590_c0_g2	35.15515	1.31999	4.73513714504	0.0	0.0	up
TRINITY_DN42086_c0_g1	277.32666	5.89463	5.55604124262	0.0	0.0	up
TRINITY_DN52408_c1_g2	510.7469526	1166.0140197	-1.19090453887	0.0	0.0	down
TRINITY_DN44445_c0_g1	174.527905	7.059843	4.62767781441	0.0	0.0	up
TRINITY_DN45895_c1_g2	710.039	64.1902	3.4674733079	0.0	0.0	up
TRINITY_DN43828_c0_g5	137.13421	5.4790308	4.64552399208	0.0	0.0	up
TRINITY_DN50560_c1_g6	1109.8803	4194.20757	-1.91799417065	0.0	0.0	down
TRINITY_DN49732_c1_g1	141.2804	4.058065	5.12162554888	0.0	0.0	up
TRINITY_DN41612_c0_g2	24.04999794	139.287042609	-2.53395237973	0.0	0.0	down
TRINITY_DN46911_c0_g1	66.406098	3.309363	4.32669027587	0.0	0.0	up
TRINITY_DN51009_c0_g1	1128.747	95.7365	3.55950927907	0.0	0.0	up
TRINITY_DN40237_c0_g1	0.1787761	209.82784	-10.1968365122	0.0	0.0	down
TRINITY_DN46140_c0_g1	254.0034	10.07561	4.65590871803	0.0	0.0	up
TRINITY_DN42936_c0_g1	744.718049	289.96225	1.36082923424	0.0	0.0	up
TRINITY_DN45551_c0_g1	125.90984	9.208296	3.77331301599	0.0	0.0	up
TRINITY_DN47144_c0_g1	2.969247	104.204991	-5.13318345788	0.0	0.0	down
TRINITY_DN46365_c0_g1	12.20091	295.721115	-4.59917659831	0.0	0.0	down
TRINITY_DN46208_c1_g6	775.771	3237.62	-2.06123091529	0.0	0.0	down
TRINITY_DN51171_c1_g1	1338.24	570.173	1.2308652436	0.0	0.0	up
TRINITY_DN50973_c0_g3	620.985	1669.83	-1.42707090862	0.0	0.0	down
TRINITY_DN47675_c3_g1	79.728754	259.5975441	-1.70310470694	0.0	0.0	down
TRINITY_DN45070_c1_g1	58.546162	0.7610412	6.26545622947	0.0	0.0	up
TRINITY_DN51145_c1_g2	398.35619	1390.060233	-1.8030165	0.0	0.0	down
TRINITY_DN52630_c0_g1	26.6667983837	77.531328	-1.53973475113	0.0	0.0	down
TRINITY_DN51855_c0_g1	32.3602372	113.2808274	-1.80760962013	0.0	0.0	down
TRINITY_DN52974_c2_g1	532.9471	15.542559	5.09969637856	0.0	0.0	up
TRINITY_DN45939_c0_g3	1149.985	3121.94	-1.4408277674	0.0	0.0	down
TRINITY_DN50416_c1_g3	38.7574388414	106.190064	-1.45410363903	0.0	0.0	down
TRINITY_DN41429_c0_g2	0.234421	224.873672	-9.90579723061	0.0	0.0	down
TRINITY_DN45356_c0_g2	95.8272	12.2226	2.97088400589	0.0	0.0	up
TRINITY_DN47126_c0_g2	0.426824	1664.06	-11.9287785322	0.0	0.0	down
TRINITY_DN48417_c0_g1	32.534564	106.1570063	-1.70615446618	0.0	0.0	down
TRINITY_DN50674_c0_g3	217.3445	34.34827	2.66167424546	0.0	0.0	up
TRINITY_DN51312_c0_g1	93.35715554	318.7803669	-1.77173026916	0.0	0.0	down
TRINITY_DN52678_c3_g1	44.992678	1.16454	5.27185814016	0.0	0.0	up
TRINITY_DN50900_c1_g2	162.059078	3.818815	5.40725099634	0.0	0.0	up
TRINITY_DN50197_c1_g1	14.3804917	48.131186	-1.7428589677	0.0	0.0	down
TRINITY_DN51145_c1_g6	405.414925	35.980644	3.49410628733	0.0	0.0	up
TRINITY_DN50032_c0_g1	383.58484	993.61331	-1.37313879595	0.0	0.0	down
TRINITY_DN41316_c3_g2	755.859	66.0003	3.517572648	0.0	0.0	up
TRINITY_DN50032_c0_g5	757.71901	1956.56201	-1.36858598635	0.0	0.0	down
TRINITY_DN52716_c2_g3	3.742613	71.014152	-4.24598877856	0.0	0.0	down
TRINITY_DN52967_c2_g2	73.806762	171.1501942	-1.2134380256	0.0	0.0	down
TRINITY_DN53771_c4_g1	86.81701	16.133674	2.42790272668	0.0	0.0	up
TRINITY_DN42529_c2_g1	94.675151	4.01248	4.56041971078	0.0	0.0	up
TRINITY_DN38818_c0_g1	104.977	5.98684	4.13213474981	0.0	0.0	up
TRINITY_DN47403_c0_g2	79.103752	1.48349699	5.73667222061	0.0	0.0	up
TRINITY_DN53800_c3_g1	3197.55	6797.93	-1.0881285875	0.0	0.0	down
TRINITY_DN44784_c0_g2	371.05257	1103.6904	-1.57264002886	0.0	0.0	down
TRINITY_DN41844_c1_g1	142.016952	634.084087	-2.15861102257	0.0	0.0	down
TRINITY_DN52072_c0_g1	4.128678	35.156429	-3.09003672607	0.0	0.0	down
TRINITY_DN41833_c0_g4	102.503	4.14383	4.62855750622	0.0	0.0	up
TRINITY_DN46812_c0_g2	149.53803	6.916419	4.43434335134	0.0	0.0	up
TRINITY_DN41316_c3_g1	1060.63099	95.979922	3.46604635668	0.0	0.0	up
TRINITY_DN48026_c2_g2	172.201124	454.138664	-1.39903830911	0.0	0.0	down
TRINITY_DN39628_c0_g1	50.972162	567.814139	-3.47763732169	0.0	0.0	down
TRINITY_DN53698_c5_g2	36.5308	102.286	-1.48542344209	0.0	0.0	down
TRINITY_DN53822_c6_g1	42.6402205	123.003738	-1.5284153551	0.0	0.0	down
TRINITY_DN44094_c0_g4	1332.31	59.7077	4.47986899974	0.0	0.0	up
TRINITY_DN51630_c0_g2	347.10736	23.3246	3.8954577109	0.0	0.0	up
TRINITY_DN51927_c1_g2	0.796808941211	49.8411712	-5.96696032354	0.0	0.0	down
TRINITY_DN43288_c0_g2	201.50927	11.55572852	4.12416608723	0.0	0.0	up
TRINITY_DN49032_c0_g4	6.355933	52.1770063	-3.03723834873	0.0	0.0	down
TRINITY_DN50754_c0_g1	56.9396053867	1.82702133525	4.96186710827	0.0	0.0	up
TRINITY_DN48925_c0_g2	40.26637	139.757	-1.79527322028	0.0	0.0	down
TRINITY_DN53818_c5_g1	36.178862	6.64858000043	2.44402888022	0.0	0.0	up
TRINITY_DN47050_c0_g3	732.547	29.0164	4.65798088173	0.0	0.0	up
TRINITY_DN43877_c1_g2	0.35709962	93.97203	-8.03976100546	0.0	0.0	down
TRINITY_DN53248_c2_g1	29.02749	295.25279	-3.3464589595	0.0	0.0	down
TRINITY_DN52844_c0_g1	118.271	4.34305	4.76724399647	0.0	0.0	up
TRINITY_DN41729_c0_g1	0.265392	334.11237	-10.2979927993	0.0	0.0	down
TRINITY_DN41249_c1_g4	487.327	14.7632	5.0448127842	0.0	0.0	up
TRINITY_DN44209_c0_g5	1621.04	3665.26	-1.1769958509	0.0	0.0	down
TRINITY_DN44406_c1_g2	1796.09525	95.12399	4.2389108199	0.0	0.0	up
TRINITY_DN44758_c0_g1	0.5975155	46.1659730003	-6.27170994501	0.0	0.0	down
TRINITY_DN46756_c3_g1	53.90605	1.788844	4.91334771439	0.0	0.0	up
TRINITY_DN50207_c1_g3	18.1213	151.539	-3.06393077135	0.0	0.0	down
TRINITY_DN53835_c6_g2	1573.2176	571.8082	1.46011501713	0.0	0.0	up
TRINITY_DN48786_c1_g5	436.1574	905.175492	-1.05334865641	0.0	0.0	down
TRINITY_DN46501_c0_g1	0.580351352	66.938698	-6.8497700893	0.0	0.0	down
TRINITY_DN46869_c5_g2	86.06719	251.550435	-1.54731241216	0.0	0.0	down
TRINITY_DN53689_c0_g1	8.40696508	81.76435	-3.2818149664	0.0	0.0	down
TRINITY_DN47550_c0_g2	156.6522	4.273138	5.19612531135	0.0	0.0	up
TRINITY_DN49955_c3_g1	1276.95143	94.8353	3.75113567646	0.0	0.0	up
TRINITY_DN45559_c0_g3	118.572677	10.4704	3.50138314072	0.0	0.0	up
TRINITY_DN47398_c0_g1	85.07285	1.4933367	5.83208739703	0.0	0.0	up
TRINITY_DN53255_c3_g2	29.3659412	71.9507392	-1.29286563084	0.0	0.0	down
TRINITY_DN40288_c0_g1	1.93850172	67.2746853031	-5.11704981697	0.0	0.0	down
TRINITY_DN48583_c0_g1	13.6494337705	65.7182819174	-2.26745366019	0.0	0.0	down
TRINITY_DN49869_c2_g1	856.22961	279.14626	1.61697650043	0.0	0.0	up
TRINITY_DN49795_c2_g1	120.290301	1.0128976	6.8918881819	0.0	0.0	up
TRINITY_DN43234_c1_g2	540.00268	42.33845	3.67292620858	0.0	0.0	up
TRINITY_DN50560_c1_g4	279.064	1063.96	-1.93077598315	0.0	0.0	down
TRINITY_DN48786_c0_g1	146.945212	392.4767232	-1.41732874236	0.0	0.0	down
TRINITY_DN52232_c2_g2	198.214	7.27465	4.76803721616	0.0	0.0	up
TRINITY_DN48109_c0_g2	1653.698407	4141.921737	-1.3246041464	0.0	0.0	down
TRINITY_DN49088_c1_g3	95.63682	3.867937	4.62792995824	0.0	0.0	up
TRINITY_DN48961_c1_g1	79.024354	188.744055	-1.25606196191	0.0	0.0	down
TRINITY_DN50927_c1_g1	55.7808678	1.1536691	5.59546899014	0.0	0.0	up
TRINITY_DN49104_c3_g2	4.41228	56.8221	-3.68685589955	0.0	0.0	down
TRINITY_DN42640_c0_g1	606.940147	1654.14001	-1.44645519432	0.0	0.0	down
TRINITY_DN48986_c0_g1	87.917784	432.424972	-2.29822291111	0.0	0.0	down
TRINITY_DN52857_c0_g1	31.1217129366	70.3876460081	-1.17740077009	0.0	0.0	down
TRINITY_DN51510_c0_g3	4.738592	51.990423	-3.45571554001	0.0	0.0	down
TRINITY_DN42672_c2_g3	65.98229	2.800148	4.55850386235	0.0	0.0	up
TRINITY_DN47690_c2_g1	136.2776	13.50628	3.33484616861	0.0	0.0	up
TRINITY_DN52628_c3_g1	31.277021	233.70892	-2.90153778483	0.0	0.0	down
TRINITY_DN44406_c1_g4	333.76835	15.9009	4.39166682554	0.0	0.0	up
TRINITY_DN48081_c1_g1	9.74500776	94.00455	-3.26999534826	0.0	0.0	down
TRINITY_DN44256_c0_g1	59.4353	156.2	-1.39400251282	0.0	0.0	down
TRINITY_DN53145_c2_g2	45.824041	924.50363	-4.33450239064	0.0	0.0	down
TRINITY_DN48369_c2_g2	2114.63	5148.28	-1.28368526479	0.0	0.0	down
TRINITY_DN47675_c2_g2	400.836628	1385.92168	-1.78975947993	0.0	0.0	down
TRINITY_DN41685_c0_g1	50.662472	2.141525	4.56420704858	0.0	0.0	up
TRINITY_DN53549_c1_g1	6.1506751	28.9798067	-2.23623129701	0.0	0.0	down
TRINITY_DN43213_c0_g1	114.14145	7.61017	3.90675030357	0.0	0.0	up
TRINITY_DN53740_c6_g2	33.7671	2.532524	3.73697043633	0.0	0.0	up
TRINITY_DN47346_c1_g2	59.60027	1.250151	5.57514459934	0.0	0.0	up
TRINITY_DN45380_c1_g1	1.7322315	64.041826	-5.20831078981	0.0	0.0	down
TRINITY_DN46998_c1_g2	5.34149355802	67.76541	-3.66523395412	0.0	0.0	down
TRINITY_DN46309_c1_g2	2.028772	68.876738	-5.08533817381	0.0	0.0	down
TRINITY_DN53258_c4_g2	25.548788	0.3990834	6.00042077231	0.0	0.0	up
TRINITY_DN50499_c1_g1	24.051534	0.566663372936	5.40749314649	0.0	0.0	up
TRINITY_DN45916_c2_g2	69.7031	3.43101	4.34451758456	0.0	0.0	up
TRINITY_DN53644_c6_g2	1951.76	5056.0	-1.37322080206	0.0	0.0	down
TRINITY_DN53824_c1_g1	42.898	2.667002	4.00761957576	0.0	0.0	up
TRINITY_DN47978_c0_g1	78.6152	4.57303	4.10358599131	0.0	0.0	up
TRINITY_DN53123_c1_g3	55.19416	1.22891600028	5.48905741388	0.0	0.0	up
TRINITY_DN50222_c2_g1	391.74548	18.193393	4.42843009839	0.0	0.0	up
TRINITY_DN49861_c0_g1	105.38756	1.801336	5.87049346067	0.0	0.0	up
TRINITY_DN52324_c2_g1	121.08164	3.21007	5.23723155324	0.0	0.0	up
TRINITY_DN48371_c2_g2	543.023717	32.033308	4.08337051583	0.0	0.0	up
TRINITY_DN49619_c2_g6	0.9315276	48.0129139	-5.68768017042	0.0	0.0	down
TRINITY_DN53285_c3_g3	97.3286513	198.724263	-1.02983155882	0.0	0.0	down
TRINITY_DN49391_c0_g1	48.655779	1.0345593	5.55552292196	0.0	0.0	up
TRINITY_DN51307_c0_g1	24.155323	1.346125	4.16545685563	0.0	0.0	up
TRINITY_DN44930_c0_g2	2.8675943	89.600314	-4.96559095341	0.0	0.0	down
TRINITY_DN45495_c1_g4	69.9558	2.507454	4.80214853595	0.0	0.0	up
TRINITY_DN49738_c0_g3	43.6432	1.33755	5.02809215846	0.0	0.0	up
TRINITY_DN49630_c2_g2	0.077221	200.40807	-11.3416597464	0.0	0.0	down
TRINITY_DN53834_c10_g3	65.9696	5.32844	3.63001623322	0.0	0.0	up
TRINITY_DN53134_c1_g2	200.57315	9.0442348	4.4709862335	0.0	0.0	up
TRINITY_DN51289_c2_g3	1141.665396	2513.22	-1.13839708445	0.0	0.0	down
TRINITY_DN51986_c1_g1	14.117623	72.85559	-2.3675424695	0.0	0.0	down
TRINITY_DN43529_c0_g1	52.182409	0.667426	6.28881184875	0.0	0.0	up
TRINITY_DN46486_c2_g3	221.29701	14.371717	3.94467962157	0.0	0.0	up
TRINITY_DN41249_c2_g4	811.525	25.61374	4.98564571031	0.0	0.0	up
TRINITY_DN45469_c0_g3	0.368754	564.49	-10.5800736095	0.0	0.0	down
TRINITY_DN43432_c0_g1	50.229653	1.3909929	5.17435234741	0.0	0.0	up
TRINITY_DN42841_c0_g1	0.200735	531.73885	-11.3712099756	0.0	0.0	down
TRINITY_DN51026_c0_g1	62.9178084	314.6993222	-2.32243374765	0.0	0.0	down
TRINITY_DN51812_c0_g1	92.8819518	2.3763698	5.28856702454	0.0	0.0	up
TRINITY_DN51677_c1_g2	493.699118	26.5325	4.21779954401	0.0	0.0	up
TRINITY_DN43227_c0_g2	50.18517	635.4324	-3.66240564559	0.0	0.0	down
TRINITY_DN51499_c1_g1	1765.06961	4109.54221	-1.21925261024	0.0	0.0	down
TRINITY_DN44993_c1_g3	0.0001	1383.76	-23.7220904072	0.0	0.0	down
TRINITY_DN43404_c0_g1	112.257956	1.95398471	5.84425470753	0.0	0.0	up
TRINITY_DN45906_c1_g1	96.588188	19.974526	2.27368550115	0.0	0.0	up
TRINITY_DN52562_c2_g3	229.263	5.83639	5.29578344125	0.0	0.0	up
TRINITY_DN45956_c0_g1	25.22417	157.53627	-2.642805319	0.0	0.0	down
TRINITY_DN47658_c0_g1	81.0916	5.604091	3.85500019061	0.0	0.0	up
TRINITY_DN50122_c0_g2	109.68814	0.922313	6.89393539505	0.0	0.0	up
TRINITY_DN42755_c2_g5	142.928	5.95742	4.58445708882	0.0	0.0	up
TRINITY_DN43714_c1_g1	48.252474	2.13054565	4.50130804534	0.0	0.0	up
TRINITY_DN47051_c0_g2	40.5192403	1.5627099002	4.6964852372	0.0	0.0	up
TRINITY_DN48449_c1_g1	4.0695	74.587632	-4.19601297151	0.0	0.0	down
TRINITY_DN52643_c2_g1	38.43154	0.78840848	5.60720368406	0.0	0.0	up
TRINITY_DN45609_c0_g2	45.20752	0.94137087	5.58565575542	0.0	0.0	up
TRINITY_DN52116_c0_g1	5.1928203	41.762913	-3.00763213841	0.0	0.0	down
TRINITY_DN52841_c0_g1	17.44004	0.703637	4.63142819144	0.0	0.0	up
TRINITY_DN45714_c1_g4	2738.75406	5610.37022	-1.03457625737	0.0	0.0	down
TRINITY_DN48966_c0_g1	21.9112	0.678964	5.01218960566	0.0	0.0	up
TRINITY_DN53790_c4_g1	108.322252	19.878881	2.446021184	0.0	0.0	up
TRINITY_DN39304_c0_g1	0.118594	109.311	-9.84819185005	0.0	0.0	down
TRINITY_DN53668_c1_g1	23.972819	0.3667662	6.03039506653	0.0	0.0	up
TRINITY_DN47554_c0_g1	1.18269	51.0381912	-5.43143332342	0.0	0.0	down
TRINITY_DN45689_c0_g1	574.27584	1316.575346	-1.19697431403	0.0	0.0	down
TRINITY_DN47660_c0_g1	86.46762	3.64516	4.56810593357	0.0	0.0	up
TRINITY_DN52504_c0_g1	78.952596	1.89001972	5.38451351102	0.0	0.0	up
TRINITY_DN43988_c1_g5	420.47549	25.88285	4.02195331804	0.0	0.0	up
TRINITY_DN46794_c0_g1	93.4084192	12.2042	2.9361748627	0.0	0.0	up
TRINITY_DN51824_c1_g1	17.43269	74.2515	-2.09062496524	0.0	0.0	down
TRINITY_DN51043_c4_g2	96.926031	211.63423	-1.12661690864	0.0	0.0	down
TRINITY_DN46402_c1_g3	18.13559	78.5078	-2.11401231661	0.0	0.0	down
TRINITY_DN52758_c0_g2	13.7020563	78.6740515	-2.5214954623	0.0	0.0	down
TRINITY_DN53446_c3_g2	61.442402	5.896633	3.38127130689	0.0	0.0	up
TRINITY_DN48511_c0_g2	5.597098	195.255472	-5.12454016177	0.0	0.0	down
TRINITY_DN53603_c1_g2	0.3059854	20.872658	-6.09200770319	0.0	0.0	down
TRINITY_DN47566_c2_g1	203.25253	12.0687	4.07393112317	0.0	0.0	up
TRINITY_DN39915_c0_g1	166.679422	4.58105	5.18525388278	0.0	0.0	up
TRINITY_DN48369_c2_g1	2415.36484	5445.21963	-1.17274911635	0.0	0.0	down
TRINITY_DN51744_c1_g1	68.159702	154.871127	-1.18407727095	0.0	0.0	down
TRINITY_DN53722_c4_g3	447.7086	1609.5678	-1.84604141266	0.0	0.0	down
TRINITY_DN53269_c1_g1	15.8976494	0.510068	4.96198006296	0.0	0.0	up
TRINITY_DN43823_c0_g1	78.017642	3.212781	4.60190584749	0.0	0.0	up
TRINITY_DN48837_c0_g6	640.54927	2288.686351	-1.83713831515	0.0	0.0	down
TRINITY_DN46985_c2_g1	45.592152	1.56364	4.86580520622	0.0	0.0	up
TRINITY_DN45182_c0_g3	2.03052	404.366665	-7.63767102223	0.0	0.0	down
TRINITY_DN50451_c1_g2	17.13298	63.797248	-1.89671808598	0.0	0.0	down
TRINITY_DN51171_c1_g2	409.2908	96.64579	2.08234744489	0.0	0.0	up
TRINITY_DN41840_c0_g1	67.88678	1.085938	5.96611701506	0.0	0.0	up
TRINITY_DN51872_c0_g1	46.660935	3.3122393	3.8163364042	0.0	0.0	up
TRINITY_DN52700_c0_g2	44.6150974	1.34303140295	5.05396704591	0.0	0.0	up
TRINITY_DN43303_c1_g2	59.036038	15.197245	1.95778609165	0.0	0.0	up
TRINITY_DN50130_c0_g2	14.2631268	60.4414432	-2.08324782125	0.0	0.0	down
TRINITY_DN41023_c1_g4	70.8399	2.86176	4.62958758415	0.0	0.0	up
TRINITY_DN50893_c0_g1	62.397753	1.16149	5.74744543902	0.0	0.0	up
TRINITY_DN51303_c0_g1	235.927	8.032314	4.8763810546	0.0	0.0	up
TRINITY_DN44408_c6_g1	56.6799414	9.158652	2.62963108815	0.0	0.0	up
TRINITY_DN34028_c0_g1	22.57661	149.42992	-2.72656826544	0.0	0.0	down
TRINITY_DN38187_c0_g1	100.376	4.47925	4.48601336104	0.0	0.0	up
TRINITY_DN52388_c0_g1	104.031723148	42.4969727199	1.29159154756	0.0	0.0	up
TRINITY_DN52918_c6_g6	529.971251	17.7574	4.89942183489	0.0	0.0	up
TRINITY_DN44094_c0_g2	116.466634	242.776138	-1.05970992595	0.0	0.0	down
TRINITY_DN47907_c3_g2	1075.94062	286.075137	1.91113243677	0.0	0.0	up
TRINITY_DN49757_c0_g2	581.91343	29.186777	4.31741772981	0.0	0.0	up
TRINITY_DN48461_c0_g1	55.95693	1.00399	5.80050000834	0.0	0.0	up
TRINITY_DN51427_c2_g1	13.4269526257	61.156171	-2.18736617352	0.0	0.0	down
TRINITY_DN52331_c0_g1	51.46787	3.345469	3.94339169677	0.0	0.0	up
TRINITY_DN43962_c4_g3	0.446079	82.230362	-7.52622813765	0.0	0.0	down
TRINITY_DN28980_c0_g2	254.122	7.23586	5.13421297357	0.0	0.0	up
TRINITY_DN46270_c0_g1	0.410679	148.6977	-8.50015543992	0.0	0.0	down
TRINITY_DN43715_c0_g3	101.48785	3.52145	4.84899361137	0.0	0.0	up
TRINITY_DN45710_c0_g1	3.979783	126.732323	-4.99295095054	0.0	0.0	down
TRINITY_DN44225_c3_g1	45.4047	1.66662	4.76784454043	0.0	0.0	up
TRINITY_DN44708_c2_g2	54.7159	2.376471	4.52506742781	0.0	0.0	up
TRINITY_DN40357_c0_g1	48.1957	1.22921	5.29310112158	0.0	0.0	up
TRINITY_DN49111_c0_g2	249.861	24.2902	3.36267945941	0.0	0.0	up
TRINITY_DN49754_c0_g2	26.02699	4.18463	2.63683650274	0.0	0.0	up
TRINITY_DN47951_c0_g7	271.193	19.7429	3.77991411487	0.0	0.0	up
TRINITY_DN49615_c0_g1	55.840139	1.143058	5.61033201835	0.0	0.0	up
TRINITY_DN53247_c2_g1	34.6633602001	0.5746281	5.91463915906	0.0	0.0	up
TRINITY_DN52526_c0_g1	22.0365	0.213081	6.69234933571	0.0	0.0	up
TRINITY_DN51708_c1_g5	64.3312	2.487646	4.69266549514	0.0	0.0	up
TRINITY_DN46116_c0_g1	37.0233	1.18539	4.96499979562	0.0	0.0	up
TRINITY_DN52895_c1_g1	259.8496	5.030123	5.69093934974	0.0	0.0	up
TRINITY_DN48387_c1_g1	1270.72	62.5718	4.34398975429	0.0	0.0	up
TRINITY_DN46565_c0_g3	60.2355	2.46287	4.61220161112	0.0	0.0	up
TRINITY_DN43249_c1_g5	888.43067	2376.8768	-1.41973602348	0.0	0.0	down
TRINITY_DN42209_c0_g4	94.512607	3.76593503588	4.64942676458	0.0	0.0	up
TRINITY_DN47644_c0_g1	51.285438	10.3717	2.30589686264	0.0	0.0	up
TRINITY_DN49113_c0_g1	0.6771969238	33.5576010247	-5.63092035371	0.0	0.0	down
TRINITY_DN43593_c0_g1	1.42904	51.51	-5.17173433573	0.0	0.0	down
TRINITY_DN52844_c1_g4	209.416463	42.370588	2.30523980727	0.0	0.0	up
TRINITY_DN52606_c2_g1	109.406	1.183267	6.53077240035	0.0	0.0	up
TRINITY_DN48937_c1_g1	28.4611	0.891881	4.99599638165	0.0	0.0	up
TRINITY_DN46272_c1_g2	96.1839	3.50293	4.77916136105	0.0	0.0	up
TRINITY_DN35916_c0_g1	89.9658	357.105	-1.98889975569	0.0	0.0	down
TRINITY_DN41584_c1_g2	0.1885609	219.12415	-10.1825022296	0.0	0.0	down
TRINITY_DN49338_c0_g5	0.966894	68.2552	-6.14143741465	0.0	0.0	down
TRINITY_DN47516_c0_g2	135.304042	4.5348363	4.89901065521	0.0	0.0	up
TRINITY_DN36753_c0_g1	743.137	1756.7	-1.24116773004	0.0	0.0	down
TRINITY_DN40909_c0_g1	2.704301	81.1425	-4.907130109	0.0	0.0	down
TRINITY_DN52601_c0_g2	3.62057	68.7343	-4.24674146759	0.0	0.0	down
TRINITY_DN51722_c1_g2	5.4314279	22.850474	-2.07282066063	0.0	0.0	down
TRINITY_DN40755_c0_g1	79.7941	2.91761	4.77342312239	0.0	0.0	up
TRINITY_DN44377_c1_g2	172.02904	3.84767	5.48252324479	0.0	0.0	up
TRINITY_DN46566_c0_g1	8.87538	42.977729	-2.27570845584	0.0	0.0	down
TRINITY_DN51895_c0_g2	114.162828	4.088658	4.80332177586	0.0	0.0	up
TRINITY_DN51763_c1_g1	36.004	0.9715524	5.21172157822	0.0	0.0	up
TRINITY_DN47228_c1_g3	77.115052	266.44677	-1.78876295338	0.0	0.0	down
TRINITY_DN45197_c3_g1	12.3218464353	96.117951792	-2.96358744509	0.0	0.0	down
TRINITY_DN52356_c0_g1	83.829961	201.875789949	-1.26793004178	0.0	0.0	down
TRINITY_DN50447_c0_g4	83.7762	2.89958	4.85262459838	0.0	0.0	up
TRINITY_DN48458_c0_g1	198.0552517	65.0828153535	1.60555439114	0.0	0.0	up
TRINITY_DN48888_c2_g1	33.4438825	1.64724	4.34361966595	0.0	0.0	up
TRINITY_DN52580_c2_g1	63.521183	171.72572	-1.43479644715	0.0	0.0	down
TRINITY_DN43857_c0_g1	81.6681	184.273	-1.17400013122	0.0	0.0	down
TRINITY_DN43777_c2_g1	489.31349	107.515841001	2.1862098203	0.0	0.0	up
TRINITY_DN46213_c4_g3	37.15098	1.11502	5.05825877493	0.0	0.0	up
TRINITY_DN47467_c0_g1	135.9154681	2.7460575	5.62920400913	0.0	0.0	up
TRINITY_DN47235_c0_g3	94.090261	7.3942	3.66957943015	0.0	0.0	up
TRINITY_DN49966_c1_g6	43.4458	1.73777	4.6439076612	0.0	0.0	up
TRINITY_DN47452_c2_g1	152.601654	42.39808	1.84769976033	0.0	0.0	up
TRINITY_DN52410_c1_g1	62.400408	157.112077	-1.3321667158	0.0	0.0	down
TRINITY_DN52713_c1_g1	36.482715	1.022489	5.15705586938	0.0	0.0	up
TRINITY_DN53431_c4_g1	86.081422	20.45498	2.0732497837	0.0	0.0	up
TRINITY_DN53018_c1_g2	60.484917	313.08481	-2.3719061842	0.0	0.0	down
TRINITY_DN46846_c0_g1	2636.9276	5325.13	-1.0139587848	0.0	0.0	down
TRINITY_DN47435_c0_g2	8.7853	103.765408	-3.56209021403	0.0	0.0	down
TRINITY_DN42018_c0_g6	121.269	332.082	-1.45332872448	0.0	0.0	down
TRINITY_DN45246_c1_g1	39.16093	1.15070786306	5.08882150707	0.0	0.0	up
TRINITY_DN52654_c0_g1	37.51829692	7.50345	2.32196835277	0.0	0.0	up
TRINITY_DN46126_c0_g3	98.211109	12.198304	3.00920564644	0.0	0.0	up
TRINITY_DN50028_c1_g2	44.2259	1.11747	5.30658349622	0.0	0.0	up
TRINITY_DN48346_c3_g2	101.740961918	20.4107753935	2.31749774378	0.0	0.0	up
TRINITY_DN45999_c0_g3	215.07379	9.348417	4.52396582189	0.0	0.0	up
TRINITY_DN44697_c0_g1	60.08875	4.143267	3.85825421199	0.0	0.0	up
TRINITY_DN52703_c0_g1	36.5260361	1.88502827136	4.27626713111	0.0	0.0	up
TRINITY_DN50107_c0_g3	75.4615	2.1743	5.11711786218	0.0	0.0	up
TRINITY_DN48511_c0_g4	778.5354	1715.97156	-1.140191097	0.0	0.0	down
TRINITY_DN49396_c1_g2	189.3634	595.195	-1.65220489213	0.0	0.0	down
TRINITY_DN50063_c1_g2	1046.5559	62.572182	4.06398414834	0.0	0.0	up
TRINITY_DN51036_c1_g2	4.840058	67.900746	-3.8103311839	0.0	0.0	down
TRINITY_DN52787_c0_g1	42.9872961	1.8645727	4.52699341345	0.0	0.0	up
TRINITY_DN43635_c1_g1	54.78257	0.971885	5.81678752367	0.0	0.0	up
TRINITY_DN53611_c5_g2	42.16852	1.349202	4.96598812067	0.0	0.0	up
TRINITY_DN42519_c0_g1	57.0401	2.16391	4.7202641092	0.0	0.0	up
TRINITY_DN45270_c0_g1	19.427557	0.185194001448	6.7129233148	0.0	0.0	up
TRINITY_DN46752_c1_g1	66.159821594	13.8703391884	2.25395227607	0.0	0.0	up
TRINITY_DN49974_c1_g1	23.76326	0.2892066206	6.36048837862	0.0	0.0	up
TRINITY_DN42714_c0_g1	16.4528324	146.09823	-3.15053082546	0.0	0.0	down
TRINITY_DN52408_c1_g1	100.626	265.589	-1.40019227478	0.0	0.0	down
TRINITY_DN48364_c2_g2	75.0129969328	171.66737985	-1.19440343799	0.0	0.0	down
TRINITY_DN52620_c0_g1	2.1250468	16.4652354	-2.95385661874	0.0	0.0	down
TRINITY_DN44003_c0_g1	29.66812	3.27156800085	3.18085934636	0.0	0.0	up
TRINITY_DN48066_c1_g1	37.77028	0.420702	6.488308992	0.0	0.0	up
TRINITY_DN50592_c4_g1	121.014489	8.79979	3.78156688533	0.0	0.0	up
TRINITY_DN50954_c0_g1	21.83516	0.471292	5.5338881001	0.0	0.0	up
TRINITY_DN42792_c5_g1	40.1153817	1.707433	4.55425465154	0.0	0.0	up
TRINITY_DN43751_c1_g1	45.492153	1.0742249	5.40424974139	0.0	0.0	up
TRINITY_DN50757_c2_g1	17.69096	0.411293	5.42670200967	0.0	0.0	up
TRINITY_DN49945_c1_g1	74.5865265	186.1238337	-1.31927586151	0.0	0.0	down
TRINITY_DN44257_c1_g1	40.36009	1.3025977	4.95346590202	0.0	0.0	up
TRINITY_DN50046_c1_g1	37.9649	0.95087	5.3192742841	0.0	0.0	up
TRINITY_DN53421_c0_g2	40.2572	0.466863	6.43010376597	0.0	0.0	up
TRINITY_DN52046_c2_g3	69.63491	159.79999	-1.19838466057	0.0	0.0	down
TRINITY_DN52919_c0_g1	28.25393	0.477962	5.88541182152	0.0	0.0	up
TRINITY_DN35743_c0_g1	145.7424	5.73296	4.66799663013	0.0	0.0	up
TRINITY_DN51279_c1_g1	270.774223	8.5031762	4.99294476116	0.0	0.0	up
TRINITY_DN47169_c1_g1	186.28	1156.09	-2.63370902163	0.0	0.0	down
TRINITY_DN43093_c0_g1	91.50848	3.60685	4.66509411135	0.0	0.0	up
TRINITY_DN42238_c0_g1	10.120072	204.974313	-4.34015166585	0.0	0.0	down
TRINITY_DN53619_c0_g2	199.74907	5.714282	5.12747274091	0.0	0.0	up
TRINITY_DN45552_c0_g1	308.403337	64.940361	2.24763106603	0.0	0.0	up
TRINITY_DN53362_c1_g1	17.6640743	73.377124	-2.05451221397	0.0	0.0	down
TRINITY_DN40907_c0_g1	1.285688	356.7909	-8.11639442539	0.0	0.0	down
TRINITY_DN52561_c0_g1	62.67465	2.138253	4.87337756527	0.0	0.0	up
TRINITY_DN50928_c0_g1	25.112201	1.17221	4.42108552643	0.0	0.0	up
TRINITY_DN44937_c0_g3	12.500686762	53.86922	-2.10745382005	0.0	0.0	down
TRINITY_DN48557_c1_g1	40.300435455	1.1879747	5.08421941061	0.0	0.0	up
TRINITY_DN47087_c1_g4	54.7771	6.133163	3.15886969029	0.0	0.0	up
TRINITY_DN53293_c0_g2	38.752539168	9.346486	2.0517948809	0.0	0.0	up
TRINITY_DN44960_c1_g1	70.8221	3.92224	4.17444990164	0.0	0.0	up
TRINITY_DN48144_c1_g1	31.060504	1.121535	4.7915346909	0.0	0.0	up
TRINITY_DN45476_c0_g1	726.7237	42.00143	4.11289660393	0.0	0.0	up
TRINITY_DN43816_c1_g1	211.7522874	459.888881671	-1.11890776538	0.0	0.0	down
TRINITY_DN50891_c0_g1	27.6421	0.56467	5.61331542744	0.0	0.0	up
TRINITY_DN53711_c4_g1	6.20123127	32.435144	-2.38693124409	0.0	0.0	down
TRINITY_DN48608_c0_g2	57.171082	7.199186	2.98937989672	0.0	0.0	up
TRINITY_DN49143_c0_g1	40.344769	0.665486	5.92182950313	0.0	0.0	up
TRINITY_DN44359_c0_g1	73.8427	2.9958	4.62344208734	0.0	0.0	up
TRINITY_DN43578_c0_g2	102.436	6.40511	3.99935566613	0.0	0.0	up
TRINITY_DN53477_c2_g2	75.1244	9.91008	2.92231295457	0.0	0.0	up
TRINITY_DN45426_c1_g1	40.158432	3.241482	3.63097747311	0.0	0.0	up
TRINITY_DN40617_c0_g1	97.5039	5.30254	4.20070442155	0.0	0.0	up
TRINITY_DN53302_c1_g1	27.694869	0.4036586536	6.10033908377	0.0	0.0	up
TRINITY_DN53493_c6_g3	200.369	1.92264	6.70342685558	0.0	0.0	up
TRINITY_DN44565_c0_g2	38.494	2.712044	3.82718110274	0.0	0.0	up
TRINITY_DN53825_c3_g1	2.127038	567.15068	-8.05874246199	0.0	0.0	down
TRINITY_DN52194_c0_g1	38.36664	0.5553655	6.11027105675	0.0	0.0	up
TRINITY_DN43750_c1_g2	384.178761	886.03938	-1.20559305773	0.0	0.0	down
TRINITY_DN52422_c0_g1	41.94978	4.5721214	3.19772762873	0.0	0.0	up
TRINITY_DN48826_c0_g1	21.4791816	91.8223878	-2.09590692439	0.0	0.0	down
TRINITY_DN50207_c1_g1	0.191538	127.623	-9.38004199458	0.0	0.0	down
TRINITY_DN49955_c3_g3	1355.71	95.8224	3.82254184613	0.0	0.0	up
TRINITY_DN41398_c0_g1	22.4618635	81.341247	-1.85650948539	0.0	0.0	down
TRINITY_DN42982_c0_g2	109.383	7.25659	3.91395296616	0.0	0.0	up
TRINITY_DN44784_c0_g1	298.834	1244.05	-2.05762826445	0.0	0.0	down
TRINITY_DN41510_c0_g2	104.17352	1.5592	6.06203879779	0.0	0.0	up
TRINITY_DN50120_c2_g1	60.867184	9.9977726	2.60598600324	0.0	0.0	up
TRINITY_DN48720_c1_g1	29.2512	2.1662	3.75525745622	0.0	0.0	up
TRINITY_DN52801_c2_g1	123.546395	2.3673298	5.70564839783	0.0	0.0	up
TRINITY_DN41865_c0_g1	7.75449	67.2817	-3.11711035266	0.0	0.0	down
TRINITY_DN49602_c1_g1	17.302575	0.3447471	5.64930453217	0.0	0.0	up
TRINITY_DN50381_c2_g2	139.91443	8.03396	4.12228967312	0.0	0.0	up
TRINITY_DN52400_c0_g1	0.5341963	65.163603	-6.93055258128	0.0	0.0	down
TRINITY_DN53380_c2_g1	30.6500762	126.4000014	-2.04403391374	0.0	0.0	down
TRINITY_DN52016_c0_g2	61.5249920933	8.1118067775	2.92307737428	0.0	0.0	up
TRINITY_DN43021_c1_g2	2.760456	41.32091	-3.90389351592	0.0	0.0	down
TRINITY_DN53252_c3_g3	5.371735	29.944937	-2.47885205691	0.0	0.0	down
TRINITY_DN48759_c3_g2	101.32067	3.923411602	4.69067601669	0.0	0.0	up
TRINITY_DN52658_c1_g3	30.223681	1.64561	4.19898500875	0.0	0.0	up
TRINITY_DN50900_c0_g2	5.631819	63.559927	-3.4964445944	0.0	0.0	down
TRINITY_DN44097_c1_g2	62.9821	1.24506	5.66065468857	0.0	0.0	up
TRINITY_DN38054_c0_g1	183.06	26.7172	2.77647586137	0.0	0.0	up
TRINITY_DN52336_c0_g1	34.494327	0.296803993	6.86070480178	0.0	0.0	up
TRINITY_DN37956_c0_g1	1577.13	3720.99	-1.23838492949	0.0	0.0	down
TRINITY_DN51857_c1_g4	503.773291	70.5403	2.83625501893	0.0	0.0	up
TRINITY_DN44607_c2_g1	54.868692	0.9812359	5.80523935593	0.0	0.0	up
TRINITY_DN45919_c0_g1	33.2321	0.626155	5.72991382258	0.0	0.0	up
TRINITY_DN46316_c1_g3	215.8285	11.06506	4.28580220501	0.0	0.0	up
TRINITY_DN42379_c2_g1	711.87548	33.649279	4.40297741181	0.0	0.0	up
TRINITY_DN45435_c1_g4	41.89347	2.962	3.8220818406	0.0	0.0	up
TRINITY_DN44876_c2_g3	66.0927	4.42224	3.90164170443	0.0	0.0	up
TRINITY_DN43707_c2_g5	65.81843	2.407006	4.77317997038	0.0	0.0	up
TRINITY_DN50336_c0_g3	171.4588493	369.886544	-1.10922045173	0.0	0.0	down
TRINITY_DN41549_c1_g4	701.509	2454.78	-1.80706021635	0.0	0.0	down
TRINITY_DN48026_c2_g3	1100.2411	2599.416	-1.24036783373	0.0	0.0	down
TRINITY_DN53493_c6_g1	71.58227	0.793968	6.49437762234	0.0	0.0	up
TRINITY_DN44520_c1_g2	443.681524	160.269967	1.46902037291	0.0	0.0	up
TRINITY_DN50468_c1_g1	46.094793	1.0837056	5.41055899711	0.0	0.0	up
TRINITY_DN49020_c0_g1	23.8696	0.640828	5.21909339464	0.0	0.0	up
TRINITY_DN38518_c0_g1	260.3433	13.0631	4.31684607097	0.0	0.0	up
TRINITY_DN53557_c3_g1	72.650592	21.056878	1.78668300294	0.0	0.0	up
TRINITY_DN48584_c1_g1	43.0416025	101.5158556	-1.23790137966	0.0	0.0	down
TRINITY_DN43565_c1_g1	9.41935	67.1122	-2.83287563828	0.0	0.0	down
TRINITY_DN49935_c1_g1	25.2876	0.3462078	6.19064808098	0.0	0.0	up
TRINITY_DN53390_c2_g2	41.52676	9.711985	2.09620321574	0.0	0.0	up
TRINITY_DN48766_c0_g1	15.020505	0.1278461	6.87638135665	0.0	0.0	up
TRINITY_DN53059_c2_g2	15.361726	77.339286	-2.33186112316	0.0	0.0	down
TRINITY_DN43143_c0_g6	88.929488	2.09267	5.40924514822	0.0	0.0	up
TRINITY_DN52117_c0_g1	48.090673	5.38199690017	3.15954365085	0.0	0.0	up
TRINITY_DN41160_c1_g9	66.2391	1.326889	5.64156347768	0.0	0.0	up
TRINITY_DN41666_c2_g2	128.007077	28.65545	2.15934211591	0.0	0.0	up
TRINITY_DN35024_c0_g1	3.742039	67.550259	-4.1740648014	0.0	0.0	down
TRINITY_DN48095_c1_g1	27.229924	0.935912	4.8626762601	0.0	0.0	up
TRINITY_DN51869_c0_g1	35.8507705003	79.8986715795	-1.15616739117	0.0	0.0	down
TRINITY_DN50614_c0_g2	36.506386	1.2716167	4.84341308068	0.0	0.0	up
TRINITY_DN49776_c0_g1	0.502172	43.2311168	-6.42774470662	0.0	0.0	down
TRINITY_DN49055_c0_g2	41.625944	1.37324	4.921827299	0.0	0.0	up
TRINITY_DN43040_c0_g1	51.08487	2.140207	4.57707382056	0.0	0.0	up
TRINITY_DN46351_c1_g1	2.570115	32.6266	-3.66614383333	0.0	0.0	down
TRINITY_DN51188_c1_g1	61.619327	7.5290599	3.03284128328	0.0	0.0	up
TRINITY_DN47134_c3_g2	76.651606	3.0971455	4.62930495375	0.0	0.0	up
TRINITY_DN48648_c0_g1	58.92204113	1.83235920183	5.00703315663	0.0	0.0	up
TRINITY_DN53115_c2_g1	59.595172	8.5384213	2.80315420353	0.0	0.0	up
TRINITY_DN49875_c0_g1	215.01754	9.7641592	4.46081472409	0.0	0.0	up
TRINITY_DN53789_c10_g4	691.773	12.8888	5.74610885196	0.0	0.0	up
TRINITY_DN47690_c2_g2	51.543852	0.605517520485	6.41148784267	0.0	0.0	up
TRINITY_DN42026_c0_g1	52.40726	1.7843767	4.8762745627	0.0	0.0	up
TRINITY_DN41114_c0_g2	5.357454	57.518081	-3.42439608049	0.0	0.0	down
TRINITY_DN51000_c2_g1	10.752037	37.608163	-1.80643583068	0.0	0.0	down
TRINITY_DN50442_c0_g3	30.677309	0.8760937	5.12994294835	0.0	0.0	up
TRINITY_DN49651_c0_g1	35.95455	0.664528	5.75770055413	0.0	0.0	up
TRINITY_DN47904_c1_g2	56.07968	7.6478184	2.87435794555	0.0	0.0	up
TRINITY_DN53786_c3_g2	377.335	6.52208	5.8543699771	0.0	0.0	up
TRINITY_DN45400_c0_g1	1.5835102	33.89699313	-4.41995923773	0.0	0.0	down
TRINITY_DN51497_c2_g2	15.48594131	47.10501228	-1.60492150053	0.0	0.0	down
TRINITY_DN51629_c4_g1	15.532183	0.557334	4.80057463275	0.0	0.0	up
TRINITY_DN51016_c0_g1	30.03477	1.161699	4.69232540077	0.0	0.0	up
TRINITY_DN51256_c0_g1	19.59523	0.64719855014	4.92015032069	0.0	0.0	up
TRINITY_DN50600_c1_g3	448.875	42.5865	3.39784567687	0.0	0.0	up
TRINITY_DN49724_c0_g7	19.3836	0.286961	6.07783805061	0.0	0.0	up
TRINITY_DN42703_c3_g1	344.06333	15.1701	4.50337163811	0.0	0.0	up
TRINITY_DN53280_c0_g1	14.1108	0.0868575	7.34393363868	0.0	0.0	up
TRINITY_DN45440_c0_g1	61.5639	1.087066	5.82357318782	0.0	0.0	up
TRINITY_DN49812_c0_g1	21.6853	3.5938962	2.59309675575	0.0	0.0	up
TRINITY_DN52898_c0_g3	20.06802	0.6907914	4.86050434863	0.0	0.0	up
TRINITY_DN40725_c0_g1	53.020888	246.660085	-2.21789153695	0.0	0.0	down
TRINITY_DN49586_c1_g2	64.6191	21.723972	1.57267274833	0.0	0.0	up
TRINITY_DN52245_c0_g2	30.458355	0.88783	5.10041075787	0.0	0.0	up
TRINITY_DN51745_c0_g1	17.4155	167.76	-3.26795496806	0.0	0.0	down
TRINITY_DN45469_c0_g1	19.8353	238.6092	-3.58850754689	0.0	0.0	down
TRINITY_DN47515_c2_g1	65.2857	4.716522	3.79097172021	0.0	0.0	up
TRINITY_DN48066_c0_g1	105.4814	3.471407	4.92532429262	0.0	0.0	up
TRINITY_DN45621_c1_g1	41.976763	122.36717	-1.54355372406	0.0	0.0	down
TRINITY_DN50973_c0_g1	363.709769	1012.617976	-1.47723041907	0.0	0.0	down
TRINITY_DN52400_c1_g1	18.4633692	89.9511329379	-2.28447561205	0.0	0.0	down
TRINITY_DN42956_c4_g1	194.1825	9.63595	4.33284247109	0.0	0.0	up
TRINITY_DN35993_c0_g1	1.39857	188.469121	-7.07423189567	0.0	0.0	down
TRINITY_DN49453_c2_g1	37.977414	1.857597	4.35363221876	0.0	0.0	up
TRINITY_DN40434_c1_g1	30.5025689	104.073677	-1.77060256341	0.0	0.0	down
TRINITY_DN42011_c0_g1	34.6904	1.18946	4.86615781409	0.0	0.0	up
TRINITY_DN49552_c3_g1	32.08843	0.932839	5.10428128817	0.0	0.0	up
TRINITY_DN49461_c1_g1	31.3259	0.802083	5.28746061356	0.0	0.0	up
TRINITY_DN51791_c0_g2	40.7677	114.2094	-1.48618292514	0.0	0.0	down
TRINITY_DN43815_c0_g1	1.778871	92.4936	-5.70031974499	0.0	0.0	down
TRINITY_DN46736_c0_g4	58.80999	1.80863	5.02309204088	0.0	0.0	up
TRINITY_DN47248_c1_g4	22.649792	0.20731	6.77156428208	0.0	0.0	up
TRINITY_DN44924_c0_g2	84.9663	5.22334	4.02384622125	0.0	0.0	up
TRINITY_DN51939_c2_g1	16.13789	93.98679	-2.54200603667	0.0	0.0	down
TRINITY_DN44325_c1_g2	30.364669328	0.736347	5.36586405841	0.0	0.0	up
TRINITY_DN50877_c0_g2	53.9124	1.927134	4.80608833937	0.0	0.0	up
TRINITY_DN46556_c6_g1	39.64153	0.548307	6.17588494345	0.0	0.0	up
TRINITY_DN44948_c0_g1	14.523432	85.091518	-2.55063291624	0.0	0.0	down
TRINITY_DN45540_c1_g1	135.0137	698.011	-2.37014396546	0.0	0.0	down
TRINITY_DN45218_c0_g1	38.1252800278	0.723418032366	5.71977456393	0.0	0.0	up
TRINITY_DN48800_c0_g1	27.10942	0.463742	5.86932804308	0.0	0.0	up
TRINITY_DN43332_c0_g1	71.2524	5.04341	3.82046719147	0.0	0.0	up
TRINITY_DN51806_c2_g4	31.29377	0.650032	5.58922092074	0.0	0.0	up
TRINITY_DN49718_c0_g1	35.89252	2.60627	3.7836247631	0.0	0.0	up
TRINITY_DN45686_c0_g1	34.168834	0.4770817	6.16230085871	0.0	0.0	up
TRINITY_DN50626_c1_g1	0.351437	65.4475722	-7.54092977647	0.0	0.0	down
TRINITY_DN40303_c0_g1	92.0484	187.3191	-1.02503346179	0.0	0.0	down
TRINITY_DN40804_c0_g1	27.81727	1.647238	4.07785991806	0.0	0.0	up
TRINITY_DN44602_c0_g1	53.3795378	1.3941788	5.25879931333	0.0	0.0	up
TRINITY_DN53683_c1_g1	30.55721	2.372636	3.68695013503	0.0	0.0	up
TRINITY_DN50893_c0_g3	124.503286	2.75772	5.49656402653	0.0	0.0	up
TRINITY_DN52303_c0_g3	212.737	15.8104	3.75012520077	0.0	0.0	up
TRINITY_DN41223_c0_g1	84.817927	2.57832	5.03986598761	0.0	0.0	up
TRINITY_DN50934_c0_g1	83.3581	4.36786	4.25432387391	0.0	0.0	up
TRINITY_DN45457_c0_g3	32.955782	0.9352025	5.13910900752	0.0	0.0	up
TRINITY_DN49694_c1_g2	941.08061	46.709483	4.33253092297	0.0	0.0	up
TRINITY_DN45697_c0_g1	11.0774	79.9636	-2.85172412126	0.0	0.0	down
TRINITY_DN46126_c0_g1	60.8491102938	7.931216	2.93962218926	0.0	0.0	up
TRINITY_DN41510_c0_g1	83.7099	0.805056	6.70016530268	0.0	0.0	up
TRINITY_DN47631_c2_g1	41.76214	1.1769586	5.14906016223	0.0	0.0	up
TRINITY_DN50972_c0_g1	25.281378	0.652063	5.27691993249	0.0	0.0	up
TRINITY_DN50840_c3_g1	30.7533	74.8963	-1.28415322099	0.0	0.0	down
TRINITY_DN44993_c1_g2	22.1507	332.44	-3.90766978493	0.0	0.0	down
TRINITY_DN39282_c0_g2	1.48811	141.957	-6.57582900756	0.0	0.0	down
TRINITY_DN49673_c0_g3	16.14775	0.43039216	5.22953754795	0.0	0.0	up
TRINITY_DN46066_c0_g1	26.01388	0.6774075	5.26311382483	0.0	0.0	up
TRINITY_DN49721_c0_g2	27.472805	0.7728238	5.15172088395	0.0	0.0	up
TRINITY_DN48412_c0_g2	71.33156	4.065347	4.1330901205	0.0	0.0	up
TRINITY_DN48178_c2_g2	98.5953	2.3442	5.39435130906	0.0	0.0	up
TRINITY_DN53619_c0_g5	240.579	7.23975	5.05442702615	0.0	0.0	up
TRINITY_DN53342_c0_g1	19.821347	75.121973	-1.92217994723	0.0	0.0	down
TRINITY_DN46883_c0_g1	25.9137660206	2.3067065	3.48981234049	0.0	0.0	up
TRINITY_DN52503_c0_g1	16.682468	0.2969256	5.81208744292	0.0	0.0	up
TRINITY_DN53618_c1_g1	20.81551	1.11712	4.2198028341	0.0	0.0	up
TRINITY_DN51032_c0_g2	21.3839	0.302664	6.14266410007	0.0	0.0	up
TRINITY_DN44850_c4_g1	128.52288	10.1192061	3.66685720159	0.0	0.0	up
TRINITY_DN48795_c0_g1	124.44706	6.014892	4.37084950412	0.0	0.0	up
TRINITY_DN52049_c0_g1	32.2887222	0.649810003188	5.63486858566	0.0	0.0	up
TRINITY_DN46694_c0_g2	80.38848	2.393627	5.06971851301	0.0	0.0	up
TRINITY_DN44882_c2_g2	45.97216	289.7086	-2.65577015382	0.0	0.0	down
TRINITY_DN51924_c1_g2	114.305173	9.189009	3.6368376048	0.0	0.0	up
TRINITY_DN42530_c0_g1	58.695399	1.03589	5.82430470006	0.0	0.0	up
TRINITY_DN45252_c2_g1	53.973062	1.30979	5.36483211	0.0	0.0	up
TRINITY_DN42123_c0_g1	87.6875668471	21.6630941445	2.01713298043	0.0	0.0	up
TRINITY_DN40990_c0_g1	48.701027	0.85386	5.83380884267	0.0	0.0	up
TRINITY_DN48272_c2_g6	34.3188	0.875429	5.29286512148	0.0	0.0	up
TRINITY_DN47861_c0_g2	45.4051	1.08395	5.38848423798	0.0	0.0	up
TRINITY_DN48828_c0_g1	65.313676	16.415318	1.99234241036	0.0	0.0	up
TRINITY_DN52976_c0_g2	69.53165	1.804582	5.26793321964	0.0	0.0	up
TRINITY_DN53244_c1_g1	74.8004783	35.168795	1.08875159096	0.0	0.0	up
TRINITY_DN45356_c0_g1	74.778073	12.872919	2.53827606491	0.0	0.0	up
TRINITY_DN42640_c0_g3	75.6465959	172.680069	-1.19075450671	0.0	0.0	down
TRINITY_DN42950_c0_g1	25.916871	1.706644	3.92465749534	0.0	0.0	up
TRINITY_DN50617_c0_g2	26.11132704	0.94547052939	4.78749948087	0.0	0.0	up
TRINITY_DN39332_c0_g1	41.0317	1.32512	4.95254401027	0.0	0.0	up
TRINITY_DN41077_c0_g1	86.214932	5.50512	3.96909184165	0.0	0.0	up
TRINITY_DN49450_c0_g3	48.23465	1.186531	5.34524819915	0.0	0.0	up
TRINITY_DN52789_c0_g2	31.2712	5.20855	2.58588087834	0.0	0.0	up
TRINITY_DN49698_c1_g1	30.013884	114.5165046	-1.93185360994	0.0	0.0	down
TRINITY_DN46486_c2_g2	146.3665	11.5277	3.66640878982	0.0	0.0	up
TRINITY_DN49154_c1_g1	37.7165	2.459905	3.93852129784	0.0	0.0	up
TRINITY_DN43806_c0_g1	0.0001	120.404947	-20.1994632377	0.0	0.0	down
TRINITY_DN51913_c0_g4	126.082	6.30047	4.32275906066	0.0	0.0	up
TRINITY_DN45164_c1_g2	51.3177	5.79654	3.14619260562	0.0	0.0	up
TRINITY_DN48228_c2_g1	67.211469	2.640242	4.66996536056	0.0	0.0	up
TRINITY_DN50714_c0_g2	41.007173	1.709977	4.58382746349	0.0	0.0	up
TRINITY_DN42791_c0_g1	84.80215	1.99075	5.41271687936	0.0	0.0	up
TRINITY_DN53191_c0_g1	13.106707	0.41215541	4.99097301838	0.0	0.0	up
TRINITY_DN49403_c0_g1	23.19114	0.8415781	4.78433276711	0.0	0.0	up
TRINITY_DN45019_c0_g1	78.1457645	165.05067774	-1.07866947625	0.0	0.0	down
TRINITY_DN51411_c0_g1	76.43835	0.763727	6.64509579824	0.0	0.0	up
TRINITY_DN47329_c0_g1	30.384828	0.8381849	5.17993878361	0.0	0.0	up
TRINITY_DN51719_c0_g1	23.847401	0.2208686	6.75449990188	0.0	0.0	up
TRINITY_DN38820_c0_g1	2.32218	89.27351	-5.26468044022	0.0	0.0	down
TRINITY_DN48671_c0_g5	0.708101	72.9203	-6.68622153271	0.0	0.0	down
TRINITY_DN49271_c0_g1	51.5163418	107.491453661	-1.06111990407	0.0	0.0	down
TRINITY_DN48788_c0_g1	22.0864380581	0.2942567	6.22994169505	0.0	0.0	up
TRINITY_DN40883_c6_g1	0.837612	27.7085	-5.04790269129	0.0	0.0	down
TRINITY_DN52620_c0_g2	51.11546	191.821866	-1.9079355752	0.0	0.0	down
TRINITY_DN47413_c1_g1	82.003982	5.96539	3.78100560135	0.0	0.0	up
TRINITY_DN45230_c0_g1	29.41838	1.01682635	4.85457257601	0.0	0.0	up
TRINITY_DN50333_c0_g1	25.145596	0.5642078	5.47793532742	0.0	0.0	up
TRINITY_DN39405_c0_g1	180.36508	14.05881	3.68137366072	0.0	0.0	up
TRINITY_DN53139_c2_g1	197.22636	14.149694	3.80100962698	0.0	0.0	up
TRINITY_DN46051_c2_g1	84.419099	6.58878	3.67948617063	0.0	0.0	up
TRINITY_DN50700_c2_g2	74.394218	3.390672	4.45554736216	0.0	0.0	up
TRINITY_DN51991_c0_g2	1.902306	107.16281	-5.81591117356	0.0	0.0	down
TRINITY_DN45737_c0_g1	65.133027	1.561841	5.38206978074	0.0	0.0	up
TRINITY_DN45947_c0_g1	69.351047	3.56309	4.28271683319	0.0	0.0	up
TRINITY_DN52411_c0_g2	26.06782	0.808191	5.01142984219	0.0	0.0	up
TRINITY_DN51613_c0_g1	24.45919	0.389879	5.97120636844	0.0	0.0	up
TRINITY_DN52690_c0_g1	35.2386285355	0.88045	5.3227728894	0.0	0.0	up
TRINITY_DN44384_c1_g7	212.944	2.88638	6.20506902308	0.0	0.0	up
TRINITY_DN48020_c0_g2	162.91071	15.01135	3.43995581968	0.0	0.0	up
TRINITY_DN47977_c3_g2	62.80828	4.003139	3.97175114574	0.0	0.0	up
TRINITY_DN49130_c0_g1	35.52867	5.354198	2.73024128662	0.0	0.0	up
TRINITY_DN46630_c1_g1	22.5576	0.122463	7.52512384053	0.0	0.0	up
TRINITY_DN43677_c0_g2	46.569106	1.31135	5.15024848848	0.0	0.0	up
TRINITY_DN48233_c2_g1	54.2828700293	8.349902212	2.70066579356	0.0	0.0	up
TRINITY_DN53286_c1_g1	9.45812	0.074222	6.9935627592	0.0	0.0	up
TRINITY_DN46010_c1_g2	46.68603	1.562432	4.90112560514	0.0	0.0	up
TRINITY_DN52776_c1_g1	5.07099199311	40.6316707509	-3.00226478702	0.0	0.0	down
TRINITY_DN53250_c1_g1	76.429929101	18.7241806	2.02923510663	0.0	0.0	up
TRINITY_DN53722_c4_g2	98.036975	227.104961	-1.21196134675	0.0	0.0	down
TRINITY_DN49558_c2_g3	11.264903	35.9890658884	-1.67572376614	0.0	0.0	down
TRINITY_DN52608_c0_g1	18.938242	0.79524743309	4.57375479421	0.0	0.0	up
TRINITY_DN40199_c0_g4	44.5787	0.77447	5.84700137962	0.0	0.0	up
TRINITY_DN43886_c0_g1	1.001176	12.61668	-3.65556480648	0.0	0.0	down
TRINITY_DN51271_c1_g4	1003.957	40.2734	4.63972639498	0.0	0.0	up
TRINITY_DN48458_c0_g4	22.0941	308.615	-3.80407511529	0.0	0.0	down
TRINITY_DN53577_c2_g2	34.25061	0.29229442433	6.87256356309	0.0	0.0	up
TRINITY_DN53718_c4_g2	49.93	0.469741	6.73189757584	0.0	0.0	up
TRINITY_DN45220_c2_g7	144.955	11.1505	3.70042478915	0.0	0.0	up
TRINITY_DN49193_c1_g3	14.601011	0.2722335	5.74507984688	0.0	0.0	up
TRINITY_DN43676_c0_g1	61.9616	1.47172	5.3957992738	0.0	0.0	up
TRINITY_DN50257_c1_g1	27.019004	101.218	-1.90541947428	0.0	0.0	down
TRINITY_DN52121_c0_g2	33.734193	2.60372	3.69556543287	0.0	0.0	up
TRINITY_DN40585_c0_g1	55.5014	1.23795	5.48649921199	0.0	0.0	up
TRINITY_DN53321_c1_g2	15.879088	71.01425	-2.16098049548	0.0	0.0	down
TRINITY_DN52974_c2_g2	825.045	37.39368	4.46360644736	0.0	0.0	up
TRINITY_DN48802_c0_g1	22.703893	0.520479	5.44695592947	0.0	0.0	up
TRINITY_DN44484_c0_g1	14.349681	0.7404116	4.27654735723	0.0	0.0	up
TRINITY_DN39948_c0_g1	62.9644	4.8951	3.68512612352	0.0	0.0	up
TRINITY_DN47274_c1_g1	23.5379115	0.3824898	5.94342123123	0.0	0.0	up
TRINITY_DN43504_c1_g2	5.17326	52.4522	-3.34185767887	0.0	0.0	down
TRINITY_DN41672_c1_g1	75.8166	4.13172	4.1976993667	0.0	0.0	up
TRINITY_DN49966_c0_g1	75.448742	5.979683	3.65735593588	0.0	0.0	up
TRINITY_DN48575_c0_g1	24.3493736	75.933777	-1.64085711191	0.0	0.0	down
TRINITY_DN49866_c1_g3	23.940903	1.050278	4.51063441557	0.0	0.0	up
TRINITY_DN48463_c0_g1	63.97672	3.01929	4.40526579119	0.0	0.0	up
TRINITY_DN47760_c0_g1	37.8698	1.33235	4.82900277774	0.0	0.0	up
TRINITY_DN45508_c0_g1	124.914346	3.933049	4.98914720475	0.0	0.0	up
TRINITY_DN53122_c0_g1	108.688821136	47.8547766002	1.18346872502	0.0	0.0	up
TRINITY_DN51067_c0_g2	35.44642	85.01565	-1.26208851619	0.0	0.0	down
TRINITY_DN45134_c3_g1	100.735	7.33796	3.77904217891	0.0	0.0	up
TRINITY_DN51892_c0_g2	17.80493	0.844408	4.39819270656	0.0	0.0	up
TRINITY_DN53483_c0_g1	20.85429978	0.432828424	5.59040581719	0.0	0.0	up
TRINITY_DN48197_c0_g1	52.33675	3.183384	4.03919123927	0.0	0.0	up
TRINITY_DN51369_c0_g1	17.8894322	0.566422	4.98108648639	0.0	0.0	up
TRINITY_DN46074_c0_g2	44.4833342751	1.670774	4.734676427	0.0	0.0	up
TRINITY_DN53379_c2_g2	168.2	4.55403	5.2068901	0.0	0.0	up
TRINITY_DN53253_c1_g2	36.589	659.04	-4.17088413974	0.0	0.0	down
TRINITY_DN51125_c0_g2	73.716736	153.57321	-1.05886246939	0.0	0.0	down
TRINITY_DN48577_c0_g1	23.0735990016	0.586656343	5.2975836063	0.0	0.0	up
TRINITY_DN48759_c3_g5	112.131	4.26768	4.71558937014	0.0	0.0	up
TRINITY_DN42193_c0_g2	41.6675	1.37005	4.92662209222	0.0	0.0	up
TRINITY_DN43888_c2_g3	23.002188	63.3499464	-1.46157229986	0.0	0.0	down
TRINITY_DN47754_c0_g1	404.075312	118.098735	1.77463069755	0.0	0.0	up
TRINITY_DN47563_c3_g1	9.394296	0.223715	5.39205115457	0.0	0.0	up
TRINITY_DN39821_c0_g1	97.6355	1.087472	6.48835564279	0.0	0.0	up
TRINITY_DN45501_c1_g1	0.686216	79.976373	-6.86476728034	0.0	0.0	down
TRINITY_DN50846_c1_g1	6.57912	140.651857	-4.41809016314	0.0	0.0	down
TRINITY_DN51196_c1_g4	562.353	1286.6	-1.19401566593	0.0	0.0	down
TRINITY_DN47369_c1_g1	6.559182	45.74432	-2.80200480565	0.0	0.0	down
TRINITY_DN46697_c0_g2	63.27372	3.32773	4.24899612926	0.0	0.0	up
TRINITY_DN40962_c0_g1	1.34999	28.47892	-4.39887381061	0.0	0.0	down
TRINITY_DN47641_c0_g1	30.6272052	71.597942	-1.22510439565	0.0	0.0	down
TRINITY_DN48669_c2_g2	0.908845	34.3987	-5.24217596388	0.0	0.0	down
TRINITY_DN40590_c0_g1	113.9439	6.283524	4.18060598627	0.0	0.0	up
TRINITY_DN47924_c0_g1	39.2906	1.25398	4.96959795553	0.0	0.0	up
TRINITY_DN51974_c2_g1	29.104077	2.05518265	3.82388274383	0.0	0.0	up
TRINITY_DN42062_c0_g1	511.596	1034.64	-1.01605198404	0.0	0.0	down
TRINITY_DN52048_c0_g1	1.6609447	39.360411	-4.56666933964	0.0	0.0	down
TRINITY_DN51865_c0_g1	37.345711	0.772312	5.59561496696	0.0	0.0	up
TRINITY_DN53324_c2_g1	297.596	10.3371	4.84745172557	0.0	0.0	up
TRINITY_DN53515_c0_g1	0.0824161	48.2339374	-9.19290667299	0.0	0.0	down
TRINITY_DN48287_c0_g1	40.7443	1.04956	5.27874169656	0.0	0.0	up
TRINITY_DN46724_c1_g1	17.218115	0.423247	5.34628355594	0.0	0.0	up
TRINITY_DN46574_c1_g1	72.94722	3.814567	4.25726179051	0.0	0.0	up
TRINITY_DN42006_c0_g2	16.66909	0.26919381	5.9523863004	0.0	0.0	up
TRINITY_DN52960_c1_g2	28.3356	2.90044	3.28827207111	0.0	0.0	up
TRINITY_DN39216_c0_g1	62.3434	2.0685341	4.913556191	0.0	0.0	up
TRINITY_DN44036_c0_g2	57.412392	4.88493	3.55495237061	0.0	0.0	up
TRINITY_DN46510_c0_g2	26.6739	0.535375	5.6387351949	0.0	0.0	up
TRINITY_DN49158_c1_g3	9.172246	72.94569	-2.99147578526	0.0	0.0	down
TRINITY_DN41549_c1_g2	269.237	27.9915	3.2658159817	0.0	0.0	up
TRINITY_DN47320_c3_g2	14.69689	61.361867	-2.0618314795	0.0	0.0	down
TRINITY_DN43323_c4_g8	151.276	563.591	-1.89746545185	0.0	0.0	down
TRINITY_DN48041_c2_g4	35.999093	0.987058	5.18868188735	0.0	0.0	up
TRINITY_DN52569_c0_g2	17.847772	0.727212	4.6172241724	0.0	0.0	up
TRINITY_DN38572_c0_g1	101.434143	5.5441	4.19344625894	0.0	0.0	up
TRINITY_DN51880_c0_g1	34.112145	111.5011	-1.70870056216	0.0	0.0	down
TRINITY_DN53502_c2_g1	16.371175	0.434584	5.23537900106	0.0	0.0	up
TRINITY_DN41996_c1_g1	138.08619001	9.026772	3.93521506478	0.0	0.0	up
TRINITY_DN51261_c2_g1	21.699319	0.295699	6.19737659184	0.0	0.0	up
TRINITY_DN43167_c0_g1	50.8791484	6.290127	3.01591347237	0.0	0.0	up
TRINITY_DN44973_c0_g1	47.972416	8.3132275	2.52872450075	0.0	0.0	up
TRINITY_DN48591_c4_g1	16.6859235283	0.202521	6.36441621537	0.0	0.0	up
TRINITY_DN50247_c1_g1	2.334453	16.2277318	-2.79730491613	0.0	0.0	down
TRINITY_DN48750_c1_g1	142.66394	39.4440877	1.85473974758	0.0	0.0	up
TRINITY_DN46544_c0_g3	4.407754	52.464167	-3.57321678573	0.0	0.0	down
TRINITY_DN46567_c1_g1	50.012881	1.61025	4.95694311709	0.0	0.0	up
TRINITY_DN53720_c1_g1	12.396951	0.0877175	7.14290492661	0.0	0.0	up
TRINITY_DN51943_c0_g1	585.901881	1196.731308	-1.03036828573	0.0	0.0	down
TRINITY_DN43665_c2_g2	36.254868	0.8609682	5.39607095848	0.0	0.0	up
TRINITY_DN50496_c0_g1	17.30536	0.1464047	6.88511327478	0.0	0.0	up
TRINITY_DN51481_c2_g2	40.140196	2.410171	4.0578402478	0.0	0.0	up
TRINITY_DN52530_c3_g3	43.1181	1.37182	4.97413050776	0.0	0.0	up
TRINITY_DN48979_c2_g1	23.81361	0.958595	4.63472111592	0.0	0.0	up
TRINITY_DN47690_c2_g5	445.172	69.7965	2.673136256	0.0	0.0	up
TRINITY_DN53663_c8_g3	838.936	35.1981	4.5749912967	0.0	0.0	up
TRINITY_DN52090_c2_g1	54.071447	0.2449548	7.78620759235	0.0	0.0	up
TRINITY_DN44172_c0_g1	48.2007035897	13.1636004952	1.87250005816	0.0	0.0	up
TRINITY_DN47153_c4_g1	71.7336	2.83091	4.66331124616	0.0	0.0	up
TRINITY_DN50795_c0_g1	40.373767	1.4282003	4.8211479696	0.0	0.0	up
TRINITY_DN45714_c0_g1	334.9849	15.0973	4.47173359891	0.0	0.0	up
TRINITY_DN52708_c1_g1	24.50759	0.819596	4.90217186746	0.0	0.0	up
TRINITY_DN47718_c2_g1	72.97177	1.49503	5.60909210848	0.0	0.0	up
TRINITY_DN45656_c0_g1	31.2139	1.10953	4.81416804364	0.0	0.0	up
TRINITY_DN43955_c0_g2	29.25149	0.4834024	5.91914166791	0.0	0.0	up
TRINITY_DN51886_c1_g1	88.36229546	23.226591	1.92765347399	0.0	0.0	up
TRINITY_DN53009_c3_g1	36.88627	0.983873	5.22846799645	0.0	0.0	up
TRINITY_DN52479_c1_g3	142.149924	4.000332	5.15114977874	0.0	0.0	up
TRINITY_DN53701_c4_g1	22.119749	0.321816	6.10295514917	0.0	0.0	up
TRINITY_DN42000_c0_g2	5.5864335	135.183547	-4.59684823446	0.0	0.0	down
TRINITY_DN52529_c0_g2	815.1908	1850.3372	-1.18257853231	0.0	0.0	down
TRINITY_DN51481_c1_g1	60.67348	5.99129	3.3401274893	0.0	0.0	up
TRINITY_DN49256_c0_g1	40.6321	2.08138	4.28700764093	0.0	0.0	up
TRINITY_DN46260_c1_g3	1.13767	77.3272	-6.08682192846	0.0	0.0	down
TRINITY_DN53324_c2_g2	384.0878	28.7223	3.74119295364	0.0	0.0	up
TRINITY_DN46846_c0_g3	70.579258	200.03078	-1.50290584543	0.0	0.0	down
TRINITY_DN50168_c0_g2	21.309685	0.263186	6.33928270918	0.0	0.0	up
TRINITY_DN48204_c3_g1	189.408194	39.51967586	2.26085572557	0.0	0.0	up
TRINITY_DN47368_c1_g1	429.625	11.67531	5.20154518495	0.0	0.0	up
TRINITY_DN45540_c1_g3	2.157242	29.93934	-3.79478248553	0.0	0.0	down
TRINITY_DN53372_c2_g1	23.1609240012	64.2244238551	-1.47142923249	0.0	0.0	down
TRINITY_DN42616_c0_g1	40.3395	1.50411	4.74521121762	0.0	0.0	up
TRINITY_DN48052_c0_g2	28.97896	0.8983612	5.01156639057	0.0	0.0	up
TRINITY_DN52870_c0_g1	19.602561	0.8923124464	4.4573493756	0.0	0.0	up
TRINITY_DN41148_c0_g1	6.55503	137.55	-4.39120994627	0.0	0.0	down
TRINITY_DN49924_c0_g1	1.62336	86.4994	-5.73563524977	0.0	0.0	down
TRINITY_DN51675_c1_g1	37.565409	1.62093	4.53451111554	0.0	0.0	up
TRINITY_DN44443_c2_g1	38.443896	0.8674531	5.46982498102	0.0	0.0	up
TRINITY_DN49178_c2_g1	50.40924	1.2343877	5.35182070704	0.0	0.0	up
TRINITY_DN51274_c0_g1	19.7052528	0.39665634	5.63454683915	0.0	0.0	up
TRINITY_DN44663_c1_g2	107.163	2.27868	5.55546472648	0.0	0.0	up
TRINITY_DN53593_c4_g1	18.0662895	0.285668704438	5.98281342718	0.0	0.0	up
TRINITY_DN48746_c0_g4	24.2499	0.63618	5.25239997015	0.0	0.0	up
TRINITY_DN51455_c1_g3	39.565321	0.522681	6.24216193509	0.0	0.0	up
TRINITY_DN49413_c0_g2	45.77577256	12.0344503	1.92741398962	0.0	0.0	up
TRINITY_DN52911_c0_g2	7.15488	31.7513465	-2.14981829877	0.0	0.0	down
TRINITY_DN41935_c0_g1	23.87237	0.372487143696	6.00200735895	0.0	0.0	up
TRINITY_DN51076_c2_g1	39.31932	0.917101	5.42201393522	0.0	0.0	up
TRINITY_DN44958_c0_g1	36.39459	1.266757	4.84451230574	0.0	0.0	up
TRINITY_DN53163_c0_g1	6.75229	0.0699964	6.59195233218	0.0	0.0	up
TRINITY_DN52224_c0_g2	26.955592	0.545647	5.62647286614	0.0	0.0	up
TRINITY_DN51547_c0_g5	42.4751	1.73144	4.61657304452	0.0	0.0	up
TRINITY_DN41405_c0_g1	97.88512	5.623257	4.12161167624	0.0	0.0	up
TRINITY_DN53652_c2_g1	1.13627	30.74491	-4.75796999032	0.0	0.0	down
TRINITY_DN49676_c0_g1	43.521568	0.624547	6.1227765796	0.0	0.0	up
TRINITY_DN50699_c0_g1	32.6448	0.703594	5.53596621245	0.0	0.0	up
TRINITY_DN49326_c0_g1	45.11732	1.356132	5.05611185711	0.0	0.0	up
TRINITY_DN42268_c2_g1	40.757898	137.533914	-1.75463585688	0.0	0.0	down
TRINITY_DN45995_c0_g1	21.04763	0.8813814	4.57774753082	0.0	0.0	up
TRINITY_DN50451_c1_g1	476.51324	1409.5003	-1.56459557965	0.0	0.0	down
TRINITY_DN52231_c0_g1	71.089342	6.9635175	3.35174513375	0.0	0.0	up
TRINITY_DN50402_c0_g1	34.0709	0.3192106	6.73788768742	0.0	0.0	up
TRINITY_DN48574_c1_g1	225.938	11.8449	4.25358901089	0.0	0.0	up
TRINITY_DN44465_c0_g1	263.77265	100.144565	1.39721085651	0.0	0.0	up
TRINITY_DN45714_c0_g2	243.78	15.6177	3.96432586014	0.0	0.0	up
TRINITY_DN42308_c2_g8	27.2799	0.701775	5.2806859915	0.0	0.0	up
TRINITY_DN45727_c1_g1	32.173514	0.8540645	5.23538467786	0.0	0.0	up
TRINITY_DN52929_c2_g1	101.22479	210.766099	-1.0580801831	0.0	0.0	down
TRINITY_DN53216_c1_g3	10.523	379.789	-5.17358015464	0.0	0.0	down
TRINITY_DN51658_c0_g1	15.628158	1.6323665	3.25911083266	0.0	0.0	up
TRINITY_DN53794_c3_g2	109.7292	5.285755	4.37569412551	0.0	0.0	up
TRINITY_DN46285_c3_g1	31.450844	0.56647377	5.79494576784	0.0	0.0	up
TRINITY_DN49518_c1_g1	43.12423	7.2522276	2.57200258946	0.0	0.0	up
TRINITY_DN49008_c1_g2	31.077799	8.6747545	1.84098949807	0.0	0.0	up
TRINITY_DN46452_c0_g1	49.45991	5.498306	3.16920050929	0.0	0.0	up
TRINITY_DN53785_c3_g5	363.1029	953.2958	-1.39254548766	0.0	0.0	down
TRINITY_DN49123_c2_g2	27.61523	0.482733	5.83809487916	0.0	0.0	up
TRINITY_DN43557_c2_g1	24.080363	0.7131338	5.07754054575	0.0	0.0	up
TRINITY_DN45079_c6_g1	45.08028	2.90726	3.95476447189	0.0	0.0	up
TRINITY_DN46756_c3_g2	26.166501	0.386217001182	6.08216553624	0.0	0.0	up
TRINITY_DN50744_c0_g2	30.381276	3.88523	2.96711055192	0.0	0.0	up
TRINITY_DN53077_c1_g1	26.30504	3.750786	2.81007438595	0.0	0.0	up
TRINITY_DN49494_c0_g1	25.22035666	0.8469743	4.89612667373	0.0	0.0	up
TRINITY_DN48466_c0_g1	19.187312	0.2947397	6.02456740706	0.0	0.0	up
TRINITY_DN50056_c0_g3	77.4639	3.34675	4.53269144536	0.0	0.0	up
TRINITY_DN51710_c0_g1	14.53463	0.34641	5.39086995813	0.0	0.0	up
TRINITY_DN53404_c3_g1	25.943011	0.3313292	6.29093676773	0.0	0.0	up
TRINITY_DN50006_c0_g1	19.160641101	0.60614	4.98235097209	0.0	0.0	up
TRINITY_DN43517_c1_g1	66.109997	2.855931	4.53283542019	0.0	0.0	up
TRINITY_DN49516_c1_g1	54.3486	1.056406	5.6850065667	0.0	0.0	up
TRINITY_DN52870_c0_g2	45.1298	1.91249	4.56055627563	0.0	0.0	up
TRINITY_DN44133_c0_g1	3.5173969	65.38654	-4.21641364181	0.0	0.0	down
TRINITY_DN45293_c1_g1	38.379386	1.283608	4.90205503986	0.0	0.0	up
TRINITY_DN47664_c0_g1	1.324268	49.66119	-5.22885180874	0.0	0.0	down
TRINITY_DN39694_c0_g1	268.45988	72.3584	1.89147408836	0.0	0.0	up
TRINITY_DN47255_c2_g1	38.741289	1.53109	4.66124096164	0.0	0.0	up
TRINITY_DN46773_c1_g2	28.06389	1.386691	4.33899674902	0.0	0.0	up
TRINITY_DN52369_c1_g1	22.2722027	67.4984759	-1.59961068044	0.0	0.0	down
TRINITY_DN51357_c0_g1	18.3326661901	0.1327519	7.10954029797	0.0	0.0	up
TRINITY_DN48680_c1_g1	29.43155	1.8549162	3.98793760675	0.0	0.0	up
TRINITY_DN51466_c2_g3	38.65598	1.375221	4.81295622779	0.0	0.0	up
TRINITY_DN51524_c0_g1	20.426288	45.106472	-1.14290739835	0.0	0.0	down
TRINITY_DN43739_c5_g1	73.6078	8.12762	3.17895379568	0.0	0.0	up
TRINITY_DN47884_c0_g1	81.40967986	2.28310493326	5.15613127197	0.0	0.0	up
TRINITY_DN49511_c1_g1	67.397	3.47864	4.27608908593	0.0	0.0	up
TRINITY_DN46659_c1_g2	8.279492	0.135259	5.93574575398	0.0	0.0	up
TRINITY_DN53659_c5_g1	98.82439	9.422421	3.39069744582	0.0	0.0	up
TRINITY_DN47930_c0_g2	41.995697	1.52989	4.77874168165	0.0	0.0	up
TRINITY_DN48606_c0_g2	99.911247	957.8891	-3.2611396407	0.0	0.0	down
TRINITY_DN44206_c1_g1	39.582845	0.8159234	5.60029778259	0.0	0.0	up
TRINITY_DN45506_c0_g1	523.7094	51.07515	3.35807305873	0.0	0.0	up
TRINITY_DN48185_c2_g3	73.5312	1.307168	5.81384005294	0.0	0.0	up
TRINITY_DN42827_c0_g1	42.203489	0.898855301195	5.55312957487	0.0	0.0	up
TRINITY_DN52272_c0_g1	26.3519	0.814176	5.0164224804	0.0	0.0	up
TRINITY_DN50352_c1_g1	27.758093	0.433087	6.00210777937	0.0	0.0	up
TRINITY_DN52482_c0_g2	9.9407341	0.1582845	5.9727605037	0.0	0.0	up
TRINITY_DN49488_c3_g1	89.2054232	32.44899	1.45895784683	0.0	0.0	up
TRINITY_DN51723_c1_g1	14.52504	0.406273	5.15994883695	0.0	0.0	up
TRINITY_DN53551_c1_g1	18.56721	0.414383	5.48564841701	0.0	0.0	up
TRINITY_DN50720_c0_g1	84.2644585788	14.722912	2.51686120754	0.0	0.0	up
TRINITY_DN50065_c1_g1	25.930885	1.937142	3.74266982698	0.0	0.0	up
TRINITY_DN48860_c0_g1	26.11291	0.7559444	5.11033930149	0.0	0.0	up
TRINITY_DN48249_c0_g2	6.110352682	34.353185	-2.49111630425	0.0	0.0	down
TRINITY_DN50678_c3_g1	408.6562	15.254075	4.74362101946	0.0	0.0	up
TRINITY_DN50765_c0_g1	15.5287015	2.25384202123	2.78447889634	0.0	0.0	up
TRINITY_DN42039_c0_g2	90.324819	4.8150397	4.22950286042	0.0	0.0	up
TRINITY_DN43232_c0_g1	45.82298	2.317612	4.30536031954	0.0	0.0	up
TRINITY_DN50707_c0_g1	14.41043	0.1958331	6.20134494323	0.0	0.0	up
TRINITY_DN41710_c0_g1	25.15331	0.419963	5.90434222316	0.0	0.0	up
TRINITY_DN48553_c1_g1	74.311932	21.2299321204	1.80749411928	0.0	0.0	up
TRINITY_DN52744_c3_g2	186.4263	7.2152	4.69142220592	0.0	0.0	up
TRINITY_DN37612_c0_g1	101.807	2.32147	5.45465431348	0.0	0.0	up
TRINITY_DN49844_c2_g1	22.24467	0.431068	5.68940041691	0.0	0.0	up
TRINITY_DN46217_c0_g1	0.87278	18.55361	-4.40993806871	0.0	0.0	down
TRINITY_DN44271_c0_g1	41.4249	2.79362	3.89029051705	0.0	0.0	up
TRINITY_DN42605_c0_g1	0.109959	41.2223	-8.55031550041	0.0	0.0	down
TRINITY_DN48156_c1_g1	73.340322	8.525909	3.10468103809	0.0	0.0	up
TRINITY_DN48318_c0_g1	71.15066	4.089863	4.12075271691	0.0	0.0	up
TRINITY_DN52517_c1_g4	15.99401	0.777902	4.36179946869	0.0	0.0	up
TRINITY_DN52450_c0_g2	235.039	13.3176	4.14149414386	0.0	0.0	up
TRINITY_DN45840_c1_g1	37.71519	1.191726	4.98402121731	0.0	0.0	up
TRINITY_DN43240_c0_g1	46.04081	1.073299	5.42278927148	0.0	0.0	up
TRINITY_DN51744_c1_g3	47.8564	215.043	-2.16784139071	0.0	0.0	down
TRINITY_DN46010_c0_g1	22.9172445	1.753329	3.70826495094	0.0	0.0	up
TRINITY_DN43963_c0_g1	43.28423	0.832533	5.70019022586	0.0	0.0	up
TRINITY_DN52133_c0_g2	117.927218	21.3249877	2.46727992111	0.0	0.0	up
TRINITY_DN53478_c3_g3	76.893119	21.859358	1.81460346999	0.0	0.0	up
TRINITY_DN45572_c0_g2	6.73411	67.7233	-3.33009308161	0.0	0.0	down
TRINITY_DN47274_c1_g5	117.366	8.56432	3.77653201938	0.0	0.0	up
TRINITY_DN49112_c0_g2	0.1585988	92.0127	-9.18030733657	0.0	0.0	down
TRINITY_DN50633_c0_g1	28.6216456056	0.423325	6.07919712081	0.0	0.0	up
TRINITY_DN51907_c0_g1	15.26379	47.57147	-1.63998337861	0.0	0.0	down
TRINITY_DN50153_c0_g2	34.71779	5.12315522504	2.76057060495	0.0	0.0	up
TRINITY_DN51761_c0_g1	11.657795	0.552344	4.39958406945	0.0	0.0	up
TRINITY_DN45603_c0_g2	103.6211	8.552416	3.59884196441	0.0	0.0	up
TRINITY_DN53253_c1_g1	12.541927	0.196957798303	5.99272867749	0.0	0.0	up
TRINITY_DN53311_c3_g2	63.3432	1.293282	5.61408095786	0.0	0.0	up
TRINITY_DN53308_c2_g1	144.04357	349.790064	-1.27998404813	0.0	0.0	down
TRINITY_DN50054_c0_g1	52.469833	4.793057	3.45247019621	0.0	0.0	up
TRINITY_DN46337_c0_g1	50.705232	2.218744	4.51431949561	0.0	0.0	up
TRINITY_DN42742_c0_g1	67.8301	3.287801	4.36673073464	0.0	0.0	up
TRINITY_DN49450_c0_g1	26.9802	0.247447	6.76863768122	0.0	0.0	up
TRINITY_DN42797_c0_g1	3.065101	70.002393	-4.51339772184	0.0	0.0	down
TRINITY_DN53391_c0_g1	68.86432	0.586373	6.87579420175	0.0	0.0	up
TRINITY_DN53677_c3_g2	15.957424	0.4294333	5.21564989854	0.0	0.0	up
TRINITY_DN50058_c3_g1	27.858577	0.90224893	4.94845223037	0.0	0.0	up
TRINITY_DN44698_c0_g2	118.504009	2.624777	5.49659719902	0.0	0.0	up
TRINITY_DN50416_c1_g4	154.8787	442.2132	-1.51360334176	0.0	0.0	down
TRINITY_DN52685_c3_g1	48.81711	3.526139	3.79122563753	0.0	0.0	up
TRINITY_DN53611_c5_g1	60.99717	1.931599	4.98087478269	0.0	0.0	up
TRINITY_DN44263_c1_g3	0.464588	36.2548	-6.28607631421	0.0	0.0	down
TRINITY_DN52646_c0_g1	29.211949	1.1759284	4.63468649188	0.0	0.0	up
TRINITY_DN37718_c0_g1	19.3113	358.826	-4.21576723743	0.0	0.0	down
TRINITY_DN49699_c3_g1	23.00303	0.0648831	8.46976544208	0.0	0.0	up
TRINITY_DN51908_c2_g1	16.379147	0.8333449	4.29680270192	0.0	0.0	up
TRINITY_DN47943_c1_g2	39.581361	3.250345	3.60615645737	0.0	0.0	up
TRINITY_DN46355_c0_g1	30.75012626	4.6770183	2.71693135538	0.0	0.0	up
TRINITY_DN35151_c0_g1	4.731926	88.74159	-4.22911098498	0.0	0.0	down
TRINITY_DN40935_c0_g1	74.20706	4.239237	4.12967992074	0.0	0.0	up
TRINITY_DN42137_c0_g1	0.851521	34.317654	-5.33276501172	0.0	0.0	down
TRINITY_DN46514_c4_g1	31.1257173	1.7897976	4.12023873077	0.0	0.0	up
TRINITY_DN46028_c1_g2	16.545845	0.350979	5.5589404492	0.0	0.0	up
TRINITY_DN48552_c1_g6	158.14021	387.648619	-1.29354527975	0.0	0.0	down
TRINITY_DN45897_c4_g1	50.49035	2.593155	4.28322733048	0.0	0.0	up
TRINITY_DN51645_c1_g1	15.754399	0.568869	4.79151444432	0.0	0.0	up
TRINITY_DN50780_c0_g2	28.3207	0.3535276	6.32389026355	0.0	0.0	up
TRINITY_DN41774_c0_g1	0.356226	72.92867	-7.67754945487	0.0	0.0	down
TRINITY_DN39438_c0_g1	136.87585	15.56046	3.13691130871	0.0	0.0	up
TRINITY_DN51060_c1_g1	60.05988	2.71612	4.46678246705	0.0	0.0	up
TRINITY_DN48024_c0_g2	61.09644	2.452385	4.63883092811	0.0	0.0	up
TRINITY_DN50240_c0_g1	26.66638	0.380465	6.13111443757	0.0	0.0	up
TRINITY_DN53264_c2_g5	0.323912	27.43633	-6.40434178639	0.0	0.0	down
TRINITY_DN43165_c0_g2	129.3931	4.89615	4.72396911861	0.0	0.0	up
TRINITY_DN51301_c0_g2	508.52789	179.593558	1.50159129856	0.0	0.0	up
TRINITY_DN51397_c2_g1	19.07309	1.829096	3.38233588929	0.0	0.0	up
TRINITY_DN40649_c0_g1	62.079	2.29972	4.7545751949	0.0	0.0	up
TRINITY_DN48938_c0_g2	32.700848	1.136572	4.84656706368	0.0	0.0	up
TRINITY_DN45634_c2_g1	17.804608	0.553368139531	5.00786727994	0.0	0.0	up
TRINITY_DN41149_c0_g1	1.12274	32.576974	-4.85875682395	0.0	0.0	down
TRINITY_DN45309_c0_g1	26.4171296868	2.21690581	3.57485434063	0.0	0.0	up
TRINITY_DN43510_c0_g2	41.5021	7.215901	2.52393288796	0.0	0.0	up
TRINITY_DN44965_c1_g1	19.777294	0.2803256	6.14059773396	0.0	0.0	up
TRINITY_DN50300_c0_g2	43.06049	1.11235	5.27468202912	0.0	0.0	up
TRINITY_DN50689_c0_g2	15.8121	0.377955	5.38667069925	0.0	0.0	up
TRINITY_DN52884_c2_g1	5.9898223	43.7266474	-2.86792763032	0.0	0.0	down
TRINITY_DN48856_c0_g1	31.165539	0.837451	5.21780307422	0.0	0.0	up
TRINITY_DN53607_c4_g1	28.198756957	0.3945068	6.15943758989	0.0	0.0	up
TRINITY_DN51423_c0_g1	70.823791	5.93619	3.576624895	0.0	0.0	up
TRINITY_DN51417_c0_g1	13.296326	0.3570685	5.21868298216	0.0	0.0	up
TRINITY_DN53531_c0_g1	16.834213	0.158774	6.72827778285	0.0	0.0	up
TRINITY_DN45664_c1_g2	28.45019	0.7543746	5.23701337625	0.0	0.0	up
TRINITY_DN38923_c0_g2	119.463559	452.20036	-1.92039153303	0.0	0.0	down
TRINITY_DN42162_c0_g1	17.739302	69.7313043	-1.97485722291	0.0	0.0	down
TRINITY_DN50193_c2_g1	30.7228550571	0.777309	5.30468026043	0.0	0.0	up
TRINITY_DN52310_c2_g2	58.60789	1.16837310451	5.64852193989	0.0	0.0	up
TRINITY_DN45669_c1_g3	11.68165	0.2054117	5.82958189683	0.0	0.0	up
TRINITY_DN51088_c1_g1	65.181192	14.55126	2.16331165344	0.0	0.0	up
TRINITY_DN48458_c0_g2	19.796904	253.156999	-3.67668563807	0.0	0.0	down
TRINITY_DN49654_c0_g2	34.7892	1.36938	4.66704475161	0.0	0.0	up
TRINITY_DN44325_c1_g1	38.718028	0.743474	5.70257937369	0.0	0.0	up
TRINITY_DN50050_c1_g1	15.0471233232	0.26135915	5.84731022385	0.0	0.0	up
TRINITY_DN48721_c1_g1	46.7905522271	0.5192632	6.49360745966	0.0	0.0	up
TRINITY_DN51589_c2_g2	23.3503282076	1.84054278	3.66523964032	0.0	0.0	up
TRINITY_DN48350_c0_g1	6.593301	47.3784721	-2.84515882365	0.0	0.0	down
TRINITY_DN45279_c0_g2	89.0874750076	2.748146	5.01869205755	0.0	0.0	up
TRINITY_DN51895_c0_g3	80.2301	1.6216	5.62865369643	0.0	0.0	up
TRINITY_DN44123_c0_g1	36.70792	0.974972	5.23458677132	0.0	0.0	up
TRINITY_DN40743_c0_g1	63.23457	5.3382916	3.56626346888	0.0	0.0	up
TRINITY_DN51751_c0_g2	15.210444	0.238038	5.99772655498	0.0	0.0	up
TRINITY_DN44744_c0_g1	20.5583	0.407942	5.65521311177	0.0	0.0	up
TRINITY_DN53197_c1_g1	91.414798	3.277175	4.80190310461	0.0	0.0	up
TRINITY_DN46203_c0_g1	53.5094477182	8.09055726792	2.72548265637	0.0	0.0	up
TRINITY_DN53388_c1_g1	44.5332	106.578	-1.25895647779	0.0	0.0	down
TRINITY_DN53838_c11_g1	4.173922	8.94577	-1.099802026	0.0	0.0	down
TRINITY_DN49224_c0_g1	44.3751	2.29473	4.27335405071	0.0	0.0	up
TRINITY_DN53766_c3_g1	10.9901862602	0.2683077	5.35618356865	0.0	0.0	up
TRINITY_DN47061_c2_g1	257.78564	8.789802	4.87419742267	0.0	0.0	up
TRINITY_DN51278_c2_g1	17.32819	0.407141	5.41144864539	0.0	0.0	up
TRINITY_DN52545_c0_g1	85.3958594	15.648762	2.44811759177	0.0	0.0	up
TRINITY_DN40907_c0_g2	1.06588	554.221044	-9.0222726571	0.0	0.0	down
TRINITY_DN48613_c0_g1	20.82877	0.630484	5.04597407702	0.0	0.0	up
TRINITY_DN45914_c1_g1	22.00960229	1.94416414	3.50091114454	0.0	0.0	up
TRINITY_DN53491_c1_g1	24.630505	0.35995322	6.09649297337	0.0	0.0	up
TRINITY_DN45699_c2_g1	69.80417	2.48001	4.81489538049	0.0	0.0	up
TRINITY_DN52639_c0_g1	34.4966762	0.8833656	5.28730290072	0.0	0.0	up
TRINITY_DN48585_c3_g1	28.934463	4.0713379	2.82921400132	0.0	0.0	up
TRINITY_DN46077_c0_g3	28.1606	1.69337	4.05570893238	0.0	0.0	up
TRINITY_DN53723_c4_g4	12.8904	1.14103	3.49788840381	0.0	0.0	up
TRINITY_DN44062_c0_g1	7.757352	53.53627	-2.78688045405	0.0	0.0	down
TRINITY_DN53469_c2_g1	1.996222	61.35804	-4.94190832169	0.0	0.0	down
TRINITY_DN44236_c0_g2	1.115641	13.157897	-3.55998415962	0.0	0.0	down
TRINITY_DN53799_c5_g1	11.2439632887	0.711453	3.98223838565	0.0	0.0	up
TRINITY_DN53823_c5_g2	11.776805	57.6068	-2.29029092491	0.0	0.0	down
TRINITY_DN53436_c1_g3	47.76043	23.19848	1.04178554478	0.0	0.0	up
TRINITY_DN48207_c1_g1	13.179666	0.2104237	5.96887279533	0.0	0.0	up
TRINITY_DN50503_c3_g1	19.924928	0.4514893	5.46373890354	0.0	0.0	up
TRINITY_DN40199_c0_g3	27.5729	0.484502	5.83060458059	0.0	0.0	up
TRINITY_DN50109_c0_g2	50.53117	0.687813	6.19901339056	0.0	0.0	up
TRINITY_DN52219_c0_g3	45.84	2.40663	4.25152078288	0.0	0.0	up
TRINITY_DN36971_c0_g1	8.86246	123.781	-3.80393886122	0.0	0.0	down
TRINITY_DN44606_c1_g2	67.45926	3.98436	4.08159658204	0.0	0.0	up
TRINITY_DN52306_c1_g2	11.46003	0.216404	5.72673984444	0.0	0.0	up
TRINITY_DN44349_c0_g1	31.5511582	5.5153431	2.51617042425	0.0	0.0	up
TRINITY_DN53676_c2_g1	12.02118	0.2112366	5.83057488231	0.0	0.0	up
TRINITY_DN43670_c1_g3	112.068	3.59702	4.96142839714	0.0	0.0	up
TRINITY_DN41942_c2_g4	131.073	5.02824	4.70417321035	0.0	0.0	up
TRINITY_DN50688_c7_g3	1.70016	36.5571	-4.42640920074	0.0	0.0	down
TRINITY_DN51136_c0_g1	23.354924	1.047362	4.47889467779	0.0	0.0	up
TRINITY_DN48888_c1_g6	21.2789	0.256597	6.37377546001	0.0	0.0	up
TRINITY_DN48848_c0_g1	17.454257	0.8422	4.37327225923	0.0	0.0	up
TRINITY_DN52629_c0_g2	11.62489	0.211141	5.78286650183	0.0	0.0	up
TRINITY_DN47055_c2_g1	27.35507	0.548093	5.64124372793	0.0	0.0	up
TRINITY_DN38772_c0_g1	2.138452	97.9416	-5.51728303474	0.0	0.0	down
TRINITY_DN46742_c2_g2	59.001745	3.57083	4.04642626651	0.0	0.0	up
TRINITY_DN45708_c1_g2	56.395716	548.033781	-3.28060734403	0.0	0.0	down
TRINITY_DN48788_c0_g3	27.7057	0.475116	5.86575921603	0.0	0.0	up
TRINITY_DN53796_c3_g1	26.072753	7.155671	1.86538396138	0.0	0.0	up
TRINITY_DN44628_c1_g1	68.356591	2.9232626801	4.54742907186	0.0	0.0	up
TRINITY_DN48988_c0_g3	21.116187	0.965637	4.45072458069	0.0	0.0	up
TRINITY_DN51684_c0_g1	67.90012	2.039967	5.05679640474	0.0	0.0	up
TRINITY_DN52046_c2_g6	90.8136	8.0271	3.49995759218	0.0	0.0	up
TRINITY_DN44993_c1_g1	0.0001	224.292958	-21.096952895	0.0	0.0	down
TRINITY_DN52094_c2_g1	26.662928626	7.31792897803	1.86532793391	0.0	0.0	up
TRINITY_DN51340_c0_g1	24.4698	1.177325	4.37741777409	0.0	0.0	up
TRINITY_DN49058_c0_g1	27.5259	0.6563861	5.39010123753	0.0	0.0	up
TRINITY_DN50152_c2_g1	190.3807	21.19666	3.16697837219	0.0	0.0	up
TRINITY_DN50385_c0_g2	24.28333	0.923373	4.7169089156	0.0	0.0	up
TRINITY_DN41028_c0_g1	26.29045	0.1642796798	7.32224098535	0.0	0.0	up
TRINITY_DN51851_c1_g1	66.1687	6.75138411726	3.29289372763	0.0	0.0	up
TRINITY_DN51194_c1_g1	28.6623	1.3779	4.37861128849	0.0	0.0	up
TRINITY_DN51687_c0_g1	18.192072	1.11678	4.02589295389	0.0	0.0	up
TRINITY_DN37357_c0_g1	111.88962	4.10154	4.76976669516	0.0	0.0	up
TRINITY_DN49742_c0_g2	19.7085	0.611303	5.01078652062	0.0	0.0	up
TRINITY_DN48478_c0_g1	12.77968079	0.2411934635	5.72751718118	0.0	0.0	up
TRINITY_DN53791_c2_g2	5.3478628	35.696793	-2.73876010983	0.0	0.0	down
TRINITY_DN53619_c0_g1	23.2196546	0.206822059813	6.81081262866	0.0	0.0	up
TRINITY_DN43112_c1_g4	67.889359	1.72648	5.29727993686	0.0	0.0	up
TRINITY_DN47933_c0_g3	143.91845	1.12398	7.00049137915	0.0	0.0	up
TRINITY_DN53156_c1_g1	8.81611300204	33.1450156624	-1.91057731347	0.0	0.0	down
TRINITY_DN44845_c2_g3	315.0202	21.0720400033	3.90204244668	0.0	0.0	up
TRINITY_DN51520_c4_g1	40.37068	2.290125	4.13980963663	0.0	0.0	up
TRINITY_DN52230_c2_g1	171.6381	62.214807	1.46403995106	0.0	0.0	up
TRINITY_DN50430_c1_g1	14.200998	0.2230509	5.99247554166	0.0	0.0	up
TRINITY_DN49236_c0_g1	18.04844	0.683637	4.7224998532	0.0	0.0	up
TRINITY_DN51644_c0_g4	20.6693750014	5.014682	2.04326464326	4.82284800312e-308	1.82877537316e-306	up
TRINITY_DN53731_c8_g1	15.8428649	3.73235507	2.08567509903	6.53686283798e-308	2.47702633105e-306	up
TRINITY_DN45181_c1_g1	14.555178	0.2081282	6.12791621854	1.31119351204e-307	4.9651537866e-306	up
TRINITY_DN52258_c0_g1	21.021834	0.3539603	5.8921571716	1.31229111028e-307	4.96593421983e-306	up
TRINITY_DN52644_c0_g3	31.96879	0.531933	5.90927578828	1.53609658857e-307	5.80890619641e-306	up
TRINITY_DN51332_c0_g1	35.1202	0.761404	5.52749510138	2.39001069361e-307	9.03193796921e-306	up
TRINITY_DN50023_c0_g1	24.320788	0.692707	5.13380091027	5.13512946575e-307	1.93926858733e-305	up
TRINITY_DN47077_c0_g1	34.12117	0.7906492	5.43148557363	5.45705439424e-307	2.05944648321e-305	up
TRINITY_DN48465_c2_g2	7.60286801235	29.6682716	-1.96430523056	1.61736830334e-306	6.09967952612e-305	down
TRINITY_DN44809_c2_g2	57.18556	1.7691171	5.01454944616	1.93145428192e-306	7.27928267023e-305	up
TRINITY_DN43344_c2_g4	42.41391	3.377472	3.65052177197	2.48895207e-306	9.37404308013e-305	up
TRINITY_DN51151_c0_g2	267.743892	132.787737768	1.01173173565	3.43185485814e-306	1.29165277813e-304	up
TRINITY_DN53249_c4_g1	42.1988099424	1.928477	4.45166846889	4.42990442026e-306	1.66616452344e-304	up
TRINITY_DN52689_c0_g2	78.411223	161.872181291	-1.04572300391	7.44688544747e-306	2.79901390068e-304	down
TRINITY_DN48836_c0_g1	23.5433454	1.23088710033	4.25754898936	8.5791035715e-306	3.22239923293e-304	up
TRINITY_DN48721_c0_g4	13.7246	0.24949	5.78163830168	1.61005691099e-305	6.04346361947e-304	up
TRINITY_DN43392_c1_g3	42.82032	1.839474	4.54093038732	1.74476965135e-305	6.54470733261e-304	up
TRINITY_DN49180_c0_g1	37.97502	2.105894	4.17254599917	1.95055231932e-305	7.31168343494e-304	up
TRINITY_DN46849_c0_g2	28.513209	5.51219496	2.37093159504	2.01648572582e-305	7.55375281678e-304	up
TRINITY_DN49287_c3_g1	22.823322	0.4949218	5.52716439457	2.42917535631e-305	9.09357223605e-304	up
TRINITY_DN51891_c6_g1	19.724655	0.632852	4.96198810871	3.07275145948e-305	1.14950620918e-303	up
TRINITY_DN51578_c1_g3	38.230074	1.1936223	5.00128969332	1.0041839753e-304	3.75409798498e-303	up
TRINITY_DN48112_c1_g1	39.5426	1.56482	4.65933911434	1.09336383597e-304	4.08475155971e-303	up
TRINITY_DN49441_c1_g2	35.570784	1.604657	4.47035591731	1.18090137588e-304	4.40883038476e-303	up
TRINITY_DN47524_c0_g4	144.687472	20.25805	2.83637279423	2.51909466529e-304	9.39860215277e-303	up
TRINITY_DN34103_c0_g1	86.2095	3.32072	4.69827887188	7.1195639191e-304	2.65449176028e-302	up
TRINITY_DN47056_c2_g1	32.896705	0.855516	5.26500444126	8.63005161294e-304	3.21551682271e-302	up
TRINITY_DN52084_c0_g3	30.892441	1.186005	4.70307187442	1.12425571082e-303	4.18612405479e-302	up
TRINITY_DN53833_c5_g1	2.802982	45.4830560068	-4.02029480726	2.69156102259e-303	1.00152320402e-301	down
TRINITY_DN50356_c0_g1	44.47714	0.2129891	7.70614061113	2.81678216911e-303	1.04741800511e-301	up
TRINITY_DN50873_c0_g1	51.81407	1.433903	5.17532457417	6.59810102872e-302	2.45186138494e-300	up
TRINITY_DN53674_c3_g1	31.133825	0.4242579	6.19739749819	6.86617327134e-302	2.54977633155e-300	up
TRINITY_DN51395_c0_g1	14.664978	0.749730792	4.28985844066	1.48443673957e-301	5.50883275844e-300	up
TRINITY_DN47483_c2_g1	57.423	0.906432	5.98528610038	1.72127703476e-301	6.38350830007e-300	up
TRINITY_DN52120_c1_g6	45.1894	1.12587	5.32687224228	1.8741391033e-301	6.94578645849e-300	up
TRINITY_DN45086_c0_g1	29.6139	1.575316	4.23256133893	2.15525993971e-301	7.98234337909e-300	up
TRINITY_DN40091_c0_g1	28.6653	1.1242	4.67233475267	2.25261500574e-301	8.33736967871e-300	up
TRINITY_DN51262_c4_g1	16.863853	0.3518191	5.58295657835	3.47504704949e-301	1.28532898936e-299	up
TRINITY_DN51950_c0_g1	15.11431	0.331713	5.509835755	5.56802874341e-301	2.05673677118e-299	up
TRINITY_DN46096_c1_g2	43.7848	5.01138	3.12715027877	1.31391415841e-300	4.85016304613e-299	up
TRINITY_DN49332_c0_g3	49.544878	0.3759658	7.04199067553	1.37577020914e-300	5.07513430198e-299	up
TRINITY_DN47148_c0_g1	10.9737686009	34.2530018	-1.64217136605	1.52260541967e-300	5.61308336809e-299	down
TRINITY_DN50481_c0_g1	14.43663079	0.339812756	5.40885026632	2.35810869193e-300	8.68741590386e-299	up
TRINITY_DN42697_c1_g1	18.066776	253.916304	-3.81294204696	2.74955334544e-300	1.01228268342e-298	down
TRINITY_DN53732_c5_g4	12.875391	0.1709544083	6.23486080934	2.7975768053e-300	1.02928283214e-298	up
TRINITY_DN52281_c1_g2	17.63765	0.248833	6.14733671507	3.70761819466e-300	1.36320433199e-298	up
TRINITY_DN53242_c1_g4	27.457143	0.294584	6.54235863209	4.18788688629e-300	1.53877218488e-298	up
TRINITY_DN52626_c0_g1	6.7315	0.0847957	6.31079310302	4.1907847344e-300	1.53882189888e-298	up
TRINITY_DN53832_c6_g1	38.099451544	13.7312127223	1.47231118172	6.67172495675e-300	2.44818903337e-298	up
TRINITY_DN49728_c0_g1	21.688335	0.584417	5.21377734719	8.71614909995e-300	3.19628474861e-298	up
TRINITY_DN47426_c4_g1	188.171	9.29364	4.33965673237	9.07091102474e-300	3.32419050533e-298	up
TRINITY_DN51426_c1_g2	62.8462	3.25087	4.27292774469	1.56029701906e-299	5.71421596663e-298	up
TRINITY_DN46384_c1_g2	53.749867	12.73037835	2.07798588774	5.03282962141e-299	1.84073347604e-297	up
TRINITY_DN50578_c0_g2	41.5261544	95.5061489	-1.20157334535	1.44369139191e-298	5.27676782175e-297	down
TRINITY_DN53261_c1_g1	22.520095	1.2843374865	4.13211665773	2.428939686e-298	8.87208048061e-297	up
TRINITY_DN49367_c0_g1	30.2411	4.00581200181	2.91634399737	2.50734142848e-298	9.15245344629e-297	up
TRINITY_DN48617_c4_g1	16.868564	0.2796681	5.91447764983	2.74115554255e-298	9.99938357478e-297	up
TRINITY_DN53047_c7_g1	100.23963	1.840138	5.76749521999	4.73738033633e-298	1.7270045607e-296	up
TRINITY_DN48511_c0_g1	201.190434	612.048877	-1.6050851573	8.12376596698e-298	2.95956923256e-296	down
TRINITY_DN44648_c0_g1	39.021846	1.2962953	4.91181571782	2.3243857488e-297	8.46243525264e-296	up
TRINITY_DN51987_c0_g1	15.840218476	0.615034	4.68678225668	5.23585426393e-297	1.90498229957e-295	up
TRINITY_DN48646_c0_g1	134.610804108	45.5159459956	1.56435023709	5.24170111506e-297	1.90586473376e-295	up
TRINITY_DN53139_c2_g2	257.27418	12.260482	4.39121907331	6.13700754492e-297	2.22993953865e-295	up
TRINITY_DN44146_c2_g1	101.217	0.686047	7.20492848775	4.08501846268e-296	1.48336234307e-294	up
TRINITY_DN44315_c0_g3	34.87091	0.567828	5.94042621218	8.27912030073e-296	3.00437679551e-294	up
TRINITY_DN50384_c5_g1	69.664947	8.61319	3.01581336283	9.77376417635e-296	3.5444530333e-294	up
TRINITY_DN48113_c0_g3	86.070731	15.2298993	2.49861631894	2.02306813108e-295	7.33187795091e-294	up
TRINITY_DN47301_c1_g1	35.628085	10.789141	1.72343493487	2.54295071877e-295	9.21001195627e-294	up
TRINITY_DN45182_c0_g1	15.507674	130.55687	-3.07362415782	3.1799555131e-295	1.15096206593e-293	down
TRINITY_DN53840_c17_g1	6.645844	16.04137	-1.27127302553	4.73950793928e-295	1.71431695287e-293	down
TRINITY_DN43382_c2_g2	79.7421139	164.9264354	-1.04840890549	6.79729674932e-295	2.45703971984e-293	down
TRINITY_DN47820_c0_g1	36.642895	1.638415	4.48316075539	1.75616025669e-294	6.34392962245e-293	up
TRINITY_DN52298_c0_g2	22.10371	0.59074287	5.22561441742	2.08593933496e-294	7.53033563029e-293	up
TRINITY_DN42421_c0_g2	355.177185	158.3116777	1.16577123403	5.46326186512e-294	1.97098494607e-292	up
TRINITY_DN51685_c1_g2	192.54287	43.5275	2.1451806336	2.08713558904e-293	7.52490056416e-292	up
TRINITY_DN50452_c0_g1	16.63998	0.2799905	5.89313201149	1.0499207605e-292	3.78290660556e-291	up
TRINITY_DN51654_c0_g1	27.549207	0.472767	5.86473764512	1.95050359414e-292	7.02319985162e-291	up
TRINITY_DN51333_c0_g3	32.1023	0.518694	5.95164917269	7.78872519738e-292	2.802683202e-290	up
TRINITY_DN43538_c0_g1	3.905707	64.069536	-4.03598291267	3.1231541135e-291	1.12310557511e-289	down
TRINITY_DN44883_c0_g1	9.79305	0.271264	5.17398874806	3.31446274563e-291	1.19113237626e-289	up
TRINITY_DN50139_c1_g4	31.2549	1.39394	4.48684201755	5.39541997568e-291	1.93772455774e-289	up
TRINITY_DN45838_c1_g3	17.863891	0.4550032	5.29502585149	8.57127663539e-291	3.07632617539e-289	up
TRINITY_DN53572_c6_g2	13.290383	55.0697	-2.05087606867	2.15478916522e-290	7.72382373682e-289	down
TRINITY_DN48017_c5_g2	50.944684	17.349453	1.55404143352	2.33749962526e-290	8.3733595901e-289	up
TRINITY_DN53755_c3_g1	83.5039	5.8442	3.83676612342	3.51845956543e-290	1.25956782245e-288	up
TRINITY_DN49735_c1_g2	22.8801	1.03375	4.46813412308	5.75288112996e-290	2.058142181e-288	up
TRINITY_DN47080_c0_g1	46.838	1.9403	4.59332783609	6.5879695481e-290	2.35538939498e-288	up
TRINITY_DN48750_c1_g2	21.1714	0.451212	5.55216742651	1.05087207697e-289	3.75476121253e-288	up
TRINITY_DN47368_c1_g2	250.5857	6.70625	5.22365401164	1.12577984262e-289	4.01982785727e-288	up
TRINITY_DN44962_c1_g1	3.1809305	96.937511	-4.9295342839	1.12733333076e-289	4.02279618982e-288	down
TRINITY_DN45408_c0_g1	63.004033	6.9519635	3.17995176836	3.67796906501e-289	1.31161274538e-287	up
TRINITY_DN47373_c0_g1	82.608683	17.124495	2.27023198758	4.40848884911e-289	1.57111998952e-287	up
TRINITY_DN50674_c0_g2	38.1949027	7.9795605	2.2589989236	4.47450762815e-289	1.59362850646e-287	up
TRINITY_DN51854_c0_g2	48.1952	1.855423	4.69906943284	6.00193334548e-289	2.13626640986e-287	up
TRINITY_DN50682_c0_g2	18.043752	0.548826	5.039006723	1.06506682517e-288	3.78846854166e-287	up
TRINITY_DN48680_c1_g2	16.013344	0.902019	4.14997297857	1.41015800862e-288	5.01276525553e-287	up
TRINITY_DN51370_c0_g1	16.173062	0.386769	5.3859768701	1.5052918517e-288	5.34753010301e-287	up
TRINITY_DN45400_c0_g2	5.660758	126.849772	-4.48598186697	3.41626525144e-288	1.21285037158e-286	down
TRINITY_DN48450_c0_g2	56.3689	3.36396	4.06666695848	3.96015524773e-288	1.40504794754e-286	up
TRINITY_DN50958_c0_g1	18.86854	0.2217678	6.41078907909	4.26763639624e-288	1.51317727677e-286	up
TRINITY_DN46120_c1_g3	54.5939	7.41483	2.88025424046	5.6202834162e-288	1.99151811153e-286	up
TRINITY_DN44385_c3_g1	0.80787	28.440629	-5.13768640456	5.71510342109e-288	2.02382966221e-286	down
TRINITY_DN48510_c0_g2	9.04259	0.206612	5.45174009865	8.43724314044e-288	2.98589424811e-286	up
TRINITY_DN48551_c0_g1	18.34334	0.518696	5.14422329786	1.40895539024e-287	4.98305029224e-286	up
TRINITY_DN49943_c0_g1	13.002967	0.386078331331	5.07380345765	2.47843486466e-287	8.75991480113e-286	up
TRINITY_DN46001_c1_g1	7.3717441	23.205923	-1.65441518511	2.97533174173e-287	1.05095056443e-285	down
TRINITY_DN44219_c0_g2	11.386392	0.0831589	7.09722428331	3.32477098285e-287	1.17363572914e-285	up
TRINITY_DN46399_c3_g1	0.243003	37.9998	-7.28887389041	5.3839056892e-287	1.89930144779e-285	down
TRINITY_DN53411_c2_g1	247.259	13.57288	4.18722425402	7.33085334458e-287	2.58286226346e-285	up
TRINITY_DN42757_c2_g4	152.026	6.31568	4.58923619389	7.86826007924e-287	2.7704531681e-285	up
TRINITY_DN46407_c0_g1	33.2025612	9.3506	1.82816368688	1.00101968667e-286	3.52241311477e-285	up
TRINITY_DN37491_c0_g1	37.1564	1.61795	4.52137179949	3.02760121945e-286	1.0646873152e-284	up
TRINITY_DN51787_c0_g2	24.36482	0.203148	6.9061245929	5.37536235761e-286	1.88910920761e-284	up
TRINITY_DN52537_c0_g2	24.52626	0.1539488	7.31573282252	3.21470678796e-285	1.12834790302e-283	up
TRINITY_DN47725_c0_g1	28.12481011	1.21123797	4.53728911374	4.42915227397e-285	1.55363393651e-283	up
TRINITY_DN44987_c0_g1	21.544058	0.686184	4.97255072225	4.7206503373e-285	1.65380116817e-283	up
TRINITY_DN50391_c0_g1	13.173053	0.3570005	5.20551983974	5.72096199713e-285	2.002983948e-283	up
TRINITY_DN47928_c0_g1	280.60265	709.524055	-1.33832296304	7.17678148563e-285	2.51110715511e-283	down
TRINITY_DN50182_c0_g1	7.64911	0.21426	5.15785745022	1.40188149446e-284	4.90200909515e-283	up
TRINITY_DN52176_c0_g1	10.7662476	70.303118	-2.70707316574	2.28421370604e-284	7.98228080725e-283	down
TRINITY_DN52210_c0_g3	27.7967	0.524614	5.7275134991	5.45121300567e-284	1.90375497213e-282	up
TRINITY_DN47835_c0_g1	0.2056599	121.81146	-9.21017363121	1.07797917199e-283	3.76232292089e-282	down
TRINITY_DN45910_c1_g2	51.3062182027	17.6858346128	1.53653938503	1.25517834825e-283	4.37803378414e-282	up
TRINITY_DN49168_c1_g1	200.1165	86.4473	1.21094731507	1.31133040921e-283	4.57102864732e-282	up
TRINITY_DN42055_c0_g1	3.39572322085	21.058683	-2.63262443635	1.52727869444e-283	5.32045060139e-282	down
TRINITY_DN44983_c0_g2	46.8765	1.13862	5.36350660471	3.72814264827e-283	1.2979295621e-281	up
TRINITY_DN50136_c1_g1	20.52721	0.484388	5.40523061871	3.93985321577e-283	1.3707785364e-281	up
TRINITY_DN49877_c0_g1	12.7660021	0.2202641	5.85692860513	4.84653446591e-283	1.68518420321e-281	up
TRINITY_DN51592_c2_g1	1.504066	18.7803059	-3.64228078179	7.28067879665e-283	2.52997910799e-281	down
TRINITY_DN52885_c1_g4	16.32763	0.698975	4.54593072861	1.06254920461e-282	3.68997371224e-281	up
TRINITY_DN51607_c0_g1	14.37301	0.620311	4.53422670433	1.30049255009e-282	4.51347891075e-281	up
TRINITY_DN52243_c0_g1	17.44028	0.1283574	7.08611292036	2.23820376511e-282	7.76305506399e-281	up
TRINITY_DN46420_c6_g2	142.036	13.7092	3.37304034679	5.31207405383e-282	1.84130965165e-280	up
TRINITY_DN51042_c0_g3	34.6679	0.791478	5.45290738842	1.10243256917e-281	3.81895531098e-280	up
TRINITY_DN53801_c2_g1	33.55213	14.2336724	1.23709641976	1.52256117345e-281	5.27105189838e-280	up
TRINITY_DN46181_c2_g1	83.190674	6.63425	3.64841652199	2.52200931803e-281	8.72568230075e-280	up
TRINITY_DN50539_c0_g1	19.406448	1.1481231	4.07918684396	3.18499794808e-281	1.10126592614e-279	up
TRINITY_DN51009_c0_g2	14.21996	0.2689845	5.72425055539	3.77997342494e-281	1.30617778964e-279	up
TRINITY_DN46849_c0_g4	17.34887	39.693932	-1.19407678237	6.47280406858e-281	2.23530443293e-279	down
TRINITY_DN41652_c0_g1	1.258122	25.469115	-4.33940509761	7.46918241109e-281	2.57779348107e-279	down
TRINITY_DN48491_c0_g1	13.20662	0.392905	5.07093694416	7.76390226338e-281	2.67784921224e-279	up
TRINITY_DN43694_c2_g3	49.7601068	1.945014	4.6771371372	2.80208300624e-280	9.65868995648e-279	up
TRINITY_DN52723_c0_g1	9.545285	0.35036	4.76787829435	5.67939997326e-280	1.95646021466e-278	up
TRINITY_DN41961_c0_g1	0.0001	91.487943	-19.8032221007	6.31079282682e-280	2.17262109291e-278	down
TRINITY_DN53574_c10_g1	322.58404	61.721187	2.38583734954	7.19323200162e-280	2.47488945143e-278	up
TRINITY_DN52214_c0_g1	9.10841	0.101222	6.49160444305	7.42813707782e-280	2.55413283732e-278	up
TRINITY_DN53255_c3_g4	244.415	737.16	-1.59264496158	9.13418616813e-280	3.13881290637e-278	down
TRINITY_DN53156_c0_g1	184.843694	438.62777	-1.24669132712	4.6804307432e-279	1.60637112562e-277	down
TRINITY_DN46717_c0_g3	68.528968	3.949202202	4.11708081932	6.49961690979e-279	2.2293605956e-277	up
TRINITY_DN48119_c0_g3	20.25626	0.813047	4.63888526462	4.06888259805e-278	1.39390508831e-276	up
TRINITY_DN37343_c0_g1	34.019898	125.703052	-1.88556895745	4.63559893118e-278	1.58707293954e-276	down
TRINITY_DN42177_c2_g6	21.3811	0.674852	4.98562112428	9.48218478967e-278	3.24438660528e-276	up
TRINITY_DN46775_c0_g2	18.60239	0.5146943	5.1756283723	1.99654578865e-277	6.82710804575e-276	up
TRINITY_DN53424_c0_g1	8.474084571	42.30437	-2.31967726811	2.83061998439e-277	9.67325306689e-276	down
TRINITY_DN51772_c1_g1	39.632046	12.1183519565	1.70947393634	3.52060792207e-277	1.20238150265e-275	up
TRINITY_DN42822_c0_g2	14.1075	0.878264	4.00566387039	3.90334838529e-277	1.33228072982e-275	up
TRINITY_DN51676_c0_g2	28.41987	0.986243	4.84881298967	5.52770735332e-277	1.88554735274e-275	up
TRINITY_DN53582_c0_g1	28.360352	1.6736821902	4.08277792841	7.14975385265e-277	2.437348463e-275	up
TRINITY_DN42915_c0_g2	23.668487	1.718989	3.78333526724	9.34385027517e-277	3.1833669228e-275	up
TRINITY_DN46165_c0_g2	37.580824	2.494173	3.91336325826	1.04125667512e-276	3.54530076858e-275	up
TRINITY_DN45648_c1_g1	19.9053	0.385163	5.69153968485	5.83505339769e-276	1.98552217112e-274	up
TRINITY_DN52757_c2_g1	26.2886	0.570478	5.52612225174	6.00709242146e-276	2.04281482999e-274	up
TRINITY_DN50172_c0_g1	48.50597	2.743021	4.1443247494	6.33880902049e-276	2.15430554526e-274	up
TRINITY_DN43570_c0_g1	88.616448	6.956778	3.67108331241	1.69839632733e-275	5.76864455007e-274	up
TRINITY_DN44982_c0_g1	37.369434	0.6535903	5.83732833004	2.85356453973e-275	9.68629528073e-274	up
TRINITY_DN51669_c0_g1	13.843266	0.1810365	6.2567599454	1.03910736005e-274	3.52505464536e-273	up
TRINITY_DN49139_c0_g2	1.185794	14.118953	-3.57370780152	1.22301535831e-274	4.14641658576e-273	down
TRINITY_DN53442_c5_g1	815.992721	250.013318	1.70655133471	1.52541790849e-274	5.16851300224e-273	up
TRINITY_DN53638_c1_g1	8.36795	0.449397	4.21881183246	2.7540340017e-274	9.32571161074e-273	up
TRINITY_DN50970_c1_g2	27.990529	1.0839450924	4.69057516957	8.21071775548e-274	2.77693752965e-272	up
TRINITY_DN41814_c0_g1	31.474005	3.777131	3.05879804429	8.46488742422e-274	2.86116276815e-272	up
TRINITY_DN51400_c1_g1	76.786807	2.8062899	4.7741225005	1.7074056876e-273	5.7675936335e-272	up
TRINITY_DN51580_c1_g1	160.859627	6.110186	4.71844217187	1.86682308046e-273	6.30228157882e-272	up
TRINITY_DN50626_c1_g2	37.28472	9.8774455	1.91637462115	1.89708220828e-273	6.40055543598e-272	up
TRINITY_DN47869_c0_g1	31.0949	0.609853	5.67207263238	1.96914633437e-273	6.63967059705e-272	up
TRINITY_DN48282_c0_g1	19.04663	0.333909	5.83393696846	2.13422981485e-273	7.19195422724e-272	up
TRINITY_DN40433_c0_g1	39.2023	1.195405	5.03536691244	2.39940268405e-273	8.08064859188e-272	up
TRINITY_DN49185_c0_g1	12.4774	0.440695	4.82339300289	3.23941083351e-273	1.0903015206e-271	up
TRINITY_DN51769_c0_g1	14.405462	0.1354139	6.73309628329	3.6147576167e-273	1.21589881355e-271	up
TRINITY_DN53160_c0_g1	30.596608	0.52009	5.87846661269	3.69342716802e-273	1.24161118612e-271	up
TRINITY_DN47865_c0_g6	34.89645	0.519148	6.07079058466	4.0257695995e-273	1.35251775634e-271	up
TRINITY_DN51471_c2_g1	0.5178904	30.264615	-5.86884137238	7.15469668083e-273	2.40227889821e-271	down
TRINITY_DN46707_c0_g1	27.82103	0.9409323	4.88594109771	8.16443550437e-273	2.73965994518e-271	up
TRINITY_DN41925_c0_g1	163.4585067	66.415355	1.29933572838	9.9036744083e-273	3.32127860064e-271	up
TRINITY_DN52637_c1_g4	1.4451	60.7412	-5.39343417572	1.03779345887e-272	3.47823159083e-271	down
TRINITY_DN50403_c0_g4	38.96549	2.258552	4.10872692337	1.54989261286e-272	5.19144126364e-271	up
TRINITY_DN46563_c0_g2	1.29968	120.986	-6.54053984962	1.95304671161e-272	6.53789428946e-271	down
TRINITY_DN51514_c0_g4	0.0556246	36.5582	-9.36025626697	2.08017311531e-272	6.95927225478e-271	down
TRINITY_DN43821_c0_g1	5.51119388778	30.63451702	-2.47472131791	3.89842017754e-272	1.30344357232e-270	down
TRINITY_DN45802_c0_g1	16.2339	0.3188669	5.66991147519	3.93454144972e-272	1.31473162792e-270	up
TRINITY_DN44277_c0_g1	42.43977	2.703931	3.97228659574	4.01758412505e-272	1.34167559063e-270	up
TRINITY_DN43661_c1_g3	50.306336	1.780618	4.82029016641	4.59060535617e-272	1.53211797576e-270	up
TRINITY_DN45120_c2_g1	614.9411	117.53262	2.38738701562	1.03487224057e-271	3.4518256537e-270	up
TRINITY_DN43928_c0_g5	127.7081	5.42491	4.55710701869	1.08159822806e-271	3.60552160967e-270	up
TRINITY_DN49212_c2_g1	41.892163	7.9394023	2.39957806965	1.28942402744e-271	4.2957408254e-270	up
TRINITY_DN49052_c0_g1	11.492	0.131947	6.44452753841	1.85719135588e-271	6.1835702389e-270	up
TRINITY_DN51856_c0_g1	17.224811	0.4134224	5.38072778396	2.5344138238e-271	8.43336040783e-270	up
TRINITY_DN43935_c2_g2	134.041	13.8633	3.27333173426	2.97483055113e-271	9.89295439939e-270	up
TRINITY_DN49295_c0_g2	10.1817	172.158	-4.079682855	5.30381337971e-271	1.7627584528e-269	down
TRINITY_DN52592_c2_g1	20.208695	6.930825	1.54387716435	5.78207439155e-271	1.92056583084e-269	up
TRINITY_DN40230_c0_g1	24.130826	0.495607	5.60553692535	7.71246121285e-271	2.56023377199e-269	up
TRINITY_DN52560_c2_g1	0.023675807957	37.519536	-10.6300126112	7.78568014669e-271	2.58300024545e-269	down
TRINITY_DN46546_c0_g3	23.79693	0.93131411	4.67536381934	4.67057891583e-270	1.54860272231e-268	up
TRINITY_DN40792_c0_g1	95.794822	11.1499733	3.1029074206	4.7040081477e-270	1.55875886884e-268	up
TRINITY_DN53167_c1_g2	18.3479150009	0.375492	5.61069014795	6.92972450828e-270	2.29492535247e-268	up
TRINITY_DN41134_c0_g1	44.3583	1.35577	5.03201971839	9.02152355716e-270	2.98589380098e-268	up
TRINITY_DN51374_c0_g1	23.42115	3.07228	2.93043030441	9.1085928804e-270	3.01292131364e-268	up
TRINITY_DN49356_c0_g2	26.157953	1.021536	4.67843769447	2.07118272622e-269	6.84694904443e-268	up
TRINITY_DN51962_c1_g3	23.8285	0.413241	5.84956092744	4.38505856209e-269	1.44875988781e-267	up
TRINITY_DN52749_c2_g4	0.89871	44.7444	-5.63770766732	1.22371693839e-268	4.03819340161e-267	down
TRINITY_DN43774_c0_g1	70.105	5.84333	3.58465467082	3.54545880683e-268	1.16859581016e-266	up
TRINITY_DN51352_c0_g1	39.969668	1.152426	5.11615956947	6.15986651177e-268	2.02911321292e-266	up
TRINITY_DN51399_c3_g1	6.307571	26.8882140025	-2.09181748434	8.98086516222e-268	2.95662607643e-266	down
TRINITY_DN53034_c1_g1	34.62363	1.141414	4.92286291852	1.08961028574e-267	3.5850302272e-266	up
TRINITY_DN40779_c0_g1	36.7057	1.52892	4.58541929001	1.525467503e-267	5.01612256906e-266	up
TRINITY_DN43576_c0_g1	24.02253	0.5303425	5.50131992408	2.39960600019e-267	7.8858556359e-266	up
TRINITY_DN52393_c2_g1	17.94008	0.4734308	5.24388894687	2.90204669472e-267	9.53140961295e-266	up
TRINITY_DN50447_c0_g1	13.577548	0.7188147	4.23945924059	3.74083238819e-267	1.22790563653e-265	up
TRINITY_DN47427_c3_g2	41.8028	4.82574	3.11477748533	4.95634881461e-267	1.62593343946e-265	up
TRINITY_DN47255_c1_g1	20.993024	0.242789	6.43406312936	6.40134478953e-267	2.09872930436e-265	up
TRINITY_DN47698_c0_g1	31.2232770019	1.321034	4.56288245819	7.00196672649e-267	2.29429736803e-265	up
TRINITY_DN37985_c0_g1	438.372028	8.48449	5.69118399191	8.29572832601e-267	2.71661937063e-265	up
TRINITY_DN50095_c0_g2	18.269	0.275917	6.04901950852	9.03637558387e-267	2.9574220279e-265	up
TRINITY_DN51086_c2_g2	41.039515	3.500472	3.55139230967	2.28332868108e-266	7.46848253213e-265	up
TRINITY_DN48133_c0_g1	24.1363083	0.81711760434	4.88451748503	2.39974275286e-266	7.84465202831e-265	up
TRINITY_DN46195_c1_g1	41.19428	0.346005	6.89550733088	4.82966380725e-266	1.57786957804e-264	up
TRINITY_DN52196_c0_g1	3.508415	24.134894	-2.7822291754	6.72491497046e-266	2.19576751817e-264	down
TRINITY_DN42347_c0_g2	195.215383	550.684274	-1.49615866779	7.4623648994e-266	2.43512660803e-264	down
TRINITY_DN49454_c1_g2	39.3485	2.51109	3.96992299766	9.5147032174e-266	3.10302993747e-264	up
TRINITY_DN45089_c0_g3	28.76222	0.843475	5.09168591498	1.83077441262e-265	5.9637208834e-264	up
TRINITY_DN52600_c0_g1	28.3312	7.375848	1.94151087957	1.87712302399e-265	6.11112704883e-264	up
TRINITY_DN39716_c0_g1	30.0972	1.98058	3.92563439538	2.16810345239e-265	7.05431463836e-264	up
TRINITY_DN52549_c0_g1	19.5512600157	3.272314	2.57887849148	2.3905568729e-265	7.77356622833e-264	up
TRINITY_DN46514_c3_g1	46.0169	1.99798	4.52554975066	2.91717950229e-265	9.48049298809e-264	up
TRINITY_DN46763_c1_g1	55.2486	1.2604	5.45398434248	2.99134295131e-265	9.71584702137e-264	up
TRINITY_DN49254_c1_g2	22.542752	0.5808589	5.27833208674	3.32184848495e-265	1.07830376548e-263	up
TRINITY_DN50734_c0_g2	8.14743	0.156571	5.70145612461	3.49185108329e-265	1.13282807742e-263	up
TRINITY_DN44338_c3_g3	4.006424	38.037581	-3.24703848611	4.43384344267e-265	1.43759244055e-263	down
TRINITY_DN47009_c0_g2	0.0523265	22.796	-8.76702321885	5.39114921949e-265	1.74696442684e-263	down
TRINITY_DN48116_c0_g2	49.94181	4.247141	3.55568419828	7.50684919169e-265	2.43112802631e-263	up
TRINITY_DN47077_c0_g3	107.156	9.61775	3.47786939721	7.85440093167e-265	2.54220624693e-263	up
TRINITY_DN49197_c3_g2	25.308857	1.0502309	4.59086390021	1.01553817931e-264	3.28504780501e-263	up
TRINITY_DN50906_c0_g1	25.853104	0.7571577	5.09359988045	1.87786650535e-264	6.07096912056e-263	up
TRINITY_DN48094_c0_g1	39.07517	1.181049	5.04811142341	2.27277825499e-264	7.34342036762e-263	up
TRINITY_DN46440_c0_g5	16.80551	0.467467	5.16792599072	2.81482885449e-264	9.08953111199e-263	up
TRINITY_DN48972_c0_g2	12.80746	0.1966765	6.02501598908	3.92212442762e-264	1.26578271722e-262	up
TRINITY_DN51550_c0_g2	35.19019	1.0308051	5.09332981825	4.9438891799e-264	1.59461180653e-262	up
TRINITY_DN52617_c0_g1	13.0856626741	1.108003709	3.56195237022	5.18495297723e-264	1.67139719728e-262	up
TRINITY_DN43059_c0_g2	17.3617	1.0491	4.04868411162	8.14948069218e-264	2.62550909772e-262	up
TRINITY_DN44841_c0_g4	14.7988	81.6449	-2.46388257391	1.23380027678e-263	3.97262293744e-262	down
TRINITY_DN49678_c1_g3	61.3651845	14.771233	2.05463011825	1.59697033204e-263	5.13899701939e-262	up
TRINITY_DN43342_c0_g1	24.475254	0.09207224	8.05434187073	1.86919779836e-263	6.01154301167e-262	up
TRINITY_DN48079_c0_g2	10.889877	0.3535665	4.94486226125	2.47340494727e-263	7.95014863114e-262	up
TRINITY_DN42870_c4_g4	10.3266	78.9415	-2.93441860308	2.59898563934e-263	8.34897906966e-262	down
TRINITY_DN48460_c0_g4	39.5107630028	5.038058	2.97130607073	3.8963882843e-263	1.25095398617e-261	up
TRINITY_DN50145_c1_g1	10.2104	0.189634	5.75067792357	4.53611257796e-263	1.45550160674e-261	up
TRINITY_DN47084_c1_g1	32.90301	0.4705665	6.12767714133	5.07055254799e-263	1.62605059632e-261	up
TRINITY_DN51884_c0_g1	2.091783	26.70243	-3.67416593704	9.48198639492e-263	3.03898209526e-261	down
TRINITY_DN38923_c0_g1	79.75462	204.246196	-1.35666921064	9.63642562484e-263	3.08670394814e-261	down
TRINITY_DN45098_c0_g1	56.879631	2.011105	4.82185179369	1.72833607616e-262	5.53296002589e-261	up
TRINITY_DN44946_c1_g2	41.0968	1.10182	5.22106560206	1.89555214286e-262	6.06478696232e-261	up
TRINITY_DN48341_c1_g1	17.4340523831	0.1909265	6.51274678105	2.54922444597e-262	8.15151833031e-261	up
TRINITY_DN42693_c1_g2	7.77073	48.1436	-2.63122198508	3.48331504828e-262	1.11320193995e-260	down
TRINITY_DN48098_c1_g1	25.634257	0.2278479	6.81385819833	6.17859985844e-262	1.9734320408e-260	up
TRINITY_DN44930_c0_g3	3.6996745	26.5042934	-2.84075582702	6.59772117398e-262	2.10609090289e-260	down
TRINITY_DN48759_c3_g3	269.256	9.50918	4.82351374407	6.68524684347e-262	2.13280816106e-260	up
TRINITY_DN48124_c1_g3	14.3643	0.4873	4.88153365652	1.27959356396e-261	4.07997712038e-260	up
TRINITY_DN47980_c0_g1	1.38554	44.132808	-4.99333127677	1.8796163567e-261	5.98971795865e-260	down
TRINITY_DN50988_c2_g1	13.277031	0.2068754	6.00402665669	2.13252669609e-261	6.79177441693e-260	up
TRINITY_DN42036_c0_g1	19.285242	1.863604	3.37133001243	2.37333622679e-261	7.55439701948e-260	up
TRINITY_DN45821_c1_g1	69.28258	7.251794	3.25608280681	3.0357636227e-261	9.65740383069e-260	up
TRINITY_DN51424_c0_g2	2.419062	27.354543	-3.49926080262	4.26997730853e-261	1.35759444074e-259	down
TRINITY_DN53422_c0_g1	58.5052100007	14.4744384884	2.0150577228	5.89805847508e-261	1.87415602531e-259	up
TRINITY_DN50294_c0_g1	3.8611332	25.17138	-2.70468808339	1.13071821156e-260	3.59090060084e-259	down
TRINITY_DN53183_c0_g1	10.21361	0.184679	5.78932924101	1.99530092508e-260	6.33300555155e-259	up
TRINITY_DN45924_c2_g2	27.18952	4.312554	2.65643625562	2.15071441445e-260	6.82239436379e-259	up
TRINITY_DN51159_c0_g1	27.2832	0.4821	5.82253662557	2.38091028686e-260	7.5483122202e-259	up
TRINITY_DN34109_c0_g1	49.288	2.0995	4.55311874748	2.86858742677e-260	9.08924490521e-259	up
TRINITY_DN40653_c0_g1	39.0221	1.66701	4.54895675577	4.33049632523e-260	1.37135666176e-258	up
TRINITY_DN48585_c2_g2	26.42193	0.717644	5.20232369531	5.00149833429e-260	1.5829458052e-258	up
TRINITY_DN53788_c2_g2	8.086758	0.117827	6.10081936375	6.06737783149e-260	1.91811093841e-258	up
TRINITY_DN46905_c2_g4	116.422261	233.975464	-1.00699030742	6.71219327348e-260	2.12075610841e-258	down
TRINITY_DN50859_c0_g1	31.6133664332	11.406655	1.47065888911	6.71944040988e-260	2.12184234213e-258	up
TRINITY_DN47002_c0_g2	99.34415	0.582852	7.41316160961	7.33136993755e-260	2.31376373729e-258	up
TRINITY_DN46630_c1_g5	5.56243	0.0764	6.1859988271	1.66735251067e-259	5.25914704994e-258	up
TRINITY_DN46536_c0_g4	33.894456	2.958307	3.51820563415	2.13600143769e-259	6.73354205341e-258	up
TRINITY_DN50759_c1_g3	76.157055	19.881874	1.93752394359	2.15301842494e-259	6.78334758622e-258	up
TRINITY_DN39760_c0_g1	32.4778	7.62436	2.09076576391	2.74541696091e-259	8.64488190918e-258	up
TRINITY_DN39608_c0_g1	4.97309	79.24469	-3.99409982138	3.33705308274e-259	1.05019134389e-257	down
TRINITY_DN52749_c2_g3	8.757659	87.566895	-3.32176837523	4.43209478773e-259	1.39402019176e-257	down
TRINITY_DN51454_c0_g1	33.74774	1.059649	4.99313252361	1.1178870047e-258	3.51408915478e-257	up
TRINITY_DN49214_c0_g2	23.351149	0.916859	4.67064984498	1.30289962701e-258	4.0933681852e-257	up
TRINITY_DN45234_c0_g1	18.7137	1.05301	4.15150378862	1.38062689924e-258	4.33512176823e-257	up
TRINITY_DN48639_c3_g1	26.206259	0.5288135	5.63100860265	1.42946076252e-258	4.4859297383e-257	up
TRINITY_DN48492_c0_g1	14.9057	0.377863	5.30185706026	1.61952025039e-258	5.07951219074e-257	up
TRINITY_DN42346_c0_g1	1.7157	19.6149	-3.51508076385	1.63181119646e-258	5.11518171505e-257	down
TRINITY_DN48756_c0_g1	19.5762426	0.5453977042	5.16565144774	2.26440910635e-258	7.09417212886e-257	up
TRINITY_DN52220_c0_g1	24.751596	0.7082824	5.12705305051	2.39993771712e-258	7.51454360071e-257	up
TRINITY_DN43143_c0_g3	0.340298	40.7463	-6.90372657768	4.00176070036e-258	1.25230379939e-256	down
TRINITY_DN50581_c0_g1	34.96211	3.366012	3.37668003056	5.23029950473e-258	1.63584151214e-256	up
TRINITY_DN47885_c0_g2	19.47673	0.972451	4.32398211241	5.49958399429e-258	1.71909835709e-256	up
TRINITY_DN44387_c0_g2	20.682923008	0.59346	5.12314548472	7.30040275615e-258	2.28073098556e-256	up
TRINITY_DN46240_c1_g1	7.5328554	25.4952860802	-1.75896178553	8.42288410156e-258	2.62993224837e-256	down
TRINITY_DN49196_c0_g2	27.51895	0.545778	5.65596737251	9.81989506829e-258	3.0644124089e-256	up
TRINITY_DN53275_c0_g2	25.9416255486	7.08083698318	1.87327707646	1.16296328912e-257	3.62713012844e-256	up
TRINITY_DN52104_c0_g1	43.039305	4.673612	3.20304490873	1.19823995437e-257	3.73506212524e-256	up
TRINITY_DN51218_c5_g1	28.5420265028	4.2533325	2.74642222503	1.2247306541e-257	3.81550176874e-256	up
TRINITY_DN45759_c2_g3	214.769	6.50973	5.04404425102	1.46673229488e-257	4.56687473569e-256	up
TRINITY_DN48821_c1_g1	13.948143	1.1452856	3.60629374686	3.77009162567e-257	1.17321460237e-255	up
TRINITY_DN49326_c0_g2	14.51028	0.223988	6.01751010567	3.90494279056e-257	1.21450043698e-255	up
TRINITY_DN49244_c0_g1	15.85625	0.388037	5.35271358162	6.77071691336e-257	2.10462747893e-255	up
TRINITY_DN42865_c0_g2	95.6442	9.79596	3.2874186961	7.17604506059e-257	2.22937667602e-255	up
TRINITY_DN50872_c0_g1	10.743252004	0.412943096783	4.70134396274	1.19836319202e-256	3.72087095236e-255	up
TRINITY_DN51504_c0_g1	22.1847612	2.8063048	2.98282540645	2.15697172617e-256	6.69358195338e-255	up
TRINITY_DN45249_c0_g4	38.625277	1.9508595	4.30736349473	4.17191862335e-256	1.29392195477e-254	up
TRINITY_DN45851_c0_g1	47.27506	1.462878	5.01419792639	5.8202028585e-256	1.80413333237e-254	up
TRINITY_DN53341_c2_g1	7.119626	18.76084267	-1.39785126771	1.01678401744e-255	3.15005117484e-254	down
TRINITY_DN43486_c1_g3	5.580848	127.99155	-4.51942040277	2.83630496638e-255	8.78213983004e-254	down
TRINITY_DN46617_c3_g1	28.7442	0.584954	5.61880389088	5.20307758257e-255	1.6101501699e-253	up
TRINITY_DN43497_c2_g2	112.495	40.5358	1.47259235926	8.29720739441e-255	2.56623733199e-253	up
TRINITY_DN39867_c0_g1	29.271523	0.738234	5.30927581736	8.96639256251e-255	2.77167017153e-253	up
TRINITY_DN46872_c0_g1	48.9562357223	2.76049351779	4.14849451401	2.74176585753e-254	8.47058145104e-253	up
TRINITY_DN42852_c0_g2	24.2611	0.917064	4.72547873357	2.9428819374e-254	9.08688207089e-253	up
TRINITY_DN45176_c0_g2	30.253368	2.6124371	3.53362755468	5.28330226616e-254	1.6304475686e-252	up
TRINITY_DN51587_c1_g1	69.5179493	22.1490102805	1.65014329095	5.98581456773e-254	1.8462227512e-252	up
TRINITY_DN49531_c1_g1	15.50475	2.182214	2.82884577161	9.03926484774e-254	2.78646469183e-252	up
TRINITY_DN49820_c0_g2	35.0639	1.292408	4.76185297837	1.10544358812e-253	3.40578120513e-252	up
TRINITY_DN48514_c0_g1	16.998082327	1.1400486	3.89820476243	1.22869481755e-253	3.78341555678e-252	up
TRINITY_DN50830_c0_g1	20.82966	0.6578123	4.98481949598	1.94556059879e-253	5.98748961517e-252	up
TRINITY_DN38193_c0_g1	70.21545	3.4245	4.35782324641	2.71794936485e-253	8.35990797738e-252	up
TRINITY_DN34361_c0_g1	78.1081	3.31019	4.56048623403	6.22890399303e-253	1.91483796426e-251	up
TRINITY_DN51269_c0_g1	17.704599	0.159174	6.79737565696	6.73374730757e-253	2.06889093367e-251	up
TRINITY_DN48886_c0_g2	28.3098784778	0.69350687703	5.35125155733	1.08917100466e-252	3.34454754535e-251	up
TRINITY_DN49096_c0_g1	38.550034	3.846212	3.32522194243	1.33833712504e-252	4.10740456618e-251	up
TRINITY_DN46539_c1_g1	11.26024	0.5086	4.468562305	1.53181792026e-252	4.69861528701e-251	up
TRINITY_DN46191_c0_g1	0.752046	25.477691	-5.08226981512	2.23885090474e-252	6.86355046488e-251	down
TRINITY_DN44139_c5_g1	95.6002	6.15816	3.95644237962	2.39149456561e-252	7.32747094543e-251	up
TRINITY_DN48916_c0_g2	24.3337093725	0.9086629	4.74306727186	2.72871281587e-252	8.35610170328e-251	up
TRINITY_DN41717_c0_g1	114.395055	253.3359	-1.14702684502	3.29187988781e-252	1.00751420544e-250	down
TRINITY_DN46504_c0_g1	1.200918	27.795633	-4.53264868676	3.94124262634e-252	1.20559603523e-250	down
TRINITY_DN50428_c0_g1	20.1821450086	0.278514624193	6.17918262328	9.7300492007e-252	2.97471421859e-250	up
TRINITY_DN52728_c2_g1	27.6424591082	4.567096008	2.5975369424	1.06028600383e-251	3.23977571428e-250	up
TRINITY_DN52618_c0_g1	45.77475	0.764666	5.90357846878	1.13088114433e-251	3.45358949465e-250	up
TRINITY_DN44697_c0_g3	13.7463180641	0.32069245	5.42171104681	1.76852788453e-251	5.39793472614e-250	up
TRINITY_DN50526_c0_g1	26.936041	0.242912	6.79296025027	2.26123242592e-251	6.89799725197e-250	up
TRINITY_DN47046_c0_g1	5.5752121	30.047857	-2.43016350602	6.56861547496e-251	2.0026906831e-249	down
TRINITY_DN45217_c3_g2	44.472344	5.00625	3.15110620406	6.6725229643e-251	2.03325791401e-249	up
TRINITY_DN43237_c0_g5	28.7505	158.8	-2.46555196118	2.1902583947e-250	6.67052834115e-249	down
TRINITY_DN53293_c0_g1	9.390062849	0.5820352	4.01195650268	2.45753338526e-250	7.48043618356e-249	up
TRINITY_DN52044_c0_g1	10.74865	0.329333	5.02846458169	2.99161709392e-250	9.1011494802e-249	up
TRINITY_DN41412_c0_g1	0.528167	26.8913592	-5.67000470218	8.30911595248e-250	2.52643387501e-248	down
TRINITY_DN51784_c0_g2	33.2598	1.30544	4.67117143751	8.66607556586e-250	2.63353195442e-248	up
TRINITY_DN49815_c1_g1	10.974181	0.136455	6.32954420665	9.6029397729e-250	2.91664424302e-248	up
TRINITY_DN52143_c0_g3	32.1963	1.57076	4.35736023338	1.10353227919e-249	3.34986695083e-248	up
TRINITY_DN43874_c0_g6	43.6795	1.7233	4.66371056226	1.50647650838e-249	4.57054798182e-248	up
TRINITY_DN43143_c0_g7	41.643561	0.526067	6.30670307743	1.57289217706e-249	4.76945089486e-248	up
TRINITY_DN45089_c0_g4	37.234404	3.14241	3.56669293401	1.59337832185e-249	4.82894192939e-248	up
TRINITY_DN51252_c1_g1	41.62943	2.90424	3.84137122038	1.83614563218e-249	5.56165416799e-248	up
TRINITY_DN52367_c1_g1	12.79969	0.195994989241	6.02914828808	1.90754192714e-249	5.77477217213e-248	up
TRINITY_DN49255_c0_g1	40.543851	4.78194	3.08381519417	2.2982247305e-249	6.9537214646e-248	up
TRINITY_DN52455_c2_g1	40.689137	13.2182831479	1.62210887669	5.65408296596e-249	1.70982292862e-247	up
TRINITY_DN52757_c2_g2	57.51126	2.27238	4.66156843012	5.85421971134e-249	1.76938470201e-247	up
TRINITY_DN47857_c0_g1	25.06009	0.411496	5.92836937888	1.01780235108e-248	3.0745468743e-247	up
TRINITY_DN48225_c4_g1	45.5081	0.827858	5.78059621586	1.4937958666e-248	4.50996808441e-247	up
TRINITY_DN29868_c0_g1	35.35377	1.56553	4.49714100711	1.51796786245e-248	4.58046391344e-247	up
TRINITY_DN33156_c0_g1	0.0768646	112.19722	-10.5114299914	2.03727131858e-248	6.14413233669e-247	down
TRINITY_DN50922_c4_g1	19.924057	6.353009	1.64899947543	2.35651024791e-248	7.10306765904e-247	up
TRINITY_DN49632_c5_g1	40.40973	1.01598	5.31375880467	4.95588135425e-248	1.49300951366e-246	up
TRINITY_DN49657_c0_g1	22.72124324	0.50327994	5.49653687156	8.05900697935e-248	2.42654522038e-246	up
TRINITY_DN51391_c0_g1	7.97669	69.218259	-3.11729053851	1.13889065872e-247	3.42546578632e-246	down
TRINITY_DN49331_c0_g1	27.91514	1.346924	4.3733074372	1.83052788395e-247	5.50274661196e-246	up
TRINITY_DN50071_c1_g2	12.199543	0.287943	5.4049000446	2.87013839738e-247	8.62326424752e-246	up
TRINITY_DN53523_c4_g1	184.8244765	86.4306958287	1.09654014593	3.00043456462e-247	9.00987636404e-246	up
TRINITY_DN45258_c3_g1	27.439315	0.6404777	5.42095231601	7.70115276691e-247	2.31130017551e-245	up
TRINITY_DN47595_c2_g1	33.53693	0.709871	5.56204994181	1.23696815723e-246	3.71043819398e-245	up
TRINITY_DN52837_c1_g2	355.6130451	768.8400141	-1.11237517468	1.83076169536e-246	5.48863932812e-245	down
TRINITY_DN43342_c0_g6	12.1753	0.1581236	6.26676080412	3.50967187506e-246	1.05163664581e-244	up
TRINITY_DN45590_c0_g1	7.74674	0.0766673	6.6588341366	3.74549619796e-246	1.12169556298e-244	up
TRINITY_DN51210_c0_g1	12.53114	0.09379782	7.06174755935	3.74558745832e-246	1.12112014073e-244	up
TRINITY_DN44480_c5_g1	58.3391	6.53121	3.15904092836	4.69114825015e-246	1.40338899559e-244	up
TRINITY_DN50419_c0_g1	173.53105	9.670739	4.16542387882	5.13685398226e-246	1.53590003958e-244	up
TRINITY_DN53071_c0_g1	2.4097267	15.121258	-2.64963673124	5.3342179969e-246	1.59405549936e-244	down
TRINITY_DN47095_c0_g2	53.610873	2.2838474	4.55298746578	6.0334240177e-246	1.80203655795e-244	up
TRINITY_DN45321_c0_g1	39.99801	6.705715	2.57646515066	6.48831430061e-246	1.93686265534e-244	up
TRINITY_DN49368_c1_g1	29.2022617	5.557639	2.3935360779	1.49164926126e-245	4.45041986075e-244	up
TRINITY_DN46598_c0_g1	26.0943318	1.498912	4.12174886786	1.8237592905e-245	5.43837600423e-244	up
TRINITY_DN42821_c0_g1	16.529	0.581961	4.82793315993	2.92183626253e-245	8.70813511672e-244	up
TRINITY_DN44999_c0_g1	39.993116	3.200296	3.64347443747	2.95627731729e-245	8.80607034252e-244	up
TRINITY_DN43464_c0_g1	46.8613	1.41844	5.04601994617	5.29366926215e-245	1.5760195559e-243	up
TRINITY_DN44882_c2_g6	41.40738	368.9679	-3.1555354821	5.37630733666e-245	1.59976734815e-243	down
TRINITY_DN51311_c1_g1	22.33406	2.020491	3.46646770515	1.24590992727e-244	3.70533479332e-243	up
TRINITY_DN50456_c1_g2	69.9003	30.2452	1.2085924467	1.88283243364e-244	5.59655363133e-243	up
TRINITY_DN43954_c0_g2	4.801765	89.664887	-4.22290642823	1.93728722434e-244	5.75534454705e-243	down
TRINITY_DN48154_c0_g1	12.1706	2.35744	2.36810733545	2.49262229577e-244	7.40120147875e-243	up
TRINITY_DN53624_c3_g1	13.265734	0.2490436	5.73516235596	3.88852425227e-244	1.15398223987e-242	up
TRINITY_DN43510_c1_g3	63.1895	625.499	-3.30725082258	5.90470956194e-244	1.75138464712e-242	down
TRINITY_DN47140_c1_g1	8.55662786092	0.163546200087	5.70927220259	8.04138754037e-244	2.38387126217e-242	up
TRINITY_DN50866_c0_g1	14.28139	0.378617	5.23725340284	9.59192680528e-244	2.84201648316e-242	up
TRINITY_DN47006_c2_g1	29.95855	6.497597	2.20498962737	1.43639978308e-243	4.25368299398e-242	up
TRINITY_DN48413_c2_g1	40.1250518	3.148771	3.67164251088	1.48811960209e-243	4.40450192322e-242	up
TRINITY_DN43983_c0_g1	34.3129	0.741532	5.53209830015	1.03256072654e-242	3.05452629583e-241	up
TRINITY_DN51759_c1_g1	62.859719	2.90452400163	4.43576216613	1.58941032503e-242	4.6993059095e-241	up
TRINITY_DN46860_c0_g1	30.8167	4.78871	2.68600340441	2.70387941762e-242	7.99014298141e-241	up
TRINITY_DN48273_c1_g1	41.7741407301	2.4679828	4.08120590806	3.72232602999e-242	1.09938879559e-240	up
TRINITY_DN52756_c1_g4	40.37707	4.231426	3.2543203821	4.99867207322e-242	1.47557514835e-240	up
TRINITY_DN42296_c0_g3	14.394777	0.1722159942	6.38518249277	5.16137565e-242	1.52279718131e-240	up
TRINITY_DN44439_c4_g1	34.293421	0.752089	5.51088462349	7.10913268647e-242	2.09634736916e-240	up
TRINITY_DN41893_c3_g6	50.143326	2.400908	4.38440566577	9.27151341674e-242	2.73254556536e-240	up
TRINITY_DN41769_c1_g1	14.961833	0.7738913	4.2730121818	1.50676568132e-241	4.43846476714e-240	up
TRINITY_DN50815_c5_g2	29.23989	0.91186	5.00298173263	2.14689867072e-241	6.32075563716e-240	up
TRINITY_DN47004_c0_g1	16.724965	0.215890402016	6.27556027562	2.38871977667e-241	7.02899406867e-240	up
TRINITY_DN50792_c4_g1	82.0888	28.3122	1.53576153932	2.96199001265e-241	8.70668758177e-240	up
TRINITY_DN50980_c0_g1	38.575855	4.921043	2.97066210534	4.23220372647e-241	1.24338841865e-239	up
TRINITY_DN50616_c1_g3	2.93243	58.8794	-4.32759439472	1.65162692198e-240	4.84979306458e-239	down
TRINITY_DN35276_c0_g1	226.675641	989.809563	-2.12652161618	2.37134904724e-240	6.95949715375e-239	down
TRINITY_DN44303_c2_g4	5.28706	0.08347393	5.98499619355	3.02069969619e-240	8.86056004092e-239	up
TRINITY_DN47962_c0_g1	34.040284	1.903531	4.16049310331	3.03364204846e-240	8.89384015924e-239	up
TRINITY_DN52046_c2_g4	67.8866	4.81909	3.81629418207	5.33287970073e-240	1.5626375485e-238	up
TRINITY_DN48805_c0_g1	16.510173	0.55257954	4.90102928181	5.5502723724e-240	1.6254827653e-238	up
TRINITY_DN44033_c0_g2	13.4364	0.225312	5.89807868715	8.97171658171e-240	2.62612469128e-238	up
TRINITY_DN53555_c4_g1	18.808879	0.5958224	4.98038769441	1.15518458772e-239	3.37958230515e-238	up
TRINITY_DN51391_c0_g2	0.153652	27.41243	-7.47901986684	2.73595545267e-239	7.99585134208e-238	down
TRINITY_DN41107_c0_g1	13.3936289	0.7838427	4.09483892424	2.94499112596e-239	8.60224649657e-238	up
TRINITY_DN44406_c1_g5	706.36	18.0004	5.29430277666	3.7359439695e-239	1.09068808665e-237	up
TRINITY_DN44850_c3_g1	44.3234	4.70316	3.23636623504	5.31549012238e-239	1.55101490983e-237	up
TRINITY_DN42596_c1_g1	4.5987788	34.3507013803	-2.90101684535	5.46735714545e-239	1.59449316792e-237	down
TRINITY_DN44558_c0_g4	33.285996	1.6290668	4.35279766993	5.57224638419e-239	1.62423255018e-237	up
TRINITY_DN49880_c0_g5	30.81492	2.482202	3.63393661471	8.58136961429e-239	2.50004200641e-237	up
TRINITY_DN49495_c0_g1	8.77366	0.1480291	5.88922608149	9.21123373272e-239	2.68213984639e-237	up
TRINITY_DN41755_c0_g3	281.2364	905.7834	-1.6873827675	9.91539566055e-239	2.88567024284e-237	down
TRINITY_DN44217_c0_g2	19.944784	0.2222158	6.48790629009	1.21610114008e-238	3.5373619742e-237	up
TRINITY_DN46801_c0_g1	39.91205	0.682563	5.86971835984	1.21956181459e-238	3.54557681409e-237	up
TRINITY_DN50151_c0_g1	84.43912	8.95895	3.23650998175	1.65759970179e-238	4.8165506619e-237	up
TRINITY_DN52307_c0_g1	16.20831	0.1554621	6.70402695269	1.85896341307e-238	5.39884457761e-237	up
TRINITY_DN35719_c0_g2	75.0283	3.23487	4.53565522907	2.2083313742e-238	6.41014499933e-237	up
TRINITY_DN51111_c0_g2	56.92503	4.613686	3.62507142169	4.63792235525e-238	1.3448526234e-236	up
TRINITY_DN49384_c0_g4	32.3251	0.490713	6.04163153102	6.14442149113e-238	1.78076332113e-236	up
TRINITY_DN47969_c0_g1	64.3328	16.4043	1.97148044858	6.29123857509e-238	1.82236537882e-236	up
TRINITY_DN42545_c1_g3	123.831501	345.217601	-1.47912765988	6.86375067246e-238	1.98716997769e-236	down
TRINITY_DN45211_c0_g1	89.6008	2.84216	4.97845193463	7.22334243567e-238	2.09019139581e-236	up
TRINITY_DN53134_c1_g1	304.516565	10.799429	4.81749376989	1.64843237845e-237	4.76505598219e-236	up
TRINITY_DN51364_c2_g1	16.968116	0.3043803	5.80080759032	2.01905210114e-237	5.83034003057e-236	up
TRINITY_DN52715_c0_g2	24.881847	6.7967547	1.87217562097	2.66509573659e-237	7.69190817696e-236	up
TRINITY_DN45272_c0_g1	62.361291	8.60743	2.85699634671	2.72591921305e-237	7.86338052431e-236	up
TRINITY_DN52659_c0_g3	18.67702	0.458208	5.34911782756	3.51702886525e-237	1.0140220439e-235	up
TRINITY_DN39088_c0_g1	30.4771	2.66904	3.51333280007	5.83870444404e-237	1.68253157603e-235	up
TRINITY_DN42563_c2_g5	17.793	0.414068	5.42529825473	6.37599203157e-237	1.83641098311e-235	up
TRINITY_DN51758_c0_g1	24.974713	0.5121432	5.6077770314	8.74387123961e-237	2.51710521788e-235	up
TRINITY_DN51749_c2_g1	44.5678340039	6.9691483832	2.67694857033	1.23233458955e-236	3.54569905173e-235	up
TRINITY_DN50122_c0_g1	63.220266	0.6952817	6.50664567727	2.68305875042e-236	7.71178645897e-235	up
TRINITY_DN46569_c0_g5	1.38669	20.5967	-3.89269599888	3.87189693276e-236	1.11230672948e-234	down
TRINITY_DN42841_c0_g2	0.0001	326.429	-21.6383378016	4.16682558348e-236	1.19641590452e-234	down
TRINITY_DN52734_c1_g1	14.879701	1.0964033	3.76249505584	7.722644011e-236	2.2162516195e-234	up
TRINITY_DN43714_c1_g2	32.761868	0.7629125	5.42435620708	8.53638013987e-236	2.4485169049e-234	up
TRINITY_DN46544_c0_g1	57.2569	1.259661	5.50634212919	1.26578427805e-235	3.62882046528e-234	up
TRINITY_DN52500_c0_g2	34.2702	1.568144	4.44982466053	1.53635876284e-235	4.40225268346e-234	up
TRINITY_DN44738_c3_g3	47.684974	0.995205	5.58239718663	1.66022267793e-235	4.75472410432e-234	up
TRINITY_DN40648_c0_g1	3.2413	36.439143	-3.49084456803	1.66640357847e-235	4.76997320306e-234	down
TRINITY_DN48997_c0_g3	4.238643	119.04439	-4.81175336416	1.86808968024e-235	5.34454029062e-234	down
TRINITY_DN51617_c0_g1	19.231203	0.343959	5.80506859691	2.1239059183e-235	6.07330243159e-234	up
TRINITY_DN49125_c1_g2	7.206012	0.12540417	5.84454382701	2.2588170159e-235	6.45576625125e-234	up
TRINITY_DN45074_c0_g1	21.35682	0.404045	5.7240370573	2.25886334244e-235	6.4525879366e-234	up
TRINITY_DN51215_c0_g1	32.2045490035	67.5844030004	-1.06942585413	2.82100796398e-235	8.05425969338e-234	down
TRINITY_DN46536_c0_g3	34.7269	7.43271	2.22409340501	2.90736086683e-235	8.29655339985e-234	up
TRINITY_DN50917_c3_g1	5.84706233086	27.1132403856	-2.21321366841	3.54501180639e-235	1.01109980876e-233	down
TRINITY_DN51239_c2_g1	51.01887	15.2056	1.74642820051	4.04317514568e-235	1.15259460153e-233	up
TRINITY_DN52419_c0_g2	17.1967	0.732044	4.55405756673	5.13722326759e-235	1.46372760959e-233	up
TRINITY_DN53242_c1_g2	64.115	1.12358	5.8344871669	5.15176886691e-235	1.46712158074e-233	up
TRINITY_DN48124_c1_g2	11.293658	0.3820118	4.88575183598	6.55579567697e-235	1.86600657432e-233	up
TRINITY_DN53683_c2_g1	4.80807	14.90976	-1.63272722967	6.88646598706e-235	1.95912571439e-233	down
TRINITY_DN40281_c0_g1	7.231806	58.105398	-3.0062443147	8.62571982526e-235	2.45267213592e-233	down
TRINITY_DN52797_c3_g5	8.71273	29.0614	-1.73790746376	1.21454577034e-234	3.45172668599e-233	down
TRINITY_DN49856_c0_g1	67.9875	3.31478	4.35828449288	1.36571922791e-234	3.87938083389e-233	up
TRINITY_DN48521_c1_g5	89.26312	195.13651	-1.12834759226	1.42932625366e-234	4.057989822e-233	down
TRINITY_DN51190_c4_g1	19.0509	0.419049	5.50659639452	1.44739521334e-234	4.10719590263e-233	up
TRINITY_DN46785_c1_g2	38.0361	1.77703	4.41982938583	4.1224247452e-234	1.16920277791e-232	up
TRINITY_DN43353_c0_g3	13.4597	0.429605	4.96949165983	6.21381186026e-234	1.76146545574e-232	up
TRINITY_DN50901_c0_g1	14.6013234204	2.41589589069	2.59546894621	1.09804008682e-233	3.11109496217e-232	up
TRINITY_DN44324_c2_g1	66.7582	1.726186	5.27328522458	1.18035761952e-233	3.34262635894e-232	up
TRINITY_DN53588_c5_g2	173.1599	5.21415	5.05352897554	1.18914608902e-233	3.36580307911e-232	up
TRINITY_DN46509_c0_g1	13.1455356	2.6874182	2.2902801766	1.23015637487e-233	3.48011175974e-232	up
TRINITY_DN44987_c0_g2	20.770459	0.752925	4.78588312497	1.6130549289e-233	4.56101516267e-232	up
TRINITY_DN49295_c0_g1	6.67169	47.124242	-2.82034525197	1.86509565598e-233	5.27100067605e-232	down
TRINITY_DN52281_c0_g1	11.96184	0.101022000277	6.8876260022	2.0011847952e-233	5.65273816669e-232	up
TRINITY_DN52694_c0_g1	14.9152945509	0.65431347	4.51066668743	2.15776437944e-233	6.09193863294e-232	up
TRINITY_DN53486_c1_g3	17.96036	0.311265456	5.85052698122	2.23831914451e-233	6.31616470651e-232	up
TRINITY_DN49955_c3_g2	89.2098	4.840134	4.20408330937	2.2566629512e-233	6.3647036137e-232	up
TRINITY_DN46324_c2_g5	34.23021	1.660319	4.36573778237	3.2739356606e-233	9.22915172583e-232	up
TRINITY_DN49018_c0_g2	34.5529269	5.4831939	2.65571952611	4.0948524666e-233	1.15374591273e-231	up
TRINITY_DN42368_c2_g1	9.66703	0.2381044	5.34340653288	4.22402220142e-233	1.18953846656e-231	up
TRINITY_DN44206_c0_g1	28.47861	0.508135	5.8085230825	5.99283107544e-233	1.68680479735e-231	up
TRINITY_DN46552_c1_g1	44.294357	0.710172	5.96281062396	9.77759523049e-233	2.75071407638e-231	up
TRINITY_DN51504_c0_g4	63.4218	2.33845	4.76135433679	1.00856101026e-232	2.835935081e-231	up
TRINITY_DN47497_c1_g1	9.09994	0.233454	5.28464681997	5.31124780489e-232	1.49269645043e-230	up
TRINITY_DN46788_c0_g1	25.49909	0.460452	5.79125118169	6.24832823542e-232	1.75517210135e-230	up
TRINITY_DN46014_c1_g2	14.46151	0.285908	5.66052340045	6.41545308092e-232	1.80120959157e-230	up
TRINITY_DN46582_c0_g1	17.953134	0.4632567	5.27628005892	1.67942735192e-231	4.71280311255e-230	up
TRINITY_DN44560_c1_g1	18.5774888318	0.626539	4.8900073764	1.77128240801e-231	4.96806364418e-230	up
TRINITY_DN48115_c1_g1	26.421181	2.752136	3.26307128566	2.12777203862e-231	5.96493637983e-230	up
TRINITY_DN51943_c0_g2	30.2405313	62.6922917	-1.05180458138	2.45008177721e-231	6.86503547465e-230	down
TRINITY_DN52045_c0_g1	12.85624	0.248428	5.69349716933	4.04690536946e-231	1.1333573142e-229	up
TRINITY_DN49426_c0_g1	31.770405	2.228856303	3.83330796878	4.1729234745e-231	1.16806209196e-229	up
TRINITY_DN51790_c0_g2	14.319446	0.2257918	5.98683877431	4.18495890828e-231	1.17084262214e-229	up
TRINITY_DN49959_c0_g2	45.837245	1.97750602562	4.53476633919	4.66883298346e-231	1.30556226746e-229	up
TRINITY_DN51581_c1_g1	32.50066	0.686668	5.5647124725	7.0707879014e-231	1.97623732299e-229	up
TRINITY_DN51784_c0_g1	34.48133	0.592644	5.86250587124	8.8451609559e-231	2.47092277195e-229	up
TRINITY_DN52887_c0_g2	55.7661	3.997817	3.80210404032	1.02577797933e-230	2.86410580363e-229	up
TRINITY_DN49947_c1_g2	31.8118	3.9783	2.99933802817	1.14993842959e-230	3.2091693559e-229	up
TRINITY_DN49187_c0_g2	23.9955	0.465509	5.68781100427	1.49206729689e-230	4.161874043e-229	up
TRINITY_DN47728_c1_g1	0.781776	45.47381	-5.86213677886	1.92201863353e-230	5.35846866584e-229	down
TRINITY_DN47716_c2_g2	15.66723	0.3320157	5.56035485675	2.05523517166e-230	5.72700173922e-229	up
TRINITY_DN49675_c0_g1	57.06846	0.881843	6.01602799533	5.17937803944e-230	1.44253447465e-228	up
TRINITY_DN50822_c2_g1	10.019294	0.1579386	5.98727323657	5.5215002597e-230	1.53705211877e-228	up
TRINITY_DN49036_c2_g5	62.4031	1.41281	5.46497833488	8.18220837314e-230	2.27659117387e-228	up
TRINITY_DN51558_c0_g1	30.063451	7.94481800011	1.91992455071	8.54290575746e-230	2.37576375141e-228	up
TRINITY_DN50260_c0_g1	46.027447	0.803115	5.84074402716	8.6348375678e-230	2.40013152215e-228	up
TRINITY_DN53359_c2_g2	56.177571	12.61177828	2.1552225345	9.69186816268e-230	2.69259916342e-228	up
TRINITY_DN45859_c0_g3	23.61383	0.4269555	5.78940253459	1.39063696271e-229	3.8596238532e-228	up
TRINITY_DN38916_c0_g1	0.525692	23.04403	-5.4540314508	2.15217243643e-229	5.96727034478e-228	down
TRINITY_DN51075_c2_g3	259.6016	819.558	-1.65854677714	2.34664416068e-229	6.5032397852e-228	down
TRINITY_DN48953_c1_g1	37.618823	11.15871229	1.75328416074	2.57675015917e-229	7.13738011518e-228	up
TRINITY_DN53841_c9_g1	30.9579374	3.6507736	3.08403524485	3.29407139428e-229	9.11976435762e-228	up
TRINITY_DN53083_c1_g1	11.797275	0.08614645686	7.09744648034	5.67941177419e-229	1.57158606089e-227	up
TRINITY_DN46316_c0_g1	22.852145	0.969582	4.55882286308	6.08239571788e-229	1.68142773535e-227	up
TRINITY_DN39398_c0_g1	19.5692	0.895923	4.4490662234	6.10800835984e-229	1.68767058367e-227	up
TRINITY_DN47695_c0_g4	21.203453	0.4045258	5.71192369944	6.83706372981e-229	1.88817531454e-227	up
TRINITY_DN42115_c5_g1	55.6635	1.50705	5.20693243734	1.13925991629e-228	3.14470738936e-227	up
TRINITY_DN51988_c2_g2	47.22887	23.06042	1.03425022885	1.29456095434e-228	3.57161608912e-227	up
TRINITY_DN48049_c0_g1	33.58664	1.165411	4.84897673772	2.78756126465e-228	7.68690718441e-227	up
TRINITY_DN47420_c0_g1	9.84314	0.117706	6.38585884636	4.4523748719e-228	1.22716792424e-226	up
TRINITY_DN49658_c0_g1	22.343005854	2.5479138	3.13243491298	4.8715274233e-228	1.342031118e-226	up
TRINITY_DN43316_c0_g1	22.40368	0.32807	6.09358824255	8.18045617674e-228	2.2524762749e-226	up
TRINITY_DN45133_c0_g1	37.3751	0.600477	5.95982464152	9.20088897058e-228	2.53219920123e-226	up
TRINITY_DN53671_c5_g1	11.803953	0.50402581	4.54962865856	9.26348347568e-228	2.54816701257e-226	up
TRINITY_DN40209_c0_g1	23.7405	0.932718	4.66976555033	1.15682081258e-227	3.1805720495e-226	up
TRINITY_DN49098_c0_g1	24.59768947	52.8995354	-1.10473224612	1.48450205213e-227	4.07948780511e-226	down
TRINITY_DN46717_c0_g1	165.3748	9.56028	4.11254272927	1.57897105686e-227	4.33695388463e-226	up
TRINITY_DN46453_c0_g2	18.0932	0.268254	6.07570409475	4.29525903737e-227	1.17919573267e-225	up
TRINITY_DN36351_c0_g1	69.104385	3.30346	4.3867274783	4.46956078975e-227	1.2264430772e-225	up
TRINITY_DN43304_c0_g2	28.86173	1.9245493	3.90656524559	8.33673320182e-227	2.28646503959e-225	up
TRINITY_DN52028_c0_g1	9.58485134818	0.3741922	4.67890466609	8.96564684825e-227	2.4577432401e-225	up
TRINITY_DN36618_c0_g1	145.09058	4.83217	4.90813883446	2.56345320768e-226	7.02371047846e-225	up
TRINITY_DN53135_c1_g1	12.309338	0.0753595	7.35174806709	3.04669947947e-226	8.34367262069e-225	up
TRINITY_DN41728_c0_g1	43.701141	97.069526	-1.15134749938	3.14879071109e-226	8.6190215715e-225	down
TRINITY_DN48461_c0_g2	48.2469885	2.203459	4.45259693687	3.44436740991e-226	9.42345765394e-225	up
TRINITY_DN49420_c0_g1	12.349474	0.118433	6.70423465687	5.6075389364e-226	1.53341551976e-224	up
TRINITY_DN51962_c1_g2	13.87713	0.445989	4.95955728988	7.89245563505e-226	2.15718084514e-224	up
TRINITY_DN51600_c1_g3	22.19976	1.306275	4.08701352636	8.74934036129e-226	2.39021337001e-224	up
TRINITY_DN51743_c0_g1	8.36447	0.25457323	5.03812150558	1.01069802954e-225	2.75975060487e-224	up
TRINITY_DN42758_c3_g2	63.6803	1.506999	5.40109676776	1.12437209973e-225	3.06863787707e-224	up
TRINITY_DN51111_c0_g1	55.9691	3.63715	3.94375021851	1.69071507426e-225	4.61204220282e-224	up
TRINITY_DN52474_c0_g1	29.13385	5.86661	2.31209737138	1.76188936398e-225	4.80384352628e-224	up
TRINITY_DN53198_c1_g1	75.882649	3.975169	4.25468194148	2.18044698586e-225	5.94214473842e-224	up
TRINITY_DN46523_c0_g1	16.52409	0.224678	6.20056814712	2.43024552976e-225	6.6196560755e-224	up
TRINITY_DN43483_c0_g6	15.3528	0.303392	5.66117493964	2.91033273099e-225	7.92347331937e-224	up
TRINITY_DN40889_c0_g1	50.1183	1.55549	5.00989645448	3.02366347494e-225	8.22799836563e-224	up
TRINITY_DN52657_c0_g1	6.83973	0.114468	5.90092312703	3.71603378853e-225	1.01071401427e-223	up
TRINITY_DN48804_c0_g1	17.89855	0.311344	5.84518942928	4.00641677288e-225	1.08916268179e-223	up
TRINITY_DN49263_c0_g2	102.5641	5.21158	4.29866120759	4.32746269511e-225	1.17586660735e-223	up
TRINITY_DN42124_c0_g1	37.3442	3.56982	3.38696095605	5.79616806567e-225	1.57417820459e-223	up
TRINITY_DN51060_c2_g2	34.219985	0.8552844	5.32229109108	6.93259991882e-225	1.88190357348e-223	up
TRINITY_DN43920_c1_g4	17.9630030051	0.550676	5.0276810126	7.04197723176e-225	1.91066370064e-223	up
TRINITY_DN44151_c0_g3	1.786549	12.261296	-2.77886408909	9.0975812669e-225	2.46719848739e-223	down
TRINITY_DN53747_c1_g6	1.596997	27.36794	-4.09905333861	1.09740118686e-224	2.97462473535e-223	down
TRINITY_DN50934_c0_g2	5.854938	0.108834	5.74945266013	1.68834932954e-224	4.57422775794e-223	up
TRINITY_DN40080_c0_g2	89.337891	4.21339	4.40621883134	2.61413382297e-224	7.07900322513e-223	up
TRINITY_DN42877_c0_g1	4.4271191	28.543503357	-2.68872232741	4.02451750958e-224	1.08929882816e-222	down
TRINITY_DN44244_c2_g1	54.05971	4.50617	3.58458012574	4.50705085852e-224	1.2193115783e-222	up
TRINITY_DN50912_c2_g1	26.047283	0.7268138	5.16340326991	4.68381855291e-224	1.2665181789e-222	up
TRINITY_DN46651_c1_g2	32.472487	0.614325	5.72407197656	7.93719813853e-224	2.14520013542e-222	up
TRINITY_DN42801_c0_g1	10.0248	0.169973	5.88212404997	9.17245482836e-224	2.47785281913e-222	up
TRINITY_DN48009_c2_g1	28.831059	6.1606122	2.22647820132	9.20988961802e-224	2.48675948324e-222	up
TRINITY_DN50351_c0_g1	7.561419	36.662895	-2.27759180371	1.43835695579e-223	3.88182158471e-222	down
TRINITY_DN42411_c0_g1	13.2156	0.586168	4.4947839051	1.80594945325e-223	4.87151585446e-222	up
TRINITY_DN48479_c2_g2	626.688	113.119	2.46990609672	1.8268959494e-223	4.92563335282e-222	up
TRINITY_DN45737_c0_g2	18.618024	0.464464	5.32498937269	2.11231410115e-223	5.69241569309e-222	up
TRINITY_DN50057_c0_g1	14.997327	0.6030704	4.63623515299	4.16203137649e-223	1.12107173e-221	up
TRINITY_DN49849_c1_g1	9.30194149293	0.1528883	5.92698195398	4.49807119131e-223	1.21100077124e-221	up
TRINITY_DN52567_c2_g3	21.47854	5.1320858	2.06527873449	4.54974621299e-223	1.2243213203e-221	up
TRINITY_DN51110_c4_g1	42.8728	1.15951	5.20847547445	6.68170676001e-223	1.79715650243e-221	up
TRINITY_DN51883_c1_g2	16.27939	0.651046	4.64414335024	2.59898109832e-222	6.98701950385e-221	up
TRINITY_DN50809_c0_g1	23.49162	1.676299	3.80879479676	3.18887201277e-222	8.5687283033e-221	up
TRINITY_DN45612_c0_g1	13.52518	1.483645	3.18842995761	3.85035058831e-222	1.0341180271e-220	up
TRINITY_DN48176_c2_g3	46.34675	4.731748	3.29202302863	4.33905626413e-222	1.16481181244e-220	up
TRINITY_DN48061_c0_g3	65.94314	2.584739	4.6731320716	4.6952744315e-222	1.25983078833e-220	up
TRINITY_DN50687_c0_g1	43.76135	5.9559542	2.87725267966	4.88503221795e-222	1.31011530879e-220	up
TRINITY_DN50425_c0_g1	15.7131706	0.4631763	5.08426907167	6.21764486244e-222	1.66670583144e-220	up
TRINITY_DN49292_c1_g3	36.2976	1.25898	4.84954689039	7.53182198101e-222	2.01801385189e-220	up
TRINITY_DN51015_c0_g1	37.84322	12.690346	1.57630344525	9.36378913267e-222	2.50644471916e-220	up
TRINITY_DN50892_c2_g1	11.78629	1.9829474	2.57139135503	1.0070366315e-221	2.69428249205e-220	up
TRINITY_DN51696_c0_g1	63.171691	19.72328665	1.67937821162	1.02415202881e-221	2.73875854349e-220	up
TRINITY_DN46646_c1_g1	5.349222	35.24783	-2.72013345821	1.74404695639e-221	4.6616433595e-220	down
TRINITY_DN50165_c2_g2	30.5873	1.53728	4.31448089666	1.75134658708e-221	4.67890930168e-220	up
TRINITY_DN53677_c3_g1	16.5284	3.32848	2.31201166947	2.99491076124e-221	7.99738802172e-220	up
[truncated: 16,813 more rows]
